# Supplementary material for: RNA-Seq-Based Analysis of the Physiologic Cold Shock-Induced Changes in Moraxella catarrhalis Gene Expression
Source: PLoS One. 2013 Jul 2;8(7):e68298. doi: 10.1371/journal.pone.0068298 (PMC3699543; doi:10.1371/journal.pone.0068298)
Supplement: Table S3 — Differentially expressed genes according to DESeq analysis. Genes overexpressed at 26°C in comparison with 37°C are at the top of this list, genes overexpressed at 37°C at the bottom. Genes are sorted according to their p-value. (XLS) [file pone.0068298.s005.xls]

## Sheet: Results
Table S3. Differentially expressed genes according to DESeq analysis.
Genes overexpressed at 26°C in comparison with 37°C are at the top of this list, genes overexpressed at 37°C at the bottom.
Genes are sorted according to their p-value.
						37°C/26°C	26°C/37°C	37°C/26°C									via RH Annotation
PATRIC Gene	RefSeq Gene	link	normMean	normMean 26°C	normMean 37°C	foldChange	foldChange	log2FoldChange	pval	p adjusted	Symbol	Symbol via RH4	RefSeq Annotation	PATRIC Annotation	RefSeq RH4	Evalue Orthology	General Role Description	role specific
VBIMorCat162853_1662	EA1_08181	ncbi	4979.41	9869.3	89.5217	0.00907073	110.245	-6.78457	0	0	PstS	pstS	phosphate ABC transporter substrate binding protein PstS	Phosphate ABC transporter, periplasmic phosphate-binding protein PstS (TC 3.A.1.7.1)	MCR_1734	2.6e-217	Transport and binding proteins	Anions
VBIMorCat162853_1661	EA1_08176	ncbi	1482.44	2918.58	46.3058	0.0158659	63.028	-5.97793	6.92534e-281	6.48558e-278	PstC	pstC	phosphate transporter permease subunit PstC	Phosphate transport system permease protein PstC (TC 3.A.1.7.1)	MCR_1733	2.2e-178	Transport and binding proteins	Anions
VBIMorCat162853_1487	EA1_07347	ncbi	7179.51	11892.3	2466.76	0.207426	4.821	-2.26933	1.20533e-131	3.76263e-129			cold shock-like protein	putative cold-shock DNA-binding domain protein	MCR_1542	1.1e-33	Cellular processes	Adaptations to atypical conditions
VBIMorCat162853_1737	EA1_08547	ncbi	4784.25	7555.49	2013.01	0.26643	3.753	-1.90817	6.29392e-114	1.68407e-111			putative ABC transporter permease protiein YjgP/YjgQ	FIG000988: Predicted permease	MCR_1815	4.3e-228	Transport and binding proteins	Unknown substrate
VBIMorCat162853_1703	EA1_08387	ncbi	3111.97	4890.54	1333.39	0.272647	3.668	-1.87489	1.70762e-101	3.55375e-99	mraW	mraW	S-adenosyl-methyltransferase MraW	rRNA small subunit methyltransferase H	MCR_1778	1.8e-186	Cell envelope	Biosynthesis and degradation of murein sacculus and peptidoglycan
VBIMorCat162853_1245	EA1_06158	ncbi	6876.42	10581.4	3171.48	0.299723	3.336	-1.7383	3.02602e-100	5.66774e-98	gcvT	gcvT	glycine cleavage system aminomethyltransferase T	Aminomethyltransferase (glycine cleavage system T protein)	MCR_1279	1.6e-208	Energy metabolism	Amino acids and amines
VBIMorCat162853_0417	EA1_02082	ncbi	2968.95	4596.21	1341.68	0.291911	3.426	-1.7764	1.10896e-93	1.59775e-91			tRNA pseudouridine synthase C	tRNA pseudouridine synthase C ## tRNA Psi65	MCR_0416	2.6e-149	Protein synthesis	tRNA and rRNA base modification
VBIMorCat162853_0437	EA1_02177	ncbi	2684.29	4178.37	1190.22	0.284852	3.511	-1.81171	3.04711e-90	4.0766e-88			FtsJ-like methyltransferase family protein	Cell division protein FtsJ / Ribosomal RNA large subunit methyltransferase E	MCR_0436	4.6e-115	Protein synthesis	tRNA and rRNA base modification
VBIMorCat162853_1358	EA1_06711	ncbi	2131.09	3307.73	954.461	0.288555	3.466	-1.79308	1.52255e-83	1.90115e-81		coaBC	phosphopantothenoylcysteine decarboxylase/phosphopantothenate-cysteine ligase	Phosphopantothenoylcysteine decarboxylase / Phosphopantothenoylcysteine synthetase	MCR_1391	8.2e-242	Biosynthesis of cofactors, prosthetic groups, and carriers	Pantothenate and coenzyme A
VBIMorCat162853_1736	EA1_08542	ncbi	3089.69	4709.59	1469.78	0.312083	3.204	-1.68	1.83752e-83	2.15104e-81			putative ABC transporter permease protein YjgP/YjgQ	FIG000906: Predicted Permease	MCR_1814	2.4e-207	Transport and binding proteins	Unknown substrate
VBIMorCat162853_0452	EA1_02252	ncbi	11356.1	16904.6	5807.52	0.343546	2.911	-1.54142	5.9533e-79	5.57526e-77			putrescine importer	Amino acid permease	MCR_0452	1.5e-268	Transport and binding proteins	Amino acids, peptides and amines
VBIMorCat162853_0134	EA1_00670	ncbi	8277.71	12518.4	4036.99	0.322484	3.101	-1.6327	8.17115e-79	7.28789e-77	NorB	norB	nitric oxide reductase NorB	Nitric-oxide reductase , quinol-dependent	MCR_0131	0	Energy metabolism	Anaerobic
VBIMorCat162853_1229	EA1_06078	ncbi	2005.96	3060.22	951.694	0.310989	3.216	-1.68507	6.02925e-78	4.87112e-76		rsgA	ribosome small subunit-dependent GTPase A	Ribosome small subunit-stimulated GTPase EngC	MCR_1264	1.8e-207	Protein synthesis	Translation factors
VBIMorCat162853_1561	EA1_07689	ncbi	2672.6	4062.28	1282.92	0.315813	3.166	-1.66286	6.24169e-78	4.87112e-76			ribonuclease E	Ribonuclease E	MCR_1619	0	Transcription	Degradation of RNA
VBIMorCat162853_0473	EA1_02357	ncbi	11765.8	17438.3	6093.42	0.349429	2.862	-1.51693	2.93088e-76	2.03316e-74	AcrA	acrA	RND system membrane fusion protein AcrA	Membrane fusion protein of RND family multidrug efflux pump	MCR_0474	2.8e-261	Transport and binding proteins	Unknown substrate
VBIMorCat162853_1604	EA1_07885	ncbi	2647.12	4029.08	1265.16	0.314007	3.185	-1.67113	1.01472e-75	6.78776e-74			hypothetical protein	hypothetical protein	MCR_1676	0	Cell envelope	Other
VBIMorCat162853_1660	EA1_08171	ncbi	932.363	1752.2	112.523	0.064218	15.572	-3.96088	2.4897e-75	1.608e-73	PstA	pstA	phosphate ABC transporter, permease protein PstA	Phosphate transport system permease protein PstA (TC 3.A.1.7.1)	MCR_1732	1.1e-162	Transport and binding proteins	Anions
VBIMorCat162853_0913	EA1_04515	ncbi	224.639	406.1	43.1781	0.106324	9.40522	-3.23346	4.67345e-74	2.91779e-72			hypothetical protein	Putative phosphatase	MCR_0920	0	Hypothetical proteins	Conserved
VBIMorCat162853_1715	EA1_08447	ncbi	597.778	1018.74	176.819	0.173566	5.76149	-2.52644	1.96385e-73	1.18655e-71			type III restriction system methylase	type III restriction system methylase	MCR_1792	2.6e-111	DNA metabolism	Restriction/modification
VBIMorCat162853_1249	EA1_06178	ncbi	7798.03	11630.8	3965.31	0.340933	2.93313	-1.55244	2.03563e-65	9.29936e-64		gcvP	glycine dehydrogenase	Glycine dehydrogenase [decarboxylating] (glycine cleavage system P protein)	MCR_1283	0	Energy metabolism	Amino acids and amines
VBIMorCat162853_1759	EA1_08657	ncbi	343.607	579.357	107.858	0.186168	5.37149	-2.42532	2.55803e-65	1.14076e-63	mazG	mazG	nucleoside triphosphate pyrophosphohydrolase	Nucleoside triphosphate pyrophosphohydrolase MazG	MCR_1838	5.5e-156	Unknown function	General
VBIMorCat162853_1744	EA1_08577	ncbi	1907.17	2847.03	967.314	0.339762	2.94324	-1.5574	1.29572e-63	5.39308e-62			short chain dehydrogenase	Putative oxidoreductase	MCR_1822	1.1e-145	Central intermediary metabolism	Other
VBIMorCat162853_1702	EA1_08377	ncbi	1167.79	1779.73	555.847	0.31232	3.20184	-1.6789	7.39564e-61	2.77041e-59	FtsL	ftsL	cell division protein FtsL	hypothetical protein	MCR_1777	3.4e-58	Cellular processes	Cell division
VBIMorCat162853_1395	EA1_06876	ncbi	1240.12	1856.62	623.621	0.33589	2.97716	-1.57394	4.11735e-59	1.48304e-57		trpF	N-(5'-phosphoribosyl)-anthranilate isomerase	Phosphoribosylanthranilate isomerase	MCR_1428	1.4e-116	Amino acid biosynthesis	Aromatic amino acid family
VBIMorCat162853_1321	EA1_06536	ncbi	25399.5	35985.8	14813.1	0.411637	2.42932	-1.28055	1.09272e-57	3.79011e-56	rplM	rplM	50S ribosomal protein L13	LSU ribosomal protein L13p (L13Ae)	MCR_1353	5.9e-79	Protein synthesis	Ribosomal proteins: synthesis and modification
VBIMorCat162853_0695	EA1_03415	ncbi	6967.85	9870.76	4064.95	0.411817	2.42826	-1.27992	3.03773e-56	9.98188e-55	TbpB	tbpB	transferrin binding protein B TbpB	Outer membrane receptor for lactoferrin or transferrin, lipoprotein B	MCR_0694	6.6e-163	Transport and binding proteins	Cations and iron carrying compounds
VBIMorCat162853_0038	EA1_00200	ncbi	1019.35	1596.75	441.955	0.276783	3.61293	-1.85317	3.98907e-56	1.28819e-54			rubredoxin family protein	Rubredoxin-NAD(+) reductase	MCR_0041	6.8e-271	Energy metabolism	Electron transport
VBIMorCat162853_1492	EA1_07367	ncbi	9596.74	13630.2	5563.3	0.40816	2.45002	-1.29279	2.00559e-55	6.26078e-54		ilvB	acetolactate synthase 3 catalytic subunit	Acetolactate synthase large subunit	MCR_1548	0	Amino acid biosynthesis	Pyruvate family
VBIMorCat162853_0800	EA1_03965	ncbi	3210.82	4600.92	1820.71	0.395726	2.527	-1.33742	4.72585e-55	1.45107e-53			ATP phosphoribosyltransferase regulatory subunit	ATP phosphoribosyltransferase regulatory subunit	MCR_0805	2.3e-237	Amino acid biosynthesis	Histidine family
VBIMorCat162853_1322	EA1_06541	ncbi	15810.1	22261.7	9358.55	0.420387	2.37876	-1.25021	6.42601e-54	1.91046e-52	rpsI	rpsI	30S ribosomal protein S9	SSU ribosomal protein S9p (S16e)	MCR_1354	2.1e-66	Protein synthesis	Ribosomal proteins: synthesis and modification
VBIMorCat162853_0393	EA1_01957	ncbi	2727.94	3921.88	1533.99	0.391137	2.55665	-1.35426	8.20341e-53	2.40078e-51	trmD	trmD	tRNA (guanine-N(1)-)-methyltransferase	tRNA (Guanine37-N1) -methyltransferase	MCR_0390	5.8e-145	Protein synthesis	tRNA and rRNA base modification
VBIMorCat162853_0392	EA1_01952	ncbi	5387.16	7599.77	3174.55	0.417716	2.39397	-1.2594	1.42921e-52	3.99539e-51	RimM	rimM	16S rRNA processing protein RimM	16S rRNA processing protein RimM	MCR_0389	2.2e-108	Transcription	RNA processing
VBIMorCat162853_0789	EA1_03915	ncbi	243.243	410.225	76.2603	0.185899	5.37928	-2.42741	2.55103e-52	7.02659e-51		nadB	L-aspartate oxidase	L-aspartate oxidase	MCR_0795	1.2e-304	Biosynthesis of cofactors, prosthetic groups, and carriers	Pyridine nucleotides
VBIMorCat162853_1255	EA1_06208	ncbi	1131.42	1682.28	580.552	0.345098	2.89773	-1.53492	4.03279e-52	1.07906e-50			Na+ solute symporter	Acetate permease ActP (cation/acetate symporter)	MCR_1287	0	Transport and binding proteins	Cations and iron carrying compounds
VBIMorCat162853_1799	EA1_08844	ncbi	3490.46	5000.14	1980.78	0.396144	2.52433	-1.3359	6.29895e-52	1.61616e-50		rocD	ornithine-oxo-acid transaminase	Ornithine aminotransferase	MCR_1881	4.9e-246	Amino acid biosynthesis	Glutamate family
VBIMorCat162853_1112	EA1_05507	ncbi	1735.82	2509.79	961.841	0.383236	2.60936	-1.3837	3.15509e-51	7.87931e-50	HemK	hemK	protein methyltransferase HemK	Methylase of polypeptide chain release factors	MCR_1147	1.8e-169	Protein fate	Protein modification and repair
VBIMorCat162853_0076	EA1_00380	ncbi	3811.57	5464.94	2158.2	0.394917	2.53218	-1.34038	9.43355e-51	2.26526e-49			prolyl endopeptidase	Prolyl endopeptidase	MCR_0081	0	Protein fate	Degradation of proteins, peptides, and glycopeptides
VBIMorCat162853_1697	EA1_08352	ncbi	1872.86	2695.96	1049.77	0.389386	2.56815	-1.36073	1.77153e-50	4.14759e-49		tpiA	triosephosphate isomerase	Triosephosphate isomerase	MCR_1772	1.3e-140	Energy metabolism	Glycolysis/gluconeogenesis
VBIMorCat162853_1126	EA1_05572	ncbi	2070.78	2970.75	1170.81	0.394112	2.53735	-1.34332	3.50559e-50	8.00728e-49			solanesyl diphosphate synthase	Octaprenyl-diphosphate synthase / Dimethylallyltransferase / Geranyltranstransferase (farnesyldiphosphate synthase) / Geranylgeranyl pyrophosphate synthetase	MCR_1161	3.4e-198	Central intermediary metabolism	Other
VBIMorCat162853_0395	EA1_01967	ncbi	3868.19	5913.74	1822.64	0.308204	3.2446	-1.69804	3.41341e-48	7.52155e-47	PilA	pilA	type IV pilin PilA	Type IV pilin PilA	MCR_0392	8.8e-78	Cell envelope	Surface structures
VBIMorCat162853_1695	EA1_08342	ncbi	3041.13	4405.69	1676.58	0.380548	2.62779	-1.39385	3.6232e-47	7.71165e-46			hypothetical protein	COG0779: clustered with transcription termination protein NusA	MCR_1770	3.3e-90	Hypothetical proteins	Conserved
VBIMorCat162853_0371	EA1_01852	ncbi	2475.41	3500.03	1450.79	0.414507	2.4125	-1.27053	1.59137e-46	3.31181e-45	DksA	dksA	RNA polymerase-binding protein DksA	C4-type zinc finger protein, DksA/TraR family	MCR_0368	5.8e-77	Transcription	Transcription factors
VBIMorCat162853_1559	#N/A	#N/A	517.454	816.734	218.175	0.267131	3.74349	-1.90438	3.90995e-46	7.87456e-45			#N/A	hypothetical protein	MCR_1617	2e-26	Hypothetical proteins
VBIMorCat162853_0135	EA1_00680	ncbi	234.879	389	80.7569	0.207601	4.81693	-2.26811	8.84107e-46	1.74309e-44	NsrR	nsrR	transcriptional regulator NsrR	Nitrite-sensitive transcriptional repressor NsrR	MCR_0133	1.2e-96	Regulatory functions	DNA interactions
VBIMorCat162853_1543	EA1_07619	ncbi	5866.61	8082	3651.23	0.451773	2.2135	-1.14633	4.20007e-45	8.19451e-44	rpsU	rpsU	30S ribosomal protein S21	SSU ribosomal protein S21p	MCR_1601	1.1e-33	Protein synthesis	Ribosomal proteins: synthesis and modification
VBIMorCat162853_0581	EA1_02903	ncbi	845.404	1256.18	434.632	0.345996	2.89021	-1.53117	1.39956e-44	2.67487e-43			IS4 family transposase	Transposase	MCR_0586	4.7e-49	Mobile and extrachromosomal element functions	Transposon functions
VBIMorCat162853_1128	EA1_05582	ncbi	1078.17	1566.03	590.303	0.376943	2.65292	-1.40758	1.62851e-44	3.08101e-43			Smr protein/MutS2	ortholog of Bordetella pertussis (BX470248) BP2475	MCR_1163	2.3e-129	Unknown function	General
VBIMorCat162853_1659	EA1_08166	ncbi	681.761	1303.55	59.9763	0.0460101	21.7343	-4.4419	2.08448e-43	3.86557e-42	pstB	pstB	phosphate transporter ATP-binding protein	Phosphate transport ATP-binding protein PstB (TC 3.A.1.7.1)	MCR_1731	8.4e-159	Transport and binding proteins	Anions
VBIMorCat162853_1379	EA1_06801	ncbi	4141.09	5714.97	2567.22	0.44921	2.22613	-1.15454	1.06701e-42	1.9403e-41		dxs	1-deoxy-D-xylulose-5-phosphate synthase	1-deoxy-D-xylulose 5-phosphate synthase	MCR_1411	0	Biosynthesis of cofactors, prosthetic groups, and carriers	Other
VBIMorCat162853_0039	EA1_00205	ncbi	1880.74	2994.06	767.414	0.256312	3.90149	-1.96403	1.04765e-41	1.85118e-40	FadE		putative acyl-CoA dehydrogenase FadE	Butyryl-CoA dehydrogenase	MCR_0042	2.2e-227	Fatty acid and phospholipid metabolism	Degradation
VBIMorCat162853_0137	EA1_00690	ncbi	2150.31	3292.97	1007.65	0.306	3.26797	-1.70839	1.22083e-41	2.13702e-40		aniA	nitrite reductase AniA/Msp78	Copper-containing nitrite reductase	MCR_0135	3.8e-299	Central intermediary metabolism	Nitrogen metabolism
VBIMorCat162853_1735	EA1_08537	ncbi	1888.66	2667.42	1109.91	0.416098	2.40328	-1.26501	2.28162e-41	3.95692e-40			hypothetical protein	putative lipoprotein	MCR_1813	1.6e-223	Hypothetical proteins	Conserved
VBIMorCat162853_1164	EA1_05757	ncbi	3471.68	4786.71	2156.65	0.45055	2.21951	-1.15024	5.34018e-40	8.54885e-39		uspA1	ubiquitous surface protein A1 UspA1	UspA1	MCR_1198	2.9e-125	Cellular processes	Pathogenesis
VBIMorCat162853_1618	EA1_07950	ncbi	2553.98	3547.75	1560.22	0.439777	2.27388	-1.18515	1.51587e-39	2.32723e-38			extracellular solute-binding protein family 3	ABC basic amino acid transporter, periplasmic binding protein	MCR_1690	2.3e-150	Transport and binding proteins	Unknown substrate
VBIMorCat162853_0583	EA1_02913	ncbi	575.275	855.835	294.716	0.34436	2.90393	-1.53801	2.84085e-39	4.29105e-38			hypothetical protein	hypothetical protein	MCR_0590	1.5e-24	Hypothetical proteins
VBIMorCat162853_1111	EA1_05502	ncbi	650.137	953.69	346.584	0.363414	2.75169	-1.46032	5.73724e-39	8.52845e-38			UBA/THIF-type NAD/FAD binding protein	Sulfur carrier protein adenylyltransferase ThiF	MCR_1146	1.7e-144	Unknown function	General
VBIMorCat162853_1757	EA1_08647	ncbi	4519.07	6141.37	2896.76	0.47168	2.12008	-1.08412	7.65923e-39	1.12959e-37		pcnB	poly(A) polymerase	Poly(A) polymerase	MCR_1836	0	Transcription	RNA processing
VBIMorCat162853_0472	EA1_02347	ncbi	615.533	914.621	316.445	0.345986	2.89029	-1.53122	1.08864e-38	1.58064e-37			hypothetical protein	COG1720: Uncharacterized conserved protein	MCR_0473	9.3e-137	Unknown function	General
VBIMorCat162853_1320	#N/A	#N/A	2773.2	3789.18	1757.22	0.463747	2.15635	-1.10859	1.22078e-38	1.75886e-37			#N/A	hypothetical protein	MCR_1352	3.1e-12	Hypothetical proteins
VBIMorCat162853_1394	#N/A	#N/A	230.518	374.127	86.9082	0.232296	4.30486	-2.10597	7.25752e-38	1.02206e-36			#N/A	hypothetical protein	MCR_1427	5.5e-16	Hypothetical proteins
VBIMorCat162853_1405	EA1_06931	ncbi	1868.33	2570.78	1165.88	0.453511	2.20502	-1.14079	1.42082e-37	1.9284e-36	aroK	aroK	shikimate kinase	Shikimate kinase I	MCR_1438	4.1e-118	Amino acid biosynthesis	Aromatic amino acid family
VBIMorCat162853_0024	EA1_00120	ncbi	1873.63	2615.81	1131.45	0.432543	2.31191	-1.20908	3.05684e-37	4.11903e-36	Cas1	cas1	CRISPR-associated protein Cas1	CRISPR-associated protein Cas1	MCR_0025	3.1e-186	Mobile and extrachromosomal element functions	Other
VBIMorCat162853_1246	EA1_06163	ncbi	969.068	1514.02	424.115	0.280125	3.56983	-1.83586	3.42224e-37	4.57847e-36			putative lipoprotein	hypothetical protein	MCR_1280	1.4e-16	Cell envelope	Other
VBIMorCat162853_1275	EA1_06303	ncbi	16985.4	22858.5	11112.2	0.486131	2.05706	-1.04058	4.49468e-37	5.97059e-36	AmiC	oppB	oligopeptide transport system permease protein AmiC	Oligopeptide transport system permease protein OppB (TC 3.A.1.5.1)	MCR_1307	3.3e-281	Transport and binding proteins	Amino acids, peptides and amines
VBIMorCat162853_1439	EA1_07122	ncbi	1151.92	1648.87	654.976	0.397227	2.51746	-1.33197	2.07926e-36	2.72339e-35		rluE	ribosomal large subunit pseudouridine synthase E	Ribosomal large subunit pseudouridine synthase E ## LSU Psi2457	MCR_1472	4.3e-143	Protein synthesis	tRNA and rRNA base modification
VBIMorCat162853_1399	EA1_06901	ncbi	1188.69	1672.98	704.396	0.421043	2.37505	-1.24796	2.24845e-36	2.92455e-35			ABC transporter ATPase subunit	ABC transporter, ATP-binding protein	MCR_1432	2.6e-181	Transport and binding proteins	Unknown substrate
VBIMorCat162853_1486	EA1_07342	ncbi	870.239	1307.1	433.38	0.331558	3.01606	-1.59267	2.32984e-35	2.96857e-34	ruvC	ruvC	Holliday junction resolvase	Crossover junction endodeoxyribonuclease RuvC	MCR_1541	8.5e-108	DNA metabolism	DNA replication, recombination, and repair
VBIMorCat162853_0138	EA1_00700	ncbi	400.288	610.719	189.857	0.310874	3.21673	-1.6856	2.38661e-35	3.02035e-34			hypothetical protein	hypothetical protein	MCR_0136	2.9e-163	Hypothetical proteins	Conserved
VBIMorCat162853_1098	EA1_05447	ncbi	753.938	1078.19	429.686	0.398525	2.50925	-1.32726	3.33395e-35	4.16299e-34		maiA	maleylacetoacetate isomerase	Maleylacetoacetate isomerase @ Glutathione S- transferase, zeta	MCR_1133	1.3e-108	Amino acid biosynthesis	Other
VBIMorCat162853_1794	EA1_08814	ncbi	1068.1	1529.43	606.773	0.396732	2.5206	-1.33376	4.03682e-35	5.00726e-34	anmK		anhydro-N-acetylmuramic acid kinase	Anhydro-N-acetylmuramic acid kinase	MCR_1874	1.9e-243	Cell envelope	Biosynthesis and degradation of murein sacculus and peptidoglycan
VBIMorCat162853_0585	EA1_02923	ncbi	6086.86	8172.23	4001.49	0.489645	2.0423	-1.03019	6.38714e-35	7.87047e-34	alaS	alaS	alanyl-tRNA synthetase	Alanyl-tRNA synthetase	MCR_0591	0	Protein synthesis	tRNA aminoacylation
VBIMorCat162853_1670	EA1_08216	ncbi	1841.52	3116.08	566.953	0.181944	5.49618	-2.45843	2.63134e-34	3.15929e-33	rho	rho	transcription termination factor Rho	Transcription termination factor Rho	MCR_1741	4.7e-240	Transcription	Transcription factors
VBIMorCat162853_0150	EA1_00755	ncbi	1469.82	2358.07	581.563	0.246627	4.05471	-2.0196	4.43061e-34	5.28569e-33			putative ATP-dependent DEAD/DEAH box RNA-helicase	ATP-dependent RNA helicase NGO0650	MCR_0149	0	Transcription	Other
VBIMorCat162853_1768	EA1_08702	ncbi	480.483	708.269	252.696	0.35678	2.80285	-1.48689	5.45898e-34	6.43061e-33			SirA-like protein	tRNA 5-methylaminomethyl-2-thiouridine synthase TusA	MCR_1848	7.4e-37	Unknown function	General
VBIMorCat162853_1791	EA1_08804	ncbi	2706.28	3668.53	1744.03	0.475402	2.10348	-1.07278	7.70443e-34	8.95239e-33	AfeD	afeD	chelated iron ABC transporter permease protein AfeD	Manganese ABC transporter, inner membrane permease protein SitD	MCR_1870	1.9e-158	Transport and binding proteins	Cations and iron carrying compounds
VBIMorCat162853_1770	EA1_08712	ncbi	1493.48	2045.07	941.891	0.460567	2.17124	-1.11852	5.27602e-33	5.98908e-32			putative Holliday junction resolvase	Putative Holliday junction resolvase	MCR_1850	5.6e-88	DNA metabolism	DNA replication, recombination, and repair
VBIMorCat162853_1560	#N/A	#N/A	435.93	709.948	161.912	0.228062	4.38477	-2.1325	6.79624e-33	7.66829e-32			#N/A	hypothetical protein	MCR_1618	3.8e-23	Hypothetical proteins
VBIMorCat162853_0109	EA1_00545	ncbi	636.464	909.318	363.611	0.399873	2.5008	-1.32239	7.47382e-33	8.33242e-32	PilC	pilC	type IV pilus assembly protein PilC	Type IV fimbrial assembly protein PilC	MCR_0108	3.5e-236	Cell envelope	Surface structures
VBIMorCat162853_1767	EA1_08697	ncbi	1030.82	1442.73	618.914	0.428986	2.33108	-1.221	8.17854e-33	9.06415e-32	XerD	xerD	tyrosine recombinase XerD	tyrosine recombinase XerD	MCR_1847	4.3e-177	DNA metabolism	DNA replication, recombination, and repair
VBIMorCat162853_1273	EA1_06293	ncbi	4060.91	5429	2692.81	0.496004	2.01611	-1.01158	2.70566e-32	2.96357e-31	OppD	oppD	oligopeptide ABC transport system ATP-binding protein OppD	Oligopeptide transport ATP-binding protein OppD (TC 3.A.1.5.1)	MCR_1305	4.2e-192	Transport and binding proteins	Amino acids, peptides and amines
VBIMorCat162853_1790	EA1_08799	ncbi	5016.06	6655.78	3376.33	0.507279	1.9713	-0.97915	3.66056e-32	3.96314e-31	AfeC	afeC	chelated iron ABC transporter permease protein AfeC	Manganese ABC transporter, inner membrane permease protein SitC	MCR_1869	4.7e-153	Transport and binding proteins	Cations and iron carrying compounds
VBIMorCat162853_1596	EA1_07845	ncbi	1808.61	2469.02	1148.19	0.465039	2.15036	-1.10458	4.54442e-32	4.86383e-31			acetyltransferase-like protein	hypothetical protein	MCR_1669	2.7e-45	Unknown function	Enzymes of unknown specificity
VBIMorCat162853_0374	EA1_01867	ncbi	1049.49	1460.83	638.154	0.436844	2.28915	-1.19481	1.03595e-31	1.10246e-30	ZnuC	znuC	zinc ABC transporter ATPase subunit ZnuC	Zinc ABC transporter, ATP-binding protein ZnuC	MCR_0371	4e-150	Transport and binding proteins	Cations and iron carrying compounds
VBIMorCat162853_1671	EA1_08221	ncbi	18711.5	24521.2	12901.7	0.526147	1.90061	-0.926462	1.36302e-31	1.43424e-30			hypothetical protein	outer membrane protein	MCR_1742	1.1e-33	Cell envelope	Other
VBIMorCat162853_0342	EA1_01707	ncbi	1134.78	1564.56	705	0.450605	2.21924	-1.15006	3.51589e-31	3.5985e-30			yecA family protein	hypothetical protein	MCR_0341	1.1e-118	Hypothetical proteins	Conserved
VBIMorCat162853_1304	EA1_06456	ncbi	9210.57	12155.4	6265.69	0.515463	1.94	-0.956058	4.19005e-31	4.2652e-30			phosphate transporter family protein	Probable low-affinity inorganic phosphate transporter	MCR_1336	0	Transport and binding proteins	Anions
VBIMorCat162853_1335	EA1_06601	ncbi	749.293	1049.53	449.056	0.427864	2.33719	-1.22478	5.70821e-31	5.74811e-30			ABC transporter substrate binding protein	ABC transporter substrate-binding protein	MCR_1367	5.6e-194	Transport and binding proteins	Unknown substrate
VBIMorCat162853_1279	EA1_06333	ncbi	920.243	1278.08	562.402	0.440035	2.27255	-1.18431	1.65621e-30	1.64131e-29			CopG-like protein	hypothetical protein	MCR_1312	1.4e-52	Unknown function	General
VBIMorCat162853_1131	EA1_05597	ncbi	1920.85	2603.71	1237.99	0.475472	2.10317	-1.07257	3.76269e-30	3.67058e-29	engA	engA	GTP-binding protein EngA	GTP-binding protein EngA	MCR_1166	1.6e-274	Unknown function	General
VBIMorCat162853_1154	EA1_05707	ncbi	1791.35	2397.65	1185.04	0.494252	2.02326	-1.01668	5.4778e-30	5.28862e-29	LpxX	lpxX	decanoyltransferase LpxX	Lipid A biosynthesis lauroyl acyltransferase	MCR_1188	1.9e-177	Cell envelope	Biosynthesis and degradation of surface polysaccharides and lipopolysaccharides
VBIMorCat162853_1769	EA1_08707	ncbi	1219.07	1659.55	778.58	0.46915	2.13151	-1.09188	8.57647e-30	8.19578e-29			hypothetical protein	hypothetical protein	MCR_1849	8.1e-85	Cell envelope	Other
VBIMorCat162853_1771	EA1_08717	ncbi	1678.96	2247.46	1110.47	0.494099	2.02388	-1.01713	1.489e-29	1.40853e-28			hypothetical protein	UPF0301 protein YqgE	MCR_1851	3.3e-107	Hypothetical proteins	Conserved
VBIMorCat162853_1762	EA1_08672	ncbi	2287.04	3058.31	1515.78	0.495627	2.01764	-1.01267	2.51423e-29	2.34287e-28			phosphomannomutase	Phosphomannomutase	MCR_1842	5.4e-277	Energy metabolism	Sugars
VBIMorCat162853_1716	EA1_08452	ncbi	964.859	1499.04	430.677	0.287301	3.48067	-1.79936	3.48679e-29	3.23305e-28			site-specific DNA-methyltransferase	type III restriction system endonuclease, putative	MCR_1793	9.9e-58	DNA metabolism	DNA replication, recombination, and repair
VBIMorCat162853_1097	EA1_05442	ncbi	628.886	887.056	370.716	0.417917	2.39282	-1.25871	6.15019e-29	5.64672e-28		cobA	uroporphyrin-III C-methyltransferase	Siroheme synthase / Precorrin-2 oxidase / Sirohydrochlorin ferrochelatase / Uroporphyrinogen-III methyltransferase	MCR_1132	2.4e-260	Biosynthesis of cofactors, prosthetic groups, and carriers	Heme, porphyrin, and cobalamin
VBIMorCat162853_0160	EA1_00810	ncbi	645.034	903.143	386.925	0.42842	2.33416	-1.2229	1.66068e-28	1.50993e-27		bioA	adenosylmethionine-8-amino-7-oxononanoate aminotransferase	Adenosylmethionine-8-amino-7-oxononanoate aminotransferase	MCR_0160	1.4e-262	Biosynthesis of cofactors, prosthetic groups, and carriers	Biotin
VBIMorCat162853_1441	EA1_07127	ncbi	31963.4	41497.8	22429.1	0.54049	1.85017	-0.88766	1.83169e-28	1.65737e-27			OmpA family protein	Outer membrane protein and related peptidoglycan-associated (lipo)proteins	MCR_1474	0	Cell envelope	Other
VBIMorCat162853_0663	EA1_03275	ncbi	845.03	1164.28	525.776	0.451587	2.21441	-1.14692	2.87209e-28	2.57389e-27			hypothetical protein	hypothetical protein	MCR_0665	2.9e-91	Hypothetical proteins
VBIMorCat162853_1741	EA1_08562	ncbi	1010.32	1386.18	634.452	0.457699	2.18484	-1.12753	3.53197e-28	3.15018e-27			LysR family transcriptional regulator	LysR family transcriptional regulator YbhD	MCR_1819	2.1e-172	Regulatory functions	DNA interactions
VBIMorCat162853_0701	EA1_03440	ncbi	839.853	1165.64	514.067	0.441016	2.26749	-1.1811	3.75799e-28	3.33589e-27			putative hydrolase alpha/beta family protein	putative hydrolase	MCR_0699	6.4e-176	Unknown function	Enzymes of unknown specificity
VBIMorCat162853_1758	EA1_08652	ncbi	80.0003	142.682	17.3188	0.121381	8.23853	-3.04239	4.07845e-28	3.60327e-27		comEA	competence protein ComEA	competence protein ComEA helix-hairpin-helix repeat protein	MCR_1837	3.3e-56	Cellular processes	DNA transformation
VBIMorCat162853_0675	EA1_03330	ncbi	304.965	453.71	156.22	0.344317	2.9043	-1.53819	5.32653e-28	4.66196e-27			hypothetical protein	hypothetical protein	MCR_0674	1.4e-18	Hypothetical proteins
VBIMorCat162853_1360	EA1_06716	ncbi	5463.14	7106.05	3820.24	0.537603	1.86011	-0.895386	6.15215e-28	5.35953e-27	NhaA	nhaA	Na+/H+ antiporter NhaA	Na+/H+ antiporter NhaA type	MCR_1392	4.4e-232	Transport and binding proteins	Cations and iron carrying compounds
VBIMorCat162853_1777	EA1_08742	ncbi	3379.67	4396.57	2362.77	0.537413	1.86077	-0.895897	4.10723e-27	3.51271e-26		parE	DNA topoisomerase IV subunit B	Topoisomerase IV subunit B	MCR_1857	0	DNA metabolism	DNA replication, recombination, and repair
VBIMorCat162853_1357	EA1_06706	ncbi	169.609	266.289	72.9283	0.273869	3.65138	-1.86844	4.42565e-27	3.75079e-26			hypothetical protein	hypothetical protein	MCR_1390	1.4e-16	Hypothetical proteins
VBIMorCat162853_1789	EA1_08794	ncbi	12745	16377.2	9112.75	0.556429	1.79717	-0.84573	9.84689e-27	8.19699e-26	AfeB	afeB	chelated iron ABC transporter ATPase subunit AfeB	Manganese ABC transporter, ATP-binding protein SitB	MCR_1868	8e-170	Transport and binding proteins	Cations and iron carrying compounds
VBIMorCat162853_1504	EA1_07417	ncbi	8882.73	11513.4	6252	0.543018	1.84156	-0.880929	1.14238e-26	9.46764e-26	rplQ	rplQ	50S ribosomal protein L17	LSU ribosomal protein L17p	MCR_1560	4.7e-49	Protein synthesis	Ribosomal proteins: synthesis and modification
VBIMorCat162853_0377	EA1_01882	ncbi	496.324	705.235	287.414	0.407543	2.45373	-1.29498	1.70126e-26	1.38542e-25			hypothetical protein	putative ATP synthase protein, subunit I	MCR_0374	1.2e-66	Cell envelope	Other
VBIMorCat162853_0255	EA1_01292	ncbi	40301.9	51905.6	28698.1	0.55289	1.80868	-0.854936	1.96939e-26	1.58994e-25	rplJ	rplJ	50S ribosomal protein L10	LSU ribosomal protein L10p (P0)	MCR_0255	1.9e-86	Protein synthesis	Ribosomal proteins: synthesis and modification
VBIMorCat162853_1406	EA1_06936	ncbi	1274.13	1697.43	850.831	0.501248	1.99502	-0.996403	2.82066e-26	2.24812e-25	PilQ	pilQ	type IV pilus secretin PilQ	Type IV pilus biogenesis protein PilQ	MCR_1439	4.5e-270	Cell envelope	Surface structures
VBIMorCat162853_1267	EA1_06263	ncbi	1911.29	3101.41	721.176	0.232531	4.3005	-2.1045	2.89247e-26	2.29559e-25			M35-like porin protein	porin, Gram-negative type	MCR_1299	5.2e-201	Transport and binding proteins	Porins
VBIMorCat162853_1694	EA1_08337	ncbi	7684.56	9941.05	5428.08	0.546026	1.83141	-0.872958	2.93084e-26	2.31623e-25	nusA	nusA	transcription elongation factor NusA	Transcription termination protein NusA	MCR_1769	1.4e-277	Transcription	Transcription factors
VBIMorCat162853_0608	EA1_03033	ncbi	5087.37	6613.35	3561.38	0.538514	1.85696	-0.892944	3.7463e-26	2.92368e-25			hypothetical protein	hypothetical protein	MCR_0610	1.4e-122	Hypothetical proteins
VBIMorCat162853_1743	EA1_08572	ncbi	3328.24	4334	2322.48	0.535875	1.86611	-0.90003	6.23148e-26	4.78343e-25			putative hemolysin-related protein	Putative membrane protein	MCR_1821	8.8e-252	Unknown function	General
VBIMorCat162853_1404	EA1_06926	ncbi	3048.52	3948.67	2148.37	0.544075	1.83798	-0.878123	7.2782e-26	5.51906e-25	aroB	aroB	3-dehydroquinate synthase	3-dehydroquinate synthase	MCR_1437	8.7e-216	Amino acid biosynthesis	Aromatic amino acid family
VBIMorCat162853_0842	EA1_04170	ncbi	861.205	1182.19	540.222	0.456968	2.18834	-1.12983	9.11412e-26	6.88337e-25		rluB	ribosomal large subunit pseudouridine synthase B	Ribosomal large subunit pseudouridine synthase B ## LSU Psi2605	MCR_0847	3.6e-187	Protein synthesis	tRNA and rRNA base modification
VBIMorCat162853_1755	EA1_08637	ncbi	1114.42	1499.08	729.76	0.486805	2.05421	-1.03858	1.29581e-25	9.71688e-25	panB	panB	3-methyl-2-oxobutanoate hydroxymethyltransferase	3-methyl-2-oxobutanoate hydroxymethyltransferase	MCR_1834	4.9e-159	Biosynthesis of cofactors, prosthetic groups, and carriers	Pantothenate and coenzyme A
VBIMorCat162853_0919	EA1_04545	ncbi	1712.46	2260.18	1164.74	0.515331	1.9405	-0.956427	1.29697e-25	9.71688e-25			putative lytic murein transglycosylase	Membrane-bound lytic murein transglycosylase B precursor	MCR_0926	1.6e-272	Cell envelope	Biosynthesis and degradation of murein sacculus and peptidoglycan
VBIMorCat162853_0256	EA1_01297	ncbi	21220.3	27060.3	15380.3	0.56837	1.75942	-0.815097	1.78429e-25	1.32618e-24	rplL	rplL	50S ribosomal protein L7/L12	LSU ribosomal protein L7/L12 (P1/P2)	MCR_0256	1.3e-59	Protein synthesis	Ribosomal proteins: synthesis and modification
VBIMorCat162853_1307	EA1_06471	ncbi	1181.36	1578.63	784.095	0.496693	2.01331	-1.00957	2.73976e-25	2.02829e-24			hypothetical protein	protein of unknown function DUF548	MCR_1339	5.5e-156	Hypothetical proteins	Conserved
VBIMorCat162853_0966	EA1_04792	ncbi	2956.43	3883.91	2028.96	0.5224	1.91424	-0.936773	3.58049e-25	2.64026e-24	RhlB	rhlB	ATP-dependent RNA helicase RhlB	ATP-dependent RNA helicase RhlB	MCR_0995	3.2e-226	Transcription	Degradation of RNA
VBIMorCat162853_0788	EA1_03910	ncbi	202.388	306.434	98.3412	0.320921	3.11603	-1.63971	3.87344e-25	2.84508e-24		nadA	quinolinate synthetase	Quinolinate synthetase	MCR_0794	5.2e-218	Biosynthesis of cofactors, prosthetic groups, and carriers	Pyridine nucleotides
VBIMorCat162853_1254	EA1_06203	ncbi	351.079	536.189	165.969	0.309535	3.23065	-1.69182	3.8923e-25	2.84776e-24			membrane protein-like protein	hypothetical protein	MCR_1286	3.1e-48	Cell envelope	Other
VBIMorCat162853_1121	EA1_05552	ncbi	352.331	511.993	192.67	0.376313	2.65736	-1.40999	5.91067e-25	4.25795e-24			hypothetical protein	GTG start codon	MCR_1156	3.4e-96	Unknown function	General
VBIMorCat162853_0161	EA1_00815	ncbi	532.578	744.139	321.017	0.431394	2.31807	-1.21292	6.60534e-25	4.72206e-24		bioF	8-amino-7-oxononanoate synthase	8-amino-7-oxononanoate synthase	MCR_0161	9.6e-228	Biosynthesis of cofactors, prosthetic groups, and carriers	Biotin
VBIMorCat162853_1236	EA1_06113	ncbi	2304.23	3000.79	1607.66	0.535744	1.86656	-0.900384	1.56014e-24	1.10269e-23			ion transport protein	Potassium voltage-gated channel subfamily KQT; possible potassium channel, VIC family	MCR_1271	4.3e-158	Transport and binding proteins	Cations and iron carrying compounds
VBIMorCat162853_1342	EA1_06636	ncbi	844.81	1152.32	537.295	0.466271	2.14468	-1.10076	1.93658e-24	1.36361e-23		kdtA	3-deoxy-D-manno-octulosonic-acid transferase	3-deoxy-D-manno-octulosonic-acid transferase	MCR_1375	1e-252	Cell envelope	Biosynthesis and degradation of surface polysaccharides and lipopolysaccharides
VBIMorCat162853_0372	EA1_01857	ncbi	233.362	354.378	112.346	0.317025	3.15433	-1.65733	2.97793e-24	2.0658e-23			calcineurin-like phosphoesterase	3',5'-cyclic-nucleotide phosphodiesterase	MCR_0369	1.4e-167	Unknown function	Enzymes of unknown specificity
VBIMorCat162853_0504	EA1_02517	ncbi	3349.89	4335.47	2364.31	0.545341	1.83371	-0.874769	3.22823e-24	2.22297e-23			amino acid transport protein	sodium/alanine symporter family protein	MCR_0505	1e-286	Transport and binding proteins	Amino acids, peptides and amines
VBIMorCat162853_0108	EA1_00540	ncbi	344.531	492.49	196.572	0.399139	2.50539	-1.32504	4.76477e-24	3.26901e-23	PilD	pilD	type IV prepillin peptidase PilD	Leader peptidase (Prepilin peptidase) / N- methyltransferase	MCR_0107	1.9e-141	Cell envelope	Surface structures
VBIMorCat162853_0097	EA1_00485	ncbi	394.535	571.395	217.675	0.380954	2.62499	-1.39231	5.15774e-24	3.52571e-23		crp	cyclic nucleotide-binding protein	cAMP-binding proteins - catabolite gene activator and regulatory subunit of cAMP-dependent protein kinases	MCR_0099	4.9e-123	Unknown function	General
VBIMorCat162853_1617	EA1_07945	ncbi	2185.34	2861.99	1508.7	0.527151	1.89699	-0.923711	7.891e-24	5.35502e-23		aotP	phosphate ABC transporter ATP-binding protein	Histidine ABC transporter, ATP-binding protein HisP (TC 3.A.1.3.1)	MCR_1689	6.4e-142	Transport and binding proteins	Amino acids, peptides and amines
VBIMorCat162853_1573	EA1_07745	ncbi	1061.33	1419.9	702.759	0.494935	2.02047	-1.01469	9.88545e-24	6.68428e-23		nadR	nicotinamide-nucleotide adenylyltransferase	transcriptional regulator NadR	MCR_1646	4e-201	Transcription	Transcription factors
VBIMorCat162853_1298	EA1_06418	ncbi	1150.66	1524.77	776.544	0.509286	1.96353	-0.973451	2.02455e-23	1.35428e-22			hypothetical protein	Conserved domain protein	MCR_1329	3e-95	Hypothetical proteins	Conserved
VBIMorCat162853_1607	EA1_07900	ncbi	844.565	1135.33	553.803	0.487793	2.05005	-1.03566	2.14148e-23	1.4274e-22		rrmA	23S ribosomal RNA G745 methyltransferase	Ribosomal RNA large subunit methyltransferase A	MCR_1679	2e-164	Protein synthesis	tRNA and rRNA base modification
VBIMorCat162853_1658	EA1_08161	ncbi	1483.79	1973.19	994.382	0.503947	1.98434	-0.988657	2.78802e-23	1.85176e-22	PhoB	phoB	two-component system phosphate regulon response regulator PhoB	Phosphate regulon transcriptional regulatory protein PhoB (SphR)	MCR_1730	2e-128	Signal transduction	Two-component systems
VBIMorCat162853_1622	EA1_07970	ncbi	2485.87	3194.35	1777.39	0.556418	1.79721	-0.845758	4.49075e-23	2.97215e-22			amino acid ABC transporter permease protein	Arginine ABC transporter, permease protein ArtQ	MCR_1694	1.5e-132	Transport and binding proteins	Amino acids, peptides and amines
VBIMorCat162853_1785	#N/A	#N/A	107.372	175.364	39.3801	0.224563	4.4531	-2.15481	5.52346e-23	3.62998e-22			#N/A	hypothetical protein	#N/A	#N/A	#N/A	#N/A
VBIMorCat162853_0327	EA1_01632	ncbi	313.057	451.468	174.647	0.386843	2.58503	-1.37018	7.62413e-23	4.97561e-22			hypothetical protein	hypothetical protein	#N/A	#N/A	#N/A	#N/A
VBIMorCat162853_1732	EA1_08522	ncbi	5137.77	6587.03	3688.52	0.559967	1.78582	-0.836585	9.55109e-23	6.21153e-22		plsB	glycerol-3-phosphate acyltransferase	Glycerol-3-phosphate acyltransferase	MCR_1810	0	Fatty acid and phospholipid metabolism	Biosynthesis
VBIMorCat162853_1800	EA1_08849	ncbi	2477.78	3190.45	1765.1	0.553245	1.80752	-0.854011	1.37268e-22	8.80489e-22		rocF	arginase	Arginase	MCR_1882	3.4e-183	Amino acid biosynthesis	Glutamate family
VBIMorCat162853_0474	EA1_02362	ncbi	22360.2	29410.9	15309.4	0.520535	1.9211	-0.941934	1.93167e-22	1.22645e-21	AcrB	acrB	RND system efflux pump AcrB	RND efflux system, inner membrane transporter CmeB	MCR_0475	0	Transport and binding proteins	Unknown substrate
VBIMorCat162853_1675	EA1_08241	ncbi	3079.94	3946.47	2213.41	0.560859	1.78298	-0.834291	2.91149e-22	1.82994e-21	hisD	hisD	histidinol dehydrogenase	Histidinol dehydrogenase	MCR_1746	5.1e-250	Amino acid biosynthesis	Histidine family
VBIMorCat162853_1507	EA1_07432	ncbi	13228.7	16702.2	9755.21	0.584068	1.71213	-0.775793	3.65235e-22	2.28029e-21		rpsK	30S ribosomal protein S11	SSU ribosomal protein S11p (S14e)	MCR_1563	3.2e-69	Protein synthesis	Ribosomal proteins: synthesis and modification
VBIMorCat162853_0691	EA1_03400	ncbi	10251.3	12999.8	7502.77	0.577145	1.73267	-0.792995	4.96397e-22	3.07864e-21	TbpA	tbpA	transferrin binding protein A TbpA	Outer membrane receptor for lactoferrin or transferrin, TonB-dependent protein A	MCR_0690	0	Transport and binding proteins	Cations and iron carrying compounds
VBIMorCat162853_0394	EA1_01962	ncbi	9396.62	12485	6308.26	0.505268	1.97915	-0.984881	6.13136e-22	3.79011e-21	rplS	rplS	50S ribosomal protein L19	LSU ribosomal protein L19p	MCR_0391	1.2e-62	Protein synthesis	Ribosomal proteins: synthesis and modification
VBIMorCat162853_1513	EA1_07462	ncbi	11206.7	14120.7	8292.62	0.587267	1.7028	-0.767911	6.54081e-22	4.02991e-21	rplR	rplR	50S ribosomal protein L18	LSU ribosomal protein L18p (L5e)	MCR_1569	2.6e-58	Protein synthesis	Ribosomal proteins: synthesis and modification
VBIMorCat162853_1508	EA1_07437	ncbi	14525.4	18184.2	10866.5	0.597581	1.67341	-0.742795	6.77001e-22	4.14386e-21	rpsM	rpsM	30S ribosomal protein S13	SSU ribosomal protein S13p (S18e)	MCR_1564	8.9e-61	Protein synthesis	Ribosomal proteins: synthesis and modification
VBIMorCat162853_0714	EA1_03500	ncbi	6671.09	8433.12	4909.05	0.582116	1.71787	-0.780621	6.82064e-22	4.16126e-21		nuoG	NADH dehydrogenase subunit G	NADH-ubiquinone oxidoreductase chain G	MCR_0714	0	Energy metabolism	Electron transport
VBIMorCat162853_1233	EA1_06098	ncbi	1402.99	1836.64	969.344	0.52778	1.89473	-0.92199	6.95684e-22	4.23057e-21	dut	dut	deoxyuridine 5'-triphosphate nucleotidohydrolase	Deoxyuridine 5'-triphosphate nucleotidohydrolase	MCR_1268	2.7e-83	Purines, pyrimidines, nucleosides, and nucleotides	2'-Deoxyribonucleotide metabolism
VBIMorCat162853_1247	EA1_06168	ncbi	3163.75	4200.87	2126.63	0.506237	1.97536	-0.982116	1.14962e-21	6.83566e-21		gcvH	glycine cleavage system protein H	Glycine cleavage system H protein	MCR_1281	1.2e-64	Energy metabolism	Amino acids and amines
VBIMorCat162853_1392	EA1_06866	ncbi	1217.64	1581.63	853.648	0.539727	1.85279	-0.889698	1.22685e-21	7.2718e-21	trpA	trpA	tryptophan synthase subunit alpha	Tryptophan synthase alpha chain	MCR_1425	6.4e-159	Amino acid biosynthesis	Aromatic amino acid family
VBIMorCat162853_1234	EA1_06103	ncbi	764.237	1015.92	512.557	0.504527	1.98206	-0.986998	1.27284e-21	7.52058e-21		argB	acetylglutamate kinase	Acetylglutamate kinase	MCR_1269	4.8e-68	Amino acid biosynthesis	Glutamate family
VBIMorCat162853_1452	EA1_07177	ncbi	1301.92	1703.97	899.861	0.528096	1.8936	-0.921129	1.69352e-21	9.9747e-21	XerC	xerC	tyrosine recombinase subunit XerC	phage integrase	MCR_1486	2.1e-191	Mobile and extrachromosomal element functions	Prophage functions
VBIMorCat162853_0791	EA1_03920	ncbi	1234.71	2273.27	196.147	0.0862839	11.5896	-3.53476	2.1437e-21	1.24694e-20			TonB-like protein	hypothetical protein	MCR_0797	6.5e-178	Transport and binding proteins	Other
VBIMorCat162853_1393	EA1_06871	ncbi	1873.45	2398.71	1348.18	0.562044	1.77922	-0.831246	3.44957e-21	1.98801e-20	beta	trpB	tryptophan synthase subunit beta	Tryptophan synthase beta chain	MCR_1426	2.7e-238	Amino acid biosynthesis	Aromatic amino acid family
VBIMorCat162853_0095	EA1_00475	ncbi	987.981	1328.62	647.339	0.487225	2.05244	-1.03734	4.46297e-21	2.56415e-20		cysN	sulfate adenylyltransferase, large subunit	Sulfate adenylyltransferase subunit 1	MCR_0097	8.7e-250	Central intermediary metabolism	Sulfur metabolism
VBIMorCat162853_1505	EA1_07422	ncbi	26872	36538.6	17205.5	0.470886	2.12366	-1.08655	5.93899e-21	3.38107e-20		rpoA	DNA-directed RNA polymerase subunit alpha	DNA-directed RNA polymerase alpha subunit	MCR_1561	1.4e-186	Transcription	DNA-dependent RNA polymerase
VBIMorCat162853_1145	EA1_05657	ncbi	557.97	761.674	354.266	0.465115	2.15001	-1.10434	6.03119e-21	3.42316e-20			tRNA/rRNA methyltransferase	tRNA:Cm32/Um32 methyltransferase	MCR_1179	3.3e-162	Protein synthesis	tRNA and rRNA base modification
VBIMorCat162853_1432	EA1_07092	ncbi	1023.09	1356.39	689.779	0.508539	1.96642	-0.975569	7.11557e-21	4.00224e-20			4-hydroxyphenylacetate 3-monooxygenase reductase component	4-hydroxyphenylacetate 3-monooxygenase, reductase component	MCR_1466	3e-97	Energy metabolism	Electron transport
VBIMorCat162853_0093	EA1_00465	ncbi	267.927	382.191	153.663	0.402058	2.4872	-1.31452	7.86495e-21	4.4105e-20		cysH	phosphoadenosine phosphosulfate reductase	Phosphoadenylyl-sulfate reductase [thioredoxin] / Adenylyl-sulfate reductase [thioredoxin]	MCR_0095	2.9e-144	Central intermediary metabolism	Sulfur metabolism
VBIMorCat162853_1620	EA1_07960	ncbi	4269.03	5401.94	3136.12	0.580555	1.72249	-0.784497	7.93115e-21	4.43434e-20			extracellular solute-binding protein family 3	Amino acid ABC transporter, periplasmic amino acid-binding protein	MCR_1692	7.9e-151	Transport and binding proteins	Unknown substrate
VBIMorCat162853_1389	EA1_06851	ncbi	2082.49	2654.58	1510.4	0.568981	1.75753	-0.813549	8.22391e-21	4.57074e-20	FolC	folC	bifunctional protein FolC	Dihydrofolate synthase / Folylpolyglutamate synthase	MCR_1422	1.4e-258	Biosynthesis of cofactors, prosthetic groups, and carriers	Folic acid
VBIMorCat162853_0115	EA1_00575	ncbi	1739.67	2235.76	1243.57	0.556218	1.79786	-0.846278	1.17741e-20	6.48615e-20		argA	N-acetylglutamate synthase	N-acetylglutamate synthase	MCR_0115	8e-257	Amino acid biosynthesis	Glutamate family
VBIMorCat162853_r039	#N/A	#N/A	2512.25	3599.75	1424.75	0.395792	2.52658	-1.33719	1.53546e-20	8.40913e-20			#N/A	tRNA-Arg-ACG	#N/A	#N/A	#N/A	#N/A
VBIMorCat162853_1506	EA1_07427	ncbi	17921.5	23538.8	12304.2	0.522721	1.91307	-0.935888	2.31829e-20	1.26226e-19	rpsD	rpsD	30S ribosomal protein S4	SSU ribosomal protein S4p (S9e)	MCR_1562	4.6e-117	Protein synthesis	Ribosomal proteins: synthesis and modification
VBIMorCat162853_0580	#N/A	#N/A	489.298	668.72	309.876	0.463388	2.15802	-1.10971	2.55264e-20	1.38582e-19			#N/A	hypothetical protein	MCR_0585	2.8e-15	Hypothetical proteins
VBIMorCat162853_0487	EA1_02427	ncbi	4832.34	6046.72	3617.97	0.598337	1.6713	-0.740969	4.06263e-20	2.18658e-19			homoserine dehydrogenase	Homoserine dehydrogenase	MCR_0488	6.4e-246	Amino acid biosynthesis	Aspartate family
VBIMorCat162853_0676	EA1_03335	ncbi	5401.94	6738.54	4065.34	0.603296	1.65756	-0.729061	4.09142e-20	2.19577e-19			site-specific recombinase-like protein	Probable site-specific recombinase	MCR_0675	0	Unknown function	General
VBIMorCat162853_1756	EA1_08642	ncbi	786.681	1050.01	523.356	0.498432	2.00629	-1.00453	5.49125e-20	2.9386e-19		folK	2-amino-4-hydroxy-6- hydroxymethyldihydropteridine pyrophosphokinase	2-amino-4-hydroxy-6- hydroxymethyldihydropteridine pyrophosphokinase	MCR_1835	5e-91	Biosynthesis of cofactors, prosthetic groups, and carriers	Folic acid
VBIMorCat162853_1189	#N/A	#N/A	207.553	302.036	113.071	0.374365	2.67119	-1.41748	9.00581e-20	4.79201e-19			#N/A	hypothetical protein	MCR_1226	3.2e-16	Hypothetical proteins
VBIMorCat162853_0569	EA1_02848	ncbi	1682.01	2155.71	1208.3	0.560511	1.78409	-0.835187	9.96879e-20	5.25959e-19			DnaA family protein	Chromosomal replication initiator protein DnaA	MCR_0575	4.9e-142	DNA metabolism	DNA replication, recombination, and repair
VBIMorCat162853_1765	EA1_08687	ncbi	4603.26	5822.99	3383.53	0.581064	1.72098	-0.78323	1.3362e-19	7.03009e-19			major facilitator superfamily protein	major facilitator superfamily MFS_1	MCR_1845	1.4e-237	Transport and binding proteins	Unknown substrate
VBIMorCat162853_1696	EA1_08347	ncbi	740.608	974.048	507.167	0.52068	1.92057	-0.941532	1.53433e-19	8.02737e-19	secG	secG	preprotein translocase subunit SecG	Preprotein translocase subunit SecG (TC 3.A.5.1.1)	MCR_1771	1.8e-48	Protein fate	Protein and peptide secretion and trafficking
VBIMorCat162853_1305	EA1_06461	ncbi	1482.17	1911.58	1052.76	0.550727	1.81578	-0.860592	1.90142e-19	9.92024e-19	ubiA	ubiA	4-hydroxybenzoate polyprenyltransferase	4-hydroxybenzoate polyprenyltransferase	MCR_1337	1.9e-177	Biosynthesis of cofactors, prosthetic groups, and carriers	Menaquinone and ubiquinone
VBIMorCat162853_1754	EA1_08632	ncbi	995.413	1309.59	681.241	0.520195	1.92235	-0.942874	2.57997e-19	1.3423e-18	panC	panC	pantoate--beta-alanine ligase	Pantoate--beta-alanine ligase	MCR_1833	1.9e-158	Biosynthesis of cofactors, prosthetic groups, and carriers	Pantothenate and coenzyme A
VBIMorCat162853_0197	EA1_00980	ncbi	2425.4	3078.46	1772.34	0.575724	1.73694	-0.796551	6.80407e-19	3.48197e-18		mltB	lytic murein transglycosylase	Membrane-bound lytic murein transglycosylase B precursor	MCR_0196	8.2e-278	Cell envelope	Biosynthesis and degradation of murein sacculus and peptidoglycan
VBIMorCat162853_1772	EA1_08722	ncbi	7246.62	8999.65	5493.59	0.610422	1.63821	-0.71212	7.00496e-19	3.57501e-18	RecN	recN	DNA repair protein RecN	DNA repair protein RecN	MCR_1852	0	DNA metabolism	DNA replication, recombination, and repair
VBIMorCat162853_1129	EA1_05587	ncbi	409.632	562.308	256.956	0.456967	2.18834	-1.12984	7.32009e-19	3.72569e-18	LpxB	lpxB	lipid A disaccharide synthase LpxB	Lipid-A-disaccharide synthase	MCR_1164	1.3e-250	Cell envelope	Biosynthesis and degradation of surface polysaccharides and lipopolysaccharides
VBIMorCat162853_1621	EA1_07965	ncbi	708.104	926.192	490.015	0.529064	1.89013	-0.918485	9.36659e-19	4.72874e-18			hypothetical protein	hypothetical protein	MCR_1693	1.4e-18	Hypothetical proteins
VBIMorCat162853_1440	#N/A	#N/A	1677.72	2137.79	1217.64	0.569581	1.75568	-0.812028	9.78366e-19	4.92602e-18			#N/A	hypothetical protein	MCR_1473	9.5e-18	Hypothetical proteins
VBIMorCat162853_0588	EA1_02938	ncbi	1532.36	1972.95	1091.78	0.553374	1.8071	-0.853674	1.0235e-18	5.13943e-18		purB	adenylosuccinate lyase	Adenylosuccinate lyase	MCR_0594	1.2e-270	Purines, pyrimidines, nucleosides, and nucleotides	Purine ribonucleotide biosynthesis
VBIMorCat162853_0674	#N/A	#N/A	319.164	442.588	195.74	0.442262	2.2611	-1.17703	1.26028e-18	6.2947e-18			#N/A	Acyl-CoA dehydrogenase	#N/A	#N/A	#N/A	#N/A
VBIMorCat162853_0220	EA1_01094	ncbi	231.766	344.01	119.523	0.34744	2.87819	-1.52516	2.28213e-18	1.12782e-17			hypothetical protein	Flagellar motor switch protein	MCR_0220	0	Hypothetical proteins	Conserved
VBIMorCat162853_1200	#N/A	#N/A	454.449	615.615	293.284	0.476408	2.09904	-1.06973	2.87483e-18	1.41327e-17			#N/A	hypothetical protein	#N/A	#N/A	#N/A	#N/A
VBIMorCat162853_0103	#N/A	#N/A	52.8691	91.5829	14.1552	0.154562	6.4699	-2.69374	7.12094e-18	3.46429e-17			#N/A	acriflavin resistance protein	#N/A	#N/A	#N/A	#N/A
VBIMorCat162853_0965	EA1_04787	ncbi	1886.86	2467.42	1306.3	0.529421	1.88886	-0.917513	1.11571e-17	5.35827e-17	YggW		oxygen-independent coproporphyrinogen III oxidase-like protein YggW	Radical SAM family enzyme, similar to coproporphyrinogen III oxidase, oxygen-independent, clustered with nucleoside-triphosphatase RdgB	MCR_0994	1.5e-236	Biosynthesis of cofactors, prosthetic groups, and carriers	Heme, porphyrin, and cobalamin
VBIMorCat162853_1773	EA1_08727	ncbi	2725.33	3441.9	2008.76	0.583621	1.71344	-0.776897	1.22478e-17	5.86702e-17	def	def	peptide deformylase	Peptide deformylase	MCR_1853	9.2e-101	Protein fate	Protein modification and repair
VBIMorCat162853_0123	#N/A	#N/A	140	211.808	68.1918	0.321951	3.10607	-1.63509	1.40806e-17	6.71066e-17			#N/A	Ferrous iron transport peroxidase EfeB	#N/A	#N/A	#N/A	#N/A
VBIMorCat162853_0645	#N/A	#N/A	45.1552	80.586	9.7244	0.120671	8.28699	-3.05085	1.56516e-17	7.44045e-17			#N/A	Transposase	#N/A	#N/A	#N/A	#N/A
VBIMorCat162853_0833	EA1_04120	ncbi	817.5	1074.62	560.383	0.521473	1.91765	-0.939336	2.42954e-17	1.14048e-16			hypothetical protein	FIG000233: metal-dependent hydrolase	MCR_0838	4.1e-101	Unknown function	General
VBIMorCat162853_1718	EA1_08462	ncbi	1483.79	2091.81	875.764	0.418663	2.38856	-1.25614	2.48271e-17	1.16253e-16			DNA-cytosine methyltransferase	Modification methylase	MCR_1795	6.2e-242	DNA metabolism	DNA replication, recombination, and repair
VBIMorCat162853_1509	EA1_07442	ncbi	23359	28813	17904.9	0.621415	1.60923	-0.68637	2.6061e-17	1.21726e-16	secY	secY	preprotein translocase subunit SecY	Preprotein translocase secY subunit (TC 3.A.5.1.1)	MCR_1565	4.4e-232	Protein fate	Protein and peptide secretion and trafficking
VBIMorCat162853_1792	#N/A	#N/A	202.782	300.924	104.639	0.347727	2.87582	-1.52397	2.62464e-17	1.21984e-16			#N/A	hypothetical protein	MCR_1871	1.4e-18	Cell envelope	Other
VBIMorCat162853_1512	EA1_07457	ncbi	13754.2	16831	10677.3	0.634382	1.57634	-0.656575	3.46191e-17	1.59708e-16	rpsE	rpsE	30S ribosomal protein S5	SSU ribosomal protein S5p (S2e)	MCR_1568	4.8e-87	Protein synthesis	Ribosomal proteins: synthesis and modification
VBIMorCat162853_0401	EA1_01997	ncbi	613.41	803.151	423.668	0.527508	1.89571	-0.922735	3.88183e-17	1.7864e-16			hypothetical protein	Permease of the drug/metabolite transporter (DMT) superfamily	MCR_0399	2.4e-173	Hypothetical proteins	Conserved
VBIMorCat162853_0163	EA1_00825	ncbi	752.928	983.06	522.796	0.531805	1.88039	-0.911031	4.51869e-17	2.06427e-16	bioD	bioD	dithiobiotin synthetase	Dethiobiotin synthetase	MCR_0163	2.7e-132	Biosynthesis of cofactors, prosthetic groups, and carriers	Biotin
VBIMorCat162853_0098	EA1_00490	ncbi	611.233	800.287	422.18	0.527535	1.89561	-0.922661	4.97702e-17	2.26261e-16	HlyD		truncated secretion protein HlyD	membrane fusion protein	MCR_0100	1.2e-83	Cell envelope	Other
VBIMorCat162853_r044	#N/A	#N/A	399.64	603.706	195.574	0.323956	3.08684	-1.62613	5.12276e-17	2.32323e-16			#N/A	tRNA-Met-CAT	#N/A	#N/A	#N/A	#N/A
VBIMorCat162853_1717	EA1_08457	ncbi	2153.9	2857.1	1450.7	0.507754	1.96946	-0.977798	5.27787e-17	2.38779e-16			putative type II restriction endonuclease	putative type II restriction endonuclease	MCR_1794	1.2e-221	DNA metabolism	Restriction/modification
VBIMorCat162853_0475	EA1_02367	ncbi	6091.91	8128.88	4054.94	0.498831	2.00469	-1.00338	7.16269e-17	3.2095e-16	OprM	oprM	RND system membrane channel OprM	RND efflux system, outer membrane lipoprotein CmeC	MCR_0476	5.7e-283	Transport and binding proteins	Unknown substrate
VBIMorCat162853_0343	EA1_01712	ncbi	1212.17	1546.58	877.749	0.56754	1.76199	-0.817205	7.18914e-17	3.21366e-16	RibF	ribF	riboflavin biosynthesis protein RibF	Riboflavin kinase / FMN adenylyltransferase	MCR_0342	1.8e-186	Biosynthesis of cofactors, prosthetic groups, and carriers	Riboflavin, FMN, and FAD
VBIMorCat162853_1117	EA1_05532	ncbi	1385.61	1927.45	843.766	0.437762	2.28434	-1.19178	8.37969e-17	3.73694e-16		pncB	nicotinate phosphoribosyltransferase	Nicotinate phosphoribosyltransferase	MCR_1152	1.1e-239	Biosynthesis of cofactors, prosthetic groups, and carriers	Pyridine nucleotides
VBIMorCat162853_0258	EA1_01307	ncbi	13100	16143.1	10056.9	0.622982	1.60518	-0.682739	9.21394e-17	4.08951e-16		rpoC	DNA-directed RNA polymerase subunit beta'	DNA-directed RNA polymerase beta' subunit	MCR_0258	0	Transcription	DNA-dependent RNA polymerase
VBIMorCat162853_1059	EA1_05247	ncbi	9015.64	11339.4	6691.87	0.590142	1.69451	-0.760866	1.13057e-16	4.98248e-16		glnA	glutamine synthetase	Glutamine synthetase type I	MCR_1090	1.4e-279	Amino acid biosynthesis	Glutamate family
VBIMorCat162853_0448	EA1_02232	ncbi	957.106	1240.89	673.319	0.542608	1.84295	-0.882017	1.22138e-16	5.34498e-16			hypothetical protein	Selenoprotein O and cysteine-containing homologs	MCR_0448	3.8e-299	Hypothetical proteins	Conserved
VBIMorCat162853_0727	EA1_03570	ncbi	899.691	1159.15	640.233	0.552331	1.81051	-0.856396	1.50088e-16	6.52239e-16	murB	murB	UDP-N-acetylenolpyruvoylglucosamine reductase	UDP-N-acetylenolpyruvoylglucosamine reductase	MCR_0727	1.9e-194	Cell envelope	Biosynthesis and degradation of murein sacculus and peptidoglycan
VBIMorCat162853_1563	EA1_07699	ncbi	197.239	286.183	108.295	0.378411	2.64263	-1.40197	2.43605e-16	1.05375e-15		aceB	malate synthase G	Malate synthase G	MCR_1621	0	Energy metabolism	TCA cycle
VBIMorCat162853_1510	EA1_07447	ncbi	17433.8	21327.8	13539.7	0.634836	1.57521	-0.655545	2.50838e-16	1.08005e-15	rplO	rplO	50S ribosomal protein L15	LSU ribosomal protein L15p (L27Ae)	MCR_1566	8.7e-76	Protein synthesis	Ribosomal proteins: synthesis and modification
VBIMorCat162853_0219	EA1_01089	ncbi	518.357	845.709	191.005	0.225852	4.42768	-2.14655	3.71533e-16	1.58515e-15	LbpA	lbpA	lactoferrin binding protein A LbpA	hemoglobin-binding protein	MCR_0219	0	Transport and binding proteins	Cations and iron carrying compounds
VBIMorCat162853_0096	EA1_00480	ncbi	1285.49	1763.27	807.702	0.458071	2.18307	-1.12636	4.99097e-16	2.12457e-15	RecG	recG	ATP-dependent DNA helicase RecG	ATP-dependent DNA helicase RecG	MCR_0098	0	DNA metabolism	DNA replication, recombination, and repair
VBIMorCat162853_0694	#N/A	#N/A	231.327	326.321	136.333	0.417787	2.39357	-1.25916	6.68419e-16	2.83246e-15			#N/A	hypothetical protein	#N/A	#N/A	#N/A	#N/A
VBIMorCat162853_0418	EA1_02087	ncbi	826.906	1061.54	592.267	0.557929	1.79234	-0.841846	1.10072e-15	4.63291e-15			putative membrane protein	Hypothetical membrane protein, possible involvement in cytochrome functioning/assembly	MCR_0417	9.1e-82	Unknown function	General
VBIMorCat162853_0793	EA1_03930	ncbi	1695.24	2807.79	582.689	0.207526	4.81868	-2.26864	1.24133e-15	5.21305e-15		tolR	biopolymer transport protein ExbD/TolR	Biopolymer transport protein ExbD/TolR	MCR_0799	1.9e-69	Transport and binding proteins	Cations and iron carrying compounds
VBIMorCat162853_0548	EA1_02717	ncbi	12887.9	15633	10142.8	0.648806	1.54129	-0.624141	1.29342e-15	5.41964e-15			SNF family sodium-dependent transporter	Sodium-dependent transporter	MCR_0550	1.3e-286	Transport and binding proteins	Other
VBIMorCat162853_0094	EA1_00470	ncbi	693.53	892.097	494.963	0.554831	1.80235	-0.849879	1.39452e-15	5.83021e-15		cysD	sulfate adenylyltransferase subunit 2	Sulfate adenylyltransferase subunit 2	MCR_0096	8.4e-176	Central intermediary metabolism	Sulfur metabolism
VBIMorCat162853_1155	EA1_05712	ncbi	1120.54	1418.65	822.428	0.579726	1.72495	-0.786558	1.84623e-15	7.70154e-15	Lgt6	lgt6	glucosyltransferase Lgt6	PMID: 11481431	MCR_1189	8e-153	Cell envelope	Biosynthesis and degradation of surface polysaccharides and lipopolysaccharides
VBIMorCat162853_1415	#N/A	#N/A	63.8064	110.733	16.8797	0.152436	6.56015	-2.71373	2.35241e-15	9.74793e-15			#N/A	hypothetical protein	#N/A	#N/A	#N/A	#N/A
VBIMorCat162853_1584	EA1_07795	ncbi	1792.94	2232.22	1353.67	0.606422	1.64902	-0.721606	2.37812e-15	9.8327e-15			bifunctional nicotinamide mononucleotide adenylyltransferase/ADP-ribose pyrophosphatase	Nicotinamide-nucleotide adenylyltransferase, NadM family / ADP-ribose pyrophosphatase	MCR_1657	4.6e-202	Unknown function	Enzymes of unknown specificity
VBIMorCat162853_1638	EA1_08061	ncbi	705.229	962.606	447.852	0.46525	2.14938	-1.10392	2.60193e-15	1.07108e-14		coaD	pantetheine-phosphate adenylyltransferase	Phosphopantetheine adenylyltransferase	MCR_1710	1.9e-88	Biosynthesis of cofactors, prosthetic groups, and carriers	Pantothenate and coenzyme A
VBIMorCat162853_1183	EA1_05873	ncbi	210.578	294.235	126.922	0.431361	2.31824	-1.21303	2.62332e-15	1.07752e-14			GNAT family acetyltransferase	Acetyltransferase	MCR_1221	1.3e-93	Unknown function	Enzymes of unknown specificity
VBIMorCat162853_0428	EA1_02137	ncbi	763.61	969.353	557.866	0.575504	1.73761	-0.797103	3.63599e-15	1.48695e-14			hypothetical protein	protein of unknown function DUF74	MCR_0427	4.3e-71	Unknown function	General
VBIMorCat162853_1553	EA1_07664	ncbi	674.31	871.76	476.86	0.547008	1.82813	-0.870366	4.04139e-15	1.64555e-14		tilS	tRNA(Ile)-lysidine synthase	tRNA(Ile)-lysidine synthetase	MCR_1611	7.6e-268	Protein synthesis	tRNA and rRNA base modification
VBIMorCat162853_0267	EA1_01347	ncbi	643.778	840.147	447.41	0.532538	1.8778	-0.909043	4.17493e-15	1.69623e-14			biotin/lipoate A/B protein ligase	Biotin-protein ligase / Biotin operon repressor	MCR_0267	1.9e-173	Protein fate	Protein modification and repair
VBIMorCat162853_0415	EA1_02072	ncbi	1510.35	1888.1	1132.6	0.59986	1.66705	-0.737301	5.05295e-15	2.0441e-14		purE	phosphoribosylaminoimidazole carboxylase, catalytic subunit	Phosphoribosylaminoimidazole carboxylase catalytic subunit	MCR_0414	1.6e-100	Purines, pyrimidines, nucleosides, and nucleotides	Purine ribonucleotide biosynthesis
VBIMorCat162853_1663	EA1_08186	ncbi	1788.09	2226.73	1349.44	0.606021	1.65011	-0.722561	5.99672e-15	2.41545e-14			M48 family zinc metallopeptidase	Zn-dependent protease with chaperone function	MCR_1735	1.2e-153	Protein fate	Degradation of proteins, peptides, and glycopeptides
VBIMorCat162853_1095	EA1_05432	ncbi	1268.91	1589.01	948.812	0.597107	1.67474	-0.743938	7.76089e-15	3.11266e-14		cysI	sulfite reductase	Sulfite reductase [NADPH] hemoprotein beta- component	MCR_1130	0	Central intermediary metabolism	Sulfur metabolism
VBIMorCat162853_0101	EA1_00500	ncbi	100.9	153.861	47.9388	0.311572	3.20953	-1.68236	7.80838e-15	3.12502e-14			hypothetical protein	hypothetical protein	MCR_0103	8.4e-19	Hypothetical proteins
VBIMorCat162853_0100	EA1_00495	ncbi	277.851	380.762	174.939	0.459444	2.17654	-1.12204	8.54202e-15	3.41134e-14	HlyD		truncated secretion protein HlyD	RND efflux membrane fusion protein	MCR_0101	1.8e-48	Unknown function	General
VBIMorCat162853_0121	#N/A	#N/A	193.548	272.852	114.244	0.418704	2.38832	-1.256	8.82529e-15	3.51697e-14			#N/A	Ferrous iron transport periplasmic protein EfeO, contains peptidase-M75 domain and (frequently) cupredoxin- like domain	#N/A	#N/A	#N/A	#N/A
VBIMorCat162853_0031	EA1_00165	ncbi	2032.09	2514.6	1549.58	0.616233	1.62276	-0.698452	9.26218e-15	3.68324e-14		mpl	UDP-N-acetylmuramate:L-alanyl-gamma-D-glutamyl- meso-diaminopimelate ligase	UDP-N-acetylmuramate:L-alanyl-gamma-D-glutamyl- meso-diaminopimelate ligase	MCR_0034	2.3e-273	Cell envelope	Biosynthesis and degradation of murein sacculus and peptidoglycan
VBIMorCat162853_0162	EA1_00820	ncbi	870.688	1101.63	639.745	0.580725	1.72199	-0.784073	1.07474e-14	4.25579e-14		bioC	biotin biosynthesis protein	Biotin synthesis protein bioC	MCR_0162	1e-133	Biosynthesis of cofactors, prosthetic groups, and carriers	Biotin
VBIMorCat162853_1270	EA1_06278	ncbi	5229.83	6913.91	3545.75	0.512843	1.94992	-0.963412	1.39757e-14	5.47624e-14			hypothetical protein	hypothetical protein	MCR_1302	3.5e-62	Hypothetical proteins
VBIMorCat162853_1745	EA1_08582	ncbi	1346.33	1682.81	1009.84	0.600094	1.6664	-0.736739	1.39487e-14	5.47624e-14			putative phosphoglycolate phosphatase	Similar to phosphoglycolate phosphatase, clustered with ubiquinone biosynthesis SAM-dependent O- methyltransferase	MCR_1823	8.9e-131	Energy metabolism	Sugars
VBIMorCat162853_1235	EA1_06108	ncbi	1553.88	1935.01	1172.75	0.606068	1.64998	-0.722447	2.65594e-14	1.02147e-13			rhomboid family protein	possible rhomboid family protein	MCR_1270	1.5e-132	Protein fate	Protein modification and repair
VBIMorCat162853_0146	EA1_00735	ncbi	962.291	1211.03	713.552	0.58921	1.69719	-0.763146	3.14643e-14	1.20764e-13		mutM	formamidopyrimidine-DNA glycosylase	Formamidopyrimidine-DNA glycosylase	MCR_0145	1.7e-178	DNA metabolism	DNA replication, recombination, and repair
VBIMorCat162853_1066	EA1_05287	ncbi	2411.86	2960.97	1862.74	0.629099	1.58958	-0.668642	3.6944e-14	1.41505e-13	MsbA	msbA	lipid A export permease/ATP-binding protein MsbA	Lipid A export ATP-binding/permease protein MsbA	MCR_1098	0	Cell envelope	Biosynthesis and degradation of surface polysaccharides and lipopolysaccharides
VBIMorCat162853_1511	EA1_07452	ncbi	8586.81	10464.4	6709.2	0.641144	1.55971	-0.641279	4.49571e-14	1.71496e-13	rpmD	rpmD	50S ribosomal protein L30	LSU ribosomal protein L30p (L7e)	MCR_1567	2e-26	Protein synthesis	Ribosomal proteins: synthesis and modification
VBIMorCat162853_1623	EA1_07975	ncbi	2062.88	2518.45	1607.3	0.63821	1.56688	-0.647896	5.56558e-14	2.11447e-13	OccM	occM	octopine transport system permease protein OccM	Amino acid ABC transporter, permease protein	MCR_1695	3.2e-137	Transport and binding proteins	Amino acids, peptides and amines
VBIMorCat162853_0792	EA1_03925	ncbi	2393.53	3952.47	834.594	0.211157	4.7358	-2.24361	7.88924e-14	2.97914e-13		tolQ	motA/TolQ/ExbB proton channel	MotA/TolQ/ExbB proton channel family protein	MCR_0798	9.1e-99	Transport and binding proteins	Cations and iron carrying compounds
VBIMorCat162853_1346	EA1_06651	ncbi	1219.01	1539.15	898.872	0.584005	1.71231	-0.775947	8.21375e-14	3.09544e-13			hypothetical protein	phosphopantethiene-protein transferase domain family protein	MCR_1378	1.3e-108	Hypothetical proteins
VBIMorCat162853_1306	EA1_06466	ncbi	713.764	910.657	516.87	0.56758	1.76187	-0.817104	9.029e-14	3.38904e-13			hypothetical protein	hypothetical protein	MCR_1338	3.5e-28	Hypothetical proteins
VBIMorCat162853_1801	EA1_08854	ncbi	199.27	272.272	126.269	0.463759	2.15629	-1.10855	1.28288e-13	4.78653e-13			hypothetical protein	hypothetical protein	MCR_1883	1.8e-14	Hypothetical proteins
VBIMorCat162853_1301	EA1_06433	ncbi	1444.71	1767.32	1122.11	0.634925	1.57499	-0.655342	1.31576e-13	4.89943e-13		rnt	ribonuclease T	Ribonuclease T	MCR_1332	1.8e-131	Transcription	RNA processing
VBIMorCat162853_0122	#N/A	#N/A	277.135	368.747	185.523	0.503117	1.98761	-0.991035	1.50063e-13	5.56571e-13			#N/A	Ferrous iron transport peroxidase EfeB	MCR_0120	1.4e-137	Cellular processes	Detoxification
VBIMorCat162853_1168	EA1_05793	ncbi	215.713	296.734	134.693	0.453917	2.20305	-1.1395	1.78026e-13	6.58979e-13			AsnC family transcriptional regulator	Transcriptional regulator, AsnC family	MCR_1201	3.1e-84	Regulatory functions	DNA interactions
VBIMorCat162853_1786	EA1_08779	ncbi	378.998	495.066	262.931	0.531103	1.88287	-0.912936	1.95758e-13	7.20343e-13			hypothetical protein	hypothetical protein	MCR_1865	2.9e-23	Hypothetical proteins
VBIMorCat162853_0565	EA1_02828	ncbi	999.662	1247.66	751.663	0.602458	1.65987	-0.731068	2.09812e-13	7.70543e-13			LysR family transcriptional regulator	COG0583: Transcriptional regulator	MCR_0571	4.1e-171	Regulatory functions	DNA interactions
VBIMorCat162853_0712	EA1_03490	ncbi	1072.01	1338.39	805.642	0.60195	1.66127	-0.732285	2.43507e-13	8.90798e-13		nuoE	NADH dehydrogenase subunit E	NADH-ubiquinone oxidoreductase chain E	MCR_0712	8.8e-95	Energy metabolism	Electron transport
VBIMorCat162853_0799	#N/A	#N/A	641.539	877.49	405.589	0.462215	2.1635	-1.11336	2.51118e-13	9.1329e-13			#N/A	hypothetical protein	MCR_0806	1.4e-16	Hypothetical proteins
VBIMorCat162853_0536	#N/A	#N/A	257.026	347.501	166.552	0.479285	2.08644	-1.06104	2.52872e-13	9.1611e-13			#N/A	hypothetical protein	MCR_0536	3.2e-16	Hypothetical proteins
VBIMorCat162853_r038	#N/A	#N/A	43.6105	74.5612	12.6598	0.169791	5.8896	-2.55817	3.01732e-13	1.09101e-12			#N/A	tRNA-Pro-GGG	#N/A	#N/A	#N/A	#N/A
VBIMorCat162853_1811	EA1_08904	ncbi	1244.71	1543.61	945.807	0.612725	1.63205	-0.70669	4.20895e-13	1.51603e-12	DprA	dprA	DNA protecting protein DprA	Rossmann fold nucleotide-binding protein Smf possibly involved in DNA uptake	MCR_1893	1.2e-240	Cellular processes	DNA transformation
VBIMorCat162853_1619	EA1_07955	ncbi	3711.96	4504.26	2919.65	0.648198	1.54274	-0.625494	4.77398e-13	1.71625e-12			extracellular solute-binding protein family 3	Lysine-arginine-ornithine-binding periplasmic protein precursor (TC 3.A.1.3.1)	MCR_1691	1.5e-147	Transport and binding proteins	Unknown substrate
VBIMorCat162853_1443	EA1_07137	ncbi	817.385	1012.29	622.481	0.614924	1.62622	-0.701519	5.28788e-13	1.89373e-12	FadJ		putative enoyl-CoA hydratase/isomerase FadJ	3-hydroxyisobutyryl-CoA hydrolase	MCR_1476	4.5e-236	Fatty acid and phospholipid metabolism	Degradation
VBIMorCat162853_1122	EA1_05557	ncbi	1489.84	1847.62	1132.07	0.612718	1.63207	-0.706706	5.66276e-13	2.02411e-12		ppk	polyphosphate kinase	Polyphosphate kinase	MCR_1157	0	Central intermediary metabolism	Phosphorus compounds
VBIMorCat162853_0582	EA1_02908	ncbi	14364	17167.9	11560.2	0.67336	1.48509	-0.570551	5.89995e-13	2.10488e-12			amino acid/peptide transporter	Di/tripeptide permease YjdL	MCR_0587	8.5e-282	Transport and binding proteins	Amino acids, peptides and amines
VBIMorCat162853_0190	EA1_00955	ncbi	3966.48	4802.45	3130.5	0.651853	1.53409	-0.617381	6.27087e-13	2.23296e-12	hemA	hemA	glutamyl-tRNA reductase	Glutamyl-tRNA reductase	MCR_0188	2e-234	Biosynthesis of cofactors, prosthetic groups, and carriers	Heme, porphyrin, and cobalamin
VBIMorCat162853_1203	EA1_05958	ncbi	258.415	349.619	167.211	0.478266	2.09088	-1.06411	6.4348e-13	2.28698e-12			putative methyltransferase	Ribosomal RNA small subunit methyltransferase D	MCR_1240	8.8e-112	Unknown function	Enzymes of unknown specificity
VBIMorCat162853_0298	EA1_01486	ncbi	610.468	770.403	450.533	0.584802	1.70998	-0.773979	7.24107e-13	2.56866e-12		dapE	succinyl-diaminopimelate desuccinylase	N-succinyl-L,L-diaminopimelate desuccinylase	MCR_0296	1.5e-232	Amino acid biosynthesis	Aspartate family
VBIMorCat162853_1613	EA1_07930	ncbi	3756.3	4544.55	2968.04	0.653098	1.53116	-0.614628	8.34533e-13	2.94366e-12		topA	DNA topoisomerase I	DNA topoisomerase I	MCR_1685	0	DNA metabolism	DNA replication, recombination, and repair
VBIMorCat162853_1209	EA1_05988	ncbi	1537.24	1885.3	1189.18	0.630763	1.58538	-0.664829	1.06745e-12	3.73948e-12			hypothetical protein	Protein of unknown function DUF676, hydrolase domain protein	MCR_1246	2e-128	Hypothetical proteins	Conserved
VBIMorCat162853_0107	EA1_00535	ncbi	273.434	371.197	175.671	0.473257	2.11302	-1.0793	1.189e-12	4.14711e-12	coaE	coaE	dephospho-CoA kinase	Dephospho-CoA kinase	MCR_0106	1.4e-116	Biosynthesis of cofactors, prosthetic groups, and carriers	Pantothenate and coenzyme A
VBIMorCat162853_1144	EA1_05652	ncbi	3731.69	4528.28	2935.1	0.648172	1.5428	-0.625552	1.54339e-12	5.33351e-12		dnaE	DNA polymerase III, alpha subunit	DNA polymerase III alpha subunit	MCR_1178	0	DNA metabolism	DNA replication, recombination, and repair
VBIMorCat162853_1043	EA1_05167	ncbi	255.497	347.789	163.205	0.469264	2.131	-1.09153	1.63678e-12	5.64584e-12			5-formyltetrahydrofolate cyclo-ligase	5-formyltetrahydrofolate cyclo-ligase	MCR_1073	1.8e-114	Biosynthesis of cofactors, prosthetic groups, and carriers	Folic acid
VBIMorCat162853_0202	EA1_01009	ncbi	437.777	567.586	307.968	0.542593	1.843	-0.882058	2.12184e-12	7.29211e-12			hypothetical protein	hypothetical protein	MCR_0202	5.5e-122	Hypothetical proteins	Conserved
VBIMorCat162853_0429	#N/A	#N/A	92.399	141.046	43.752	0.310197	3.22376	-1.68874	2.28443e-12	7.83653e-12			#N/A	hypothetical protein	#N/A	#N/A	#N/A	#N/A
VBIMorCat162853_1731	EA1_08517	ncbi	1376.93	1679.2	1074.66	0.639983	1.56254	-0.643895	2.31902e-12	7.94063e-12		galU	UTP-glucose-1-phosphate uridylyltransferase	UTP--glucose-1-phosphate uridylyltransferase	MCR_1809	2.3e-163	Cell envelope	Biosynthesis and degradation of surface polysaccharides and lipopolysaccharides
VBIMorCat162853_0549	EA1_02722	ncbi	924.63	1137	712.259	0.626437	1.59633	-0.67476	2.56419e-12	8.76412e-12			hypothetical protein	hypothetical protein	MCR_0551	1.1e-16	Cell envelope	Other
VBIMorCat162853_1514	EA1_07467	ncbi	15355.1	18318.5	12391.8	0.676464	1.47827	-0.563914	2.58553e-12	8.82093e-12	rplF	rplF	50S ribosomal protein L6	LSU ribosomal protein L6p (L9e)	MCR_1570	2.3e-95	Protein synthesis	Ribosomal proteins: synthesis and modification
VBIMorCat162853_1352	EA1_06681	ncbi	5454.84	6503.9	4405.78	0.677406	1.47622	-0.561908	3.00556e-12	1.01982e-11			outer membrane phospholipase A	Phospholipase A1 precursor ; Outer membrane phospholipase A	MCR_1385	3.8e-267	Fatty acid and phospholipid metabolism	Degradation
VBIMorCat162853_1378	#N/A	#N/A	249.426	335.259	163.593	0.48796	2.04935	-1.03517	3.04626e-12	1.03176e-11			#N/A	hypothetical protein	MCR_1410	4.9e-19	Hypothetical proteins
VBIMorCat162853_1403	EA1_06921	ncbi	2432.38	2931.25	1933.5	0.659617	1.51603	-0.6003	3.3836e-12	1.13984e-11			hypothetical protein	hypothetical protein	MCR_1436	6.5e-178	Hypothetical proteins
VBIMorCat162853_1644	EA1_08091	ncbi	61.8842	98.4696	25.2988	0.25692	3.89226	-1.96061	3.98799e-12	1.34102e-11			hypothetical protein	hypothetical protein	MCR_1716	1.3e-25	Hypothetical proteins
VBIMorCat162853_1730	EA1_08512	ncbi	1689.48	2059.21	1319.75	0.640903	1.5603	-0.641822	4.44126e-12	1.4881e-11	pgi	pgi	glucose-6-phosphate isomerase	Glucose-6-phosphate isomerase	MCR_1808	0	Energy metabolism	Glycolysis/gluconeogenesis
VBIMorCat162853_1810	EA1_08899	ncbi	794.526	980.535	608.516	0.620596	1.61135	-0.688274	4.7921e-12	1.59993e-11			YrdC-like protein	SUA5/yciO/yrdC-like	MCR_1892	7.6e-111	Unknown function	General
VBIMorCat162853_0700	EA1_03435	ncbi	701.748	881.339	522.157	0.592459	1.68788	-0.755212	5.02542e-12	1.67187e-11			putative CAAX family protease	Abortive infection protein	MCR_0698	1.7e-142	Unknown function	General
VBIMorCat162853_1188	EA1_05893	ncbi	9759.52	11574.5	7944.55	0.686383	1.45691	-0.542913	8.02808e-12	2.64729e-11			hypothetical protein	putative exported protein	MCR_1227	0	Hypothetical proteins	Conserved
VBIMorCat162853_0646	EA1_03200	ncbi	698.367	902.022	494.712	0.548448	1.82333	-0.866573	1.14743e-11	3.74413e-11	MscS		mechanosensitive ion channel family protein MscS	Potassium efflux system KefA protein / Small- conductance mechanosensitive channel	MCR_0648	7.5e-283	Transport and binding proteins	Unknown substrate
VBIMorCat162853_0001	EA1_00005	ncbi	9036.96	10639.3	7434.64	0.698792	1.43104	-0.517066	1.5058e-11	4.87952e-11	rpmH	rpmH	50S ribosomal protein L34	LSU ribosomal protein L34p	MCR_0001	2.8e-17	Protein synthesis	Ribosomal proteins: synthesis and modification
VBIMorCat162853_1606	EA1_07895	ncbi	2695.9	3226.07	2165.73	0.671321	1.4896	-0.574925	1.5897e-11	5.14251e-11		parC	DNA topoisomerase IV subunit A	Topoisomerase IV subunit A	MCR_1678	0	DNA metabolism	DNA replication, recombination, and repair
VBIMorCat162853_1326	EA1_06561	ncbi	1271.98	1547.33	996.623	0.644094	1.55257	-0.634658	1.97673e-11	6.38348e-11		sspA	stringent starvation protein A	Stringent starvation protein A	MCR_1358	5.4e-120	Cellular processes	Adaptations to atypical conditions
VBIMorCat162853_1624	EA1_07980	ncbi	2719.55	3272.32	2166.78	0.662154	1.51022	-0.594762	2.03262e-11	6.55266e-11		glmU	bifunctional UDP-N-acetylglucosamine diphosphorylase/glucosamine-1-phosphate	N-acetylglucosamine-1-phosphate uridyltransferase / Glucosamine-1-phosphate N- acetyltransferase	MCR_1696	6.3e-261	Cell envelope	Biosynthesis and degradation of surface polysaccharides and lipopolysaccharides
VBIMorCat162853_1714	EA1_08442	ncbi	858.082	1058.97	657.2	0.620605	1.61133	-0.688252	2.05071e-11	6.59961e-11		pgpA	phosphatidylglycerophosphatase A	Phosphatidylglycerophosphatase A	MCR_1790	2.2e-110	Fatty acid and phospholipid metabolism	Degradation
VBIMorCat162853_1110	EA1_05497	ncbi	1574.29	1937.02	1211.56	0.625478	1.59878	-0.67697	2.35299e-11	7.52072e-11			ABC1 family protein	ABC-1 domain protein	MCR_1145	2.7e-255	Unknown function	General
VBIMorCat162853_0102	#N/A	#N/A	68.2033	104.947	31.4593	0.299763	3.33597	-1.73811	3.04605e-11	9.68634e-11			#N/A	Cobalt-zinc-cadmium resistance protein CzcA; Cation efflux system protein CusA	#N/A	#N/A	#N/A	#N/A
VBIMorCat162853_1030	EA1_05102	ncbi	306.568	398.123	215.012	0.540064	1.85163	-0.888798	3.17465e-11	1.00782e-10			hypothetical protein	hypothetical protein	MCR_1060	6.5e-21	Hypothetical proteins
VBIMorCat162853_1795	#N/A	#N/A	132.223	184.482	79.9645	0.433455	2.30704	-1.20605	3.22533e-11	1.02217e-10			#N/A	hypothetical protein	MCR_1877	2.2e-19	DNA metabolism	Restriction/modification
VBIMorCat162853_1096	EA1_05437	ncbi	236.662	314.955	158.369	0.502832	1.98874	-0.991852	4.67038e-11	1.47515e-10			hypothetical protein	hypothetical protein	MCR_1131	2.4e-65	Hypothetical proteins
VBIMorCat162853_1397	EA1_06891	ncbi	897.304	1105.29	689.318	0.623653	1.60346	-0.681185	5.49301e-11	1.72624e-10	queF	queF	7-cyano-7-deazaguanine reductase	NADPH dependent preQ0 reductase	MCR_1430	1.9e-160	Energy metabolism	Electron transport
VBIMorCat162853_1656	EA1_08151	ncbi	1601.13	2296.98	905.283	0.394119	2.5373	-1.3433	5.75462e-11	1.80543e-10			exopolyphosphatase	Exopolyphosphatase	MCR_1728	4.6e-289	Unknown function	Enzymes of unknown specificity
VBIMorCat162853_1185	EA1_05883	ncbi	378.618	484.862	272.375	0.561757	1.78013	-0.831982	6.13226e-11	1.91748e-10			NUDIX hydrolase	Mutator mutT protein (7,8-dihydro-8-oxoguanine- triphosphatase) / Thiamin-phosphate pyrophosphorylase-like protein	MCR_1223	3.2e-190	DNA metabolism	DNA replication, recombination, and repair
VBIMorCat162853_0427	EA1_02132	ncbi	1058.32	1287.36	829.285	0.644176	1.55237	-0.634474	6.44455e-11	2.01177e-10			hypothetical protein	PlcB, ORFX, ORFP, ORFB, ORFA, ldh gene	MCR_0426	1.8e-61	Hypothetical proteins	Conserved
VBIMorCat162853_0181	EA1_00920	ncbi	479.097	641.676	316.517	0.493266	2.0273	-1.01956	8.99047e-11	2.79256e-10			putative lipoprotein	hypothetical protein	MCR_0181	3.7e-157	Cell envelope	Other
VBIMorCat162853_0149	#N/A	#N/A	108.41	168.52	48.2993	0.286609	3.48908	-1.80285	1.18824e-10	3.66651e-10			#N/A	hypothetical protein	MCR_0148	7.5e-22	Hypothetical proteins
VBIMorCat162853_1276	EA1_06313	ncbi	1856.96	2220.01	1493.92	0.672934	1.48603	-0.571463	1.21297e-10	3.73053e-10			hypothetical protein	Protein of unknown function DUF208	MCR_1309	2.2e-144	Hypothetical proteins	Conserved
VBIMorCat162853_0484	EA1_02412	ncbi	722.644	889.124	556.164	0.625519	1.59867	-0.676875	1.31543e-10	4.03903e-10			uroporphyrin-III C/tetrapyrrole methyltransferase	rRNA small subunit methyltransferase I	MCR_0485	7.3e-158	Unknown function	Enzymes of unknown specificity
VBIMorCat162853_0136	EA1_00685	ncbi	33.8593	57.2822	10.4363	0.182192	5.48873	-2.45647	1.39382e-10	4.2727e-10			hypothetical protein	hypothetical protein	MCR_0134	1.6e-15	Hypothetical proteins
VBIMorCat162853_0673	EA1_03320	ncbi	252.343	329.56	175.127	0.531396	1.88184	-0.91214	1.44351e-10	4.41779e-10			hypothetical protein	hypothetical protein	#N/A	#N/A	#N/A	#N/A
VBIMorCat162853_1050	EA1_05207	ncbi	955.856	1167.34	744.375	0.637669	1.56821	-0.64912	1.44722e-10	4.42194e-10		folE	GTP cyclohydrolase I	GTP cyclohydrolase I type 1	MCR_1080	3.9e-95	Biosynthesis of cofactors, prosthetic groups, and carriers	Folic acid
VBIMorCat162853_0739	EA1_03628	ncbi	698.263	849.998	546.528	0.642975	1.55527	-0.637165	1.66081e-10	5.06629e-10			putative 3-oxoacid CoA-transferase alpha subunit	Succinyl-CoA:3-ketoacid-coenzyme A transferase subunit A	MCR_0737	1.5e-92	Fatty acid and phospholipid metabolism	Degradation
VBIMorCat162853_0710	EA1_03480	ncbi	3800.08	4496.33	3103.83	0.690303	1.44864	-0.534698	1.94869e-10	5.87744e-10		nuoCD	bifunctional NADH:ubiquinone oxidoreductase subunit C/D	NADH-ubiquinone oxidoreductase chain C / NADH- ubiquinone oxidoreductase chain D	MCR_0709	0	Energy metabolism	Electron transport
VBIMorCat162853_1162	EA1_05747	ncbi	527.991	661.791	394.191	0.595643	1.67886	-0.747481	2.13724e-10	6.42543e-10			hypothetical protein	Putative membrane protein	MCR_1196	1.8e-167	Hypothetical proteins	Conserved
VBIMorCat162853_0629	EA1_03125	ncbi	508.669	639.408	377.929	0.591061	1.69187	-0.758622	2.18899e-10	6.55998e-10		apt	adenine phosphoribosyltransferase	Adenine phosphoribosyltransferase	MCR_0632	1.7e-89	Purines, pyrimidines, nucleosides, and nucleotides	Salvage of nucleosides and nucleotides
VBIMorCat162853_1265	EA1_06258	ncbi	745.039	919.257	570.822	0.620961	1.61041	-0.687427	2.3916e-10	7.1557e-10		holA	DNA polymerase III, delta subunit	DNA polymerase III delta subunit	MCR_1297	4.5e-200	DNA metabolism	DNA replication, recombination, and repair
VBIMorCat162853_1705	EA1_08397	ncbi	120.487	171.21	69.764	0.407477	2.45413	-1.29521	3.17056e-10	9.4411e-10			hypothetical protein	hypothetical protein	MCR_1780	1.1e-124	Cell envelope	Other
VBIMorCat162853_0379	EA1_01887	ncbi	33346.6	38540.1	28153	0.730486	1.36895	-0.453072	3.32292e-10	9.8791e-10		atpB	F0F1 ATP synthase subunit A	ATP synthase A chain	MCR_0376	4.6e-168	Energy metabolism	ATP-proton motive force interconversion
VBIMorCat162853_1151	EA1_05692	ncbi	1692.1	2019.2	1365	0.676011	1.47927	-0.564882	3.80473e-10	1.12936e-09		cvrA	potassium/proton antiporter	Na(+)/H(+) antiporter	MCR_1185	0	Transport and binding proteins	Cations and iron carrying compounds
VBIMorCat162853_1142	EA1_05642	ncbi	1536.12	1829.43	1242.82	0.679347	1.472	-0.55778	3.92271e-10	1.16254e-09			cupin 4 family protein	Putative cytoplasmic protein	MCR_1176	2.8e-227	Unknown function	General
VBIMorCat162853_1746	EA1_08587	ncbi	1614.39	1925	1303.78	0.677291	1.47647	-0.562151	4.3677e-10	1.29033e-09		ubiG	3-demethylubiquinone-9 3-methyltransferase	3-demethylubiquinone-9 3-methyltransferase	MCR_1825	2.5e-160	Biosynthesis of cofactors, prosthetic groups, and carriers	Menaquinone and ubiquinone
VBIMorCat162853_0535	EA1_02657	ncbi	3302.23	3887.86	2716.6	0.69874	1.43115	-0.517173	4.46162e-10	1.316e-09		serS	seryl-tRNA synthetase	Seryl-tRNA synthetase	MCR_0535	1.8e-256	Protein synthesis	tRNA aminoacylation
VBIMorCat162853_0370	EA1_01842	ncbi	696.49	922.304	470.677	0.510327	1.95953	-0.970506	5.11062e-10	1.49799e-09			glutamate-tRNA ligase	glutamyl-Q-tRNA synthetase	MCR_0367	2.3e-182	Protein synthesis	tRNA aminoacylation
VBIMorCat162853_1693	EA1_08332	ncbi	7794.66	10170.7	5418.63	0.532769	1.87699	-0.908418	5.60659e-10	1.63824e-09	infB	infB	translation initiation factor IF-2	Translation initiation factor 2	MCR_1768	0	Protein synthesis	Translation factors
VBIMorCat162853_0959	EA1_04757	ncbi	100.114	158.449	41.7781	0.263668	3.79264	-1.9232	5.72742e-10	1.67094e-09			hypothetical protein	DNA-binding protein, CopG family	MCR_0988	1.1e-73	Unknown function	General
VBIMorCat162853_1467	EA1_07252	ncbi	1351.2	1626.61	1075.8	0.661372	1.51201	-0.596466	5.93628e-10	1.72918e-09		glnD	[protein-PII] uridylyltransferase	[Protein-PII] uridylyltransferase	MCR_1523	0	Regulatory functions	Protein interactions
VBIMorCat162853_0654	EA1_03235	ncbi	1006.39	1220.61	792.171	0.648995	1.54084	-0.623721	5.97656e-10	1.73821e-09			oligoribonuclease	3'-to-5' oligoribonuclease (orn)	MCR_0656	5.8e-111	Transcription	Degradation of RNA
VBIMorCat162853_1471	EA1_07272	ncbi	1590.17	1915.62	1264.73	0.660219	1.51465	-0.598983	6.9393e-10	2.00576e-09	comM	comM	competence protein comM	MG(2+) CHELATASE FAMILY PROTEIN / ComM-related protein	MCR_1527	7.8e-289	Cellular processes	DNA transformation
VBIMorCat162853_0083	EA1_00415	ncbi	1045.02	1277.19	812.846	0.636433	1.57126	-0.651919	7.38202e-10	2.13043e-09	ClpP	clpP	ATP-dependent Clp protease proteolytic subunit ClpP	ATP-dependent Clp protease proteolytic subunit	MCR_0088	1.1e-120	Protein fate	Degradation of proteins, peptides, and glycopeptides
VBIMorCat162853_1753	EA1_08627	ncbi	956.357	1307.9	604.811	0.462429	2.1625	-1.1127	9.1813e-10	2.63347e-09			hypothetical protein	Hypothetical ATP-binding protein UPF0042, contains P-loop	MCR_1832	1.8e-171	Unknown function	General
VBIMorCat162853_1157	EA1_05722	ncbi	1898.1	2244.47	1551.73	0.69136	1.44642	-0.532491	9.51948e-10	2.7263e-09			putative nitroreductase	putative nitroreductase	MCR_1191	2.1e-134	Central intermediary metabolism	Other
VBIMorCat162853_0444	EA1_02212	ncbi	9979.58	11778.9	8180.3	0.69449	1.43991	-0.525975	1.22464e-09	3.48066e-09		adhC	S-(hydroxymethyl)glutathione dehydrogenase/class III alcohol dehydrogenase	S-(hydroxymethyl)glutathione dehydrogenase	MCR_0444	1.5e-219	Fatty acid and phospholipid metabolism	Degradation
VBIMorCat162853_1396	EA1_06886	ncbi	3956.33	4644.42	3268.25	0.703693	1.42107	-0.506981	1.26192e-09	3.58118e-09		proS	prolyl-tRNA synthetase	Prolyl-tRNA synthetase ## Bacterial type	MCR_1429	0	Protein synthesis	tRNA aminoacylation
VBIMorCat162853_1764	EA1_08682	ncbi	1367.12	1632.71	1101.53	0.674662	1.48222	-0.567763	1.32508e-09	3.75473e-09			membrane protein implicated in regulation of membrane protease activity	Putative activity regulator of membrane protease YbbK	MCR_1844	1e-78	Hypothetical proteins	Conserved
VBIMorCat162853_0248	EA1_01239	ncbi	159.645	216.115	103.176	0.477414	2.09462	-1.06669	1.35384e-09	3.83042e-09			DeoR-like transcriptional regulator	transcriptional regulator, putative	MCR_0248	1.4e-173	Regulatory functions	DNA interactions
VBIMorCat162853_1114	EA1_05517	ncbi	1092.54	1299.49	885.586	0.681487	1.46738	-0.553242	1.65633e-09	4.65114e-09		cbl	transcriptional regulator CysB-like protein	Alkanesulfonate utilization operon LysR-family regulator CbI	MCR_1149	2.9e-180	Regulatory functions	DNA interactions
VBIMorCat162853_r040	#N/A	#N/A	8163.82	10778.7	5548.98	0.514811	1.94246	-0.957884	1.78299e-09	4.98438e-09			#N/A	tRNA-Ser-GCT	#N/A	#N/A	#N/A	#N/A
VBIMorCat162853_0373	EA1_01862	ncbi	883.198	1073.7	692.702	0.645157	1.55001	-0.632279	2.25757e-09	6.26433e-09	ZnuB	znuB	zinc ABC transporter permease protein ZnuB	Zinc ABC transporter, inner membrane permease protein ZnuB	MCR_0370	4.4e-145	Transport and binding proteins	Cations and iron carrying compounds
VBIMorCat162853_0740	EA1_03633	ncbi	369.582	458.058	281.107	0.613693	1.62948	-0.704412	2.36819e-09	6.56155e-09			3-oxoacid CoA-transferase, B subunit	Succinyl-CoA:3-ketoacid-coenzyme A transferase subunit B	MCR_0738	1.1e-71	Fatty acid and phospholipid metabolism	Degradation
VBIMorCat162853_1674	EA1_08236	ncbi	1143.67	1405.96	881.381	0.62689	1.59518	-0.673717	3.21112e-09	8.87085e-09		hisC	histidinol-phosphate aminotransferase	Histidinol-phosphate aminotransferase	MCR_1745	1.1e-207	Amino acid biosynthesis	Histidine family
VBIMorCat162853_0907	EA1_04485	ncbi	1269.85	1509.18	1030.51	0.682827	1.4645	-0.550409	4.19501e-09	1.15548e-08			ABC transporter ATPase subunit	Lipopolysaccharide ABC transporter, ATP-binding protein LptB	MCR_0914	5.3e-135	Transport and binding proteins	Unknown substrate
VBIMorCat162853_1037	EA1_05137	ncbi	1832.37	2200.58	1464.17	0.665355	1.50296	-0.587804	4.24362e-09	1.16715e-08			permease family protein	Guanine-hypoxanthine permease	MCR_1067	1.1e-239	Transport and binding proteins	Unknown substrate
VBIMorCat162853_0242	#N/A	#N/A	86.3073	124.143	48.4714	0.390448	2.56116	-1.3568	4.47085e-09	1.22784e-08			#N/A	hypothetical protein	MCR_0242	1.1e-22	Hypothetical proteins
VBIMorCat162853_0978	EA1_04857	ncbi	8254.63	9642.88	6866.37	0.712066	1.40436	-0.489916	4.82934e-09	1.32436e-08	secD	secD	preprotein translocase subunit SecD	Protein-export membrane protein SecD (TC 3.A.5.1.1)	MCR_1008	0	Protein fate	Protein and peptide secretion and trafficking
VBIMorCat162853_1657	EA1_08156	ncbi	980.143	1339.95	620.334	0.462952	2.16005	-1.11107	5.31438e-09	1.451e-08	PhoR	phoR	two-component system phosphate regulon sensor histidine kinase PhoR	Phosphate regulon sensor protein PhoR (SphS)	MCR_1729	5.1e-199	Signal transduction	Two-component systems
VBIMorCat162853_1248	EA1_06173	ncbi	128.682	175.786	81.5777	0.464074	2.15483	-1.10757	5.71438e-09	1.55794e-08			hypothetical protein	hypothetical protein	MCR_1282	5.4e-14	Hypothetical proteins
VBIMorCat162853_1562	EA1_07694	ncbi	48.4795	75.9174	21.0416	0.277164	3.60797	-1.85119	5.90212e-09	1.60445e-08			hypothetical protein	hypothetical protein	MCR_1620	1.1e-24	Hypothetical proteins
VBIMorCat162853_0519	EA1_02587	ncbi	372.057	464.031	280.083	0.603586	1.65677	-0.728369	6.01684e-09	1.63327e-08	DpnI		putative type II restriction endonuclease DpnI	Type II restriction enzyme DpnI (dpnC)	MCR_0519	3.1e-152	DNA metabolism	Restriction/modification
VBIMorCat162853_0875	EA1_04335	ncbi	415.298	513.022	317.573	0.619025	1.61544	-0.69193	6.12689e-09	1.66073e-08			putative pyridine nucleotide-disulfide oxidoreductase	NAD(FAD)-utilizing dehydrogenases	MCR_0881	5.9e-236	Unknown function	General
VBIMorCat162853_1138	EA1_05627	ncbi	697.446	844.031	550.862	0.652656	1.5322	-0.615605	6.1957e-09	1.67696e-08			putative type IV pilus biogenesis protein	type IV pilus biogenesis/stability protein PilW	MCR_1173	6.2e-102	Cell envelope	Surface structures
VBIMorCat162853_0736	EA1_03610	ncbi	1021.92	1235.1	808.747	0.654804	1.52718	-0.610866	6.30696e-09	1.70461e-08			MiaB family tRNA modifying enzyme	Ribosomal protein S12p Asp88 (E. coli) methylthiotransferase	MCR_0734	9.8e-300	Protein synthesis	tRNA and rRNA base modification
VBIMorCat162853_1690	EA1_08322	ncbi	13127.6	15334.1	10921.2	0.712215	1.40407	-0.489615	6.5031e-09	1.75509e-08			hypothetical protein	FIG00969062: hypothetical protein	MCR_1764	3.2e-158	Hypothetical proteins	Conserved
VBIMorCat162853_1067	EA1_05297	ncbi	15375.4	17827.1	12923.7	0.724948	1.37941	-0.464051	7.11972e-09	1.91323e-08			cold-shock DNA-binding protein family	Cold shock protein CspA	MCR_1099	6.9e-46	Cellular processes	Adaptations to atypical conditions
VBIMorCat162853_0692	EA1_03405	ncbi	59651.5	70622	48681.1	0.689319	1.45071	-0.536757	7.5053e-09	2.01108e-08			hypothetical protein	hypothetical protein	MCR_0691	5.5e-52	Hypothetical proteins	Conserved
VBIMorCat162853_1601	EA1_07870	ncbi	89.1604	126.514	51.807	0.409497	2.44202	-1.28807	7.82705e-09	2.09131e-08			hypothetical protein	FIG00697424: hypothetical protein	MCR_1674	1.6e-117	Hypothetical proteins	Conserved
VBIMorCat162853_0090	EA1_00450	ncbi	60.7194	90.9595	30.4792	0.335086	2.98431	-1.5774	7.91316e-09	2.1083e-08			patatin	SERINE PROTEASE	#N/A	#N/A	#N/A	#N/A
VBIMorCat162853_0133	EA1_00660	ncbi	28759	33912.2	23605.8	0.696086	1.4366	-0.522662	8.13712e-09	2.16182e-08	rplT	rplT	50S ribosomal protein L20	LSU ribosomal protein L20p	MCR_0130	1.3e-59	Protein synthesis	Ribosomal proteins: synthesis and modification
VBIMorCat162853_0037	EA1_00195	ncbi	1796.16	3057.06	535.255	0.175088	5.71141	-2.51385	8.19318e-09	2.17363e-08	NrtA	nrtA	nitrate ABC transporter nitrate-binding protein NrtA	Cyanate ABC transporter, substrate binding protein	MCR_0040	5e-284	Transport and binding proteins	Anions
VBIMorCat162853_0696	#N/A	#N/A	292.234	397.042	187.425	0.472053	2.1184	-1.08298	9.66443e-09	2.5495e-08			#N/A	hypothetical protein	#N/A	#N/A	#N/A	#N/A
VBIMorCat162853_1451	EA1_07172	ncbi	3022.59	3519.1	2526.08	0.717822	1.3931	-0.478303	1.1155e-08	2.93445e-08	dapF	dapF	diaminopimelate epimerase	Diaminopimelate epimerase	MCR_1485	3.1e-169	Amino acid biosynthesis	Aspartate family
VBIMorCat162853_1712	EA1_08432	ncbi	977.667	1294.78	660.549	0.510161	1.96016	-0.970975	1.23155e-08	3.23066e-08		thiL	thiamine-monophosphate kinase	Thiamine-monophosphate kinase	MCR_1787	5.5e-173	Biosynthesis of cofactors, prosthetic groups, and carriers	Thiamine
VBIMorCat162853_1341	EA1_06631	ncbi	410.722	518.528	302.916	0.584184	1.71179	-0.775506	1.83956e-08	4.79207e-08	RsmE		16S ribosomal RNA methyltransferase RsmE	conserved hypothetical protein TIGR00046	MCR_1374	1.5e-132	Unknown function	Enzymes of unknown specificity
VBIMorCat162853_1544	EA1_07624	ncbi	21787.8	24973.3	18602.4	0.744893	1.34247	-0.424895	2.02512e-08	5.25738e-08		putP	sodium/proline symporter	Proline/sodium symporter PutP (TC 2.A.21.2.1) @ Propionate/sodium symporter	MCR_1602	1.3e-282	Transport and binding proteins	Amino acids, peptides and amines
VBIMorCat162853_0338	EA1_01687	ncbi	2924.37	3383.88	2464.86	0.728412	1.37285	-0.457173	2.2188e-08	5.74801e-08		nadE	NAD+ synthetase	NAD synthetase / Glutamine amidotransferase chain of NAD synthetase	MCR_0337	0	Biosynthesis of cofactors, prosthetic groups, and carriers	Pyridine nucleotides
VBIMorCat162853_1798	EA1_08839	ncbi	246.027	373.443	118.61	0.317612	3.1485	-1.65466	2.41799e-08	6.24676e-08			hypothetical protein	hypothetical protein	MCR_1880	1.8e-84	Hypothetical proteins
VBIMorCat162853_0496	EA1_02467	ncbi	1016.43	1201.46	831.406	0.691995	1.4451	-0.531166	2.42581e-08	6.25832e-08			FKBP-type peptidyl-prolyl cis-trans isomerase	FKBP-type peptidyl-prolyl cis-trans isomerase slpA	MCR_0497	9.7e-90	Protein fate	Protein folding and stabilization
VBIMorCat162853_0077	EA1_00385	ncbi	123.963	165.118	82.8075	0.501505	1.994	-0.995665	2.51995e-08	6.48333e-08			hypothetical protein	hypothetical protein	MCR_0082	1.4e-14	Hypothetical proteins
VBIMorCat162853_0780	EA1_03870	ncbi	56.4815	83.9599	29.0031	0.34544	2.89486	-1.53349	2.60042e-08	6.68118e-08			hypothetical protein	hypothetical protein	MCR_0786	7.5e-22	Hypothetical proteins
VBIMorCat162853_0779	EA1_03865	ncbi	71.9161	103.512	40.3201	0.389521	2.56725	-1.36023	3.04408e-08	7.78901e-08			IclR family transcriptional regulator	hypothetical protein	MCR_0785	1.2e-32	Regulatory functions	DNA interactions
VBIMorCat162853_0079	EA1_00395	ncbi	2641.04	3111.98	2170.11	0.697339	1.43402	-0.520068	3.08771e-08	7.87914e-08		dcp	oligopeptidase A	Oligopeptidase A	MCR_0084	0	Protein fate	Degradation of proteins, peptides, and glycopeptides
VBIMorCat162853_1355	EA1_06696	ncbi	17509.8	21439	13580.5	0.633448	1.57866	-0.658701	3.13837e-08	7.98664e-08			putative acyl-CoA synthetase (long-chain-fatty-acid-CoA ligase) FadD/FadK	Long-chain-fatty-acid--CoA ligase	MCR_1388	0	Fatty acid and phospholipid metabolism	Degradation
VBIMorCat162853_0467	EA1_02322	ncbi	2286.13	2659.54	1912.72	0.719192	1.39045	-0.47555	3.48155e-08	8.82402e-08			choline/glycine betaine transporter	Glycine betaine transporter OpuD	MCR_0468	0	Transport and binding proteins	Other
VBIMorCat162853_r046	#N/A	#N/A	4773.94	6138.18	3409.7	0.555491	1.80021	-0.848165	3.72121e-08	9.40597e-08			#N/A	tRNA-Met-CAT	#N/A	#N/A	#N/A	#N/A
VBIMorCat162853_0584	EA1_02918	ncbi	378.769	463.894	293.644	0.632998	1.57978	-0.659727	4.41113e-08	1.10751e-07			hypothetical protein	hypothetical protein	MCR_0589	7e-14	Cell envelope	Other
VBIMorCat162853_0045	EA1_00235	ncbi	246.85	314.651	179.049	0.569042	1.75734	-0.813393	4.82617e-08	1.20848e-07			putative PLP-dependent cystathionine beta-lyase	Cystathionine beta-lyase	MCR_0048	2e-238	Amino acid biosynthesis	Aspartate family
VBIMorCat162853_0339	EA1_01692	ncbi	382.407	472.043	292.771	0.620221	1.61233	-0.689145	5.12642e-08	1.28195e-07			hypothetical protein	hypothetical protein	MCR_0338	7.1e-50	Hypothetical proteins
VBIMorCat162853_1595	EA1_07840	ncbi	4619.99	5505.63	3734.34	0.678278	1.47432	-0.560052	5.1719e-08	1.2916e-07			putative lipoprotein	hypothetical protein	MCR_1668	4.9e-53	Cell envelope	Other
VBIMorCat162853_0002	EA1_00010	ncbi	928.374	1167.86	688.89	0.589875	1.69528	-0.761519	5.70179e-08	1.41825e-07	DnaA	dnaA	chromosomal replication initiator protein DnaA	Chromosomal replication initiator protein DnaA	MCR_0002	6.9e-273	DNA metabolism	DNA replication, recombination, and repair
VBIMorCat162853_1160	EA1_05737	ncbi	102.509	139.977	65.0418	0.464661	2.15211	-1.10575	6.62915e-08	1.64583e-07			hypothetical protein	FIG003276: zinc-binding protein	MCR_1194	1.1e-31	Hypothetical proteins	Conserved
VBIMorCat162853_1274	EA1_06298	ncbi	6632.63	7687.68	5577.57	0.725521	1.37832	-0.462911	6.76442e-08	1.67589e-07	AmiD	oppC	oligopeptide transport system permease protein AmiD	Oligopeptide transport system permease protein OppC (TC 3.A.1.5.1)	MCR_1306	2.8e-176	Transport and binding proteins	Amino acids, peptides and amines
VBIMorCat162853_0336	EA1_01677	ncbi	1736.16	2013.41	1458.92	0.724603	1.38007	-0.464737	7.30634e-08	1.80538e-07	PilT	pilT	type IV pilus retraction ATPase PilT	Twitching motility protein PilT	MCR_0335	5.7e-196	Cell envelope	Surface structures
VBIMorCat162853_0713	EA1_03495	ncbi	2268.7	2645.81	1891.59	0.71494	1.39872	-0.484105	8.86896e-08	2.18286e-07		nuoF	NADH-quinone oxidoreductase subunit F	NADH-ubiquinone oxidoreductase chain F	MCR_0713	5.8e-285	Energy metabolism	Electron transport
VBIMorCat162853_0104	#N/A	#N/A	75.2565	108.95	41.5632	0.381489	2.62131	-1.39029	9.99669e-08	2.45076e-07			#N/A	acriflavin resistance protein	#N/A	#N/A	#N/A	#N/A
VBIMorCat162853_0660	EA1_03260	ncbi	1915.97	2225.73	1606.21	0.721657	1.3857	-0.470614	1.04612e-07	2.56129e-07			putative DNA helicase/AAA ATPase	Possible helicase	MCR_0662	0	Unknown function	Enzymes of unknown specificity
VBIMorCat162853_0063	EA1_00320	ncbi	1913.3	2249.89	1576.7	0.700788	1.42697	-0.512951	1.07204e-07	2.62133e-07		sdhD	succinate dehydrogenase cytochrome b556 small membrane subunit	Succinate dehydrogenase hydrophobic membrane anchor protein	MCR_0067	3e-61	Energy metabolism	TCA cycle
VBIMorCat162853_1272	EA1_06288	ncbi	2891.66	3709.49	2073.83	0.55906	1.78872	-0.838925	1.09077e-07	2.66364e-07	OppF	oppF	oligopeptide ABC transport system ATP-binding protein OppF	Oligopeptide transport ATP-binding protein OppF (TC 3.A.1.5.1)	MCR_1304	7.6e-181	Transport and binding proteins	Amino acids, peptides and amines
VBIMorCat162853_1328	#N/A	#N/A	745.85	889.118	602.581	0.677729	1.47552	-0.561219	1.17075e-07	2.85152e-07			#N/A	COG3332	#N/A	#N/A	#N/A	#N/A
VBIMorCat162853_0035	EA1_00185	ncbi	849.07	1402.3	295.841	0.210968	4.74005	-2.2449	1.29922e-07	3.15211e-07		nrtCD	nitrate ABC transporter ATPase subunits C and D	Cyanate ABC transporter, ATP-binding protein	MCR_0038	3.9e-165	Transport and binding proteins	Anions
VBIMorCat162853_0416	EA1_02077	ncbi	629.388	759.866	498.91	0.656575	1.52305	-0.606967	1.3774e-07	3.33749e-07			calcineurin-like phosphoesterase	hypothetical protein	MCR_0415	2.2e-193	Unknown function	Enzymes of unknown specificity
VBIMorCat162853_1130	EA1_05592	ncbi	336.027	413.674	258.381	0.6246	1.60102	-0.678995	1.44294e-07	3.48277e-07			ribonuclease HII	Ribonuclease HII	MCR_1165	2.4e-135	Transcription	Degradation of RNA
VBIMorCat162853_1214	EA1_06008	ncbi	956.087	1134.47	777.701	0.685517	1.45875	-0.544736	1.46086e-07	3.52147e-07		truD	tRNA pseudouridine synthase D	tRNA pseudouridine 13 synthase	MCR_1251	2.9e-214	Protein synthesis	tRNA and rRNA base modification
VBIMorCat162853_0661	EA1_03265	ncbi	1329.54	1557.14	1101.93	0.707663	1.4131	-0.498866	1.46816e-07	3.53453e-07			putative glyceraldehyde-3-phosphate dehydrogenase	NAD-dependent glyceraldehyde-3-phosphate dehydrogenase	MCR_0663	1.6e-210	Energy metabolism	Glycolysis/gluconeogenesis
VBIMorCat162853_0640	EA1_03165	ncbi	1599.28	1834.6	1363.96	0.743461	1.34506	-0.427671	1.47706e-07	3.55139e-07			carboxylesterase 2	phospholipase/carboxylesterase family protein	MCR_0643	1.9e-126	Fatty acid and phospholipid metabolism	Degradation
VBIMorCat162853_1051	#N/A	#N/A	86.7348	121.088	52.3821	0.432597	2.31162	-1.2089	1.50266e-07	3.60369e-07			#N/A	hypothetical protein	#N/A	#N/A	#N/A	#N/A
VBIMorCat162853_0274	EA1_01372	ncbi	1824.1	2082.73	1565.47	0.751642	1.33042	-0.411882	2.08865e-07	4.97083e-07			dinucleoside polyphosphate hydrolase	Adenosine (5')-pentaphospho-(5'')-adenosine pyrophosphohydrolase	MCR_0273	5.2e-97	DNA metabolism	DNA replication, recombination, and repair
VBIMorCat162853_1707	EA1_08407	ncbi	2026.12	2367.62	1684.62	0.711524	1.40543	-0.491016	2.14096e-07	5.08885e-07			glutamine amidotransferase class-II	Probable glutamine amidotransferase, class-II protein	MCR_1782	5.6e-175	Unknown function	Enzymes of unknown specificity
VBIMorCat162853_0726	EA1_03565	ncbi	306.537	381.765	231.309	0.605893	1.65046	-0.722866	2.5066e-07	5.92786e-07			hypothetical protein	FIG00968662: hypothetical protein	MCR_0726	1.5e-130	Hypothetical proteins	Conserved
VBIMorCat162853_0586	#N/A	#N/A	56.445	81.7377	31.1523	0.381126	2.6238	-1.39166	2.57942e-07	6.09237e-07			#N/A	hypothetical protein	MCR_0592	2.5e-18	Hypothetical proteins
VBIMorCat162853_1191	EA1_05903	ncbi	2877.93	3308.69	2447.17	0.73962	1.35205	-0.435144	2.59631e-07	6.12454e-07			major facilitator superfamily protein	2-acylglycerophosphoethanolamine acyltransferase	MCR_1229	1.5e-251	Transport and binding proteins	Unknown substrate
VBIMorCat162853_1127	EA1_05577	ncbi	1912.65	2196.26	1629.05	0.741739	1.34818	-0.431016	2.70135e-07	6.36432e-07		aroF	phospho-2-dehydro-3-deoxyheptonate aldolase	2-keto-3-deoxy-D-arabino-heptulosonate-7- phosphate synthase I alpha	MCR_1162	3.3e-228	Amino acid biosynthesis	Aromatic amino acid family
VBIMorCat162853_0775	EA1_03825	ncbi	178.071	230.643	125.5	0.54413	1.8378	-0.877978	2.72225e-07	6.40551e-07			hypothetical protein	hemagglutinin/hemolysin-related protein	MCR_0781	5.2e-218	Hypothetical proteins
VBIMorCat162853_0555	EA1_02752	ncbi	3638.95	4239.47	3038.43	0.716701	1.39528	-0.480556	3.97888e-07	9.24835e-07			acetaldehyde dehydrogenase 2	Aldehyde dehydrogenase	MCR_0557	3.1e-258	Energy metabolism	Fermentation
VBIMorCat162853_0968	EA1_04802	ncbi	799.4	926.988	671.812	0.724726	1.37983	-0.464493	3.9798e-07	9.24835e-07	CysU	cysU	sulfate ABC transporter permease protein CysU	Sulfate transport system permease protein CysT	MCR_0997	2.5e-160	Transport and binding proteins	Anions
VBIMorCat162853_1171	EA1_05808	ncbi	203.789	261.068	146.509	0.561192	1.78192	-0.833434	4.23243e-07	9.82323e-07			hypothetical protein	hypothetical protein	MCR_1204	1.1e-111	Hypothetical proteins
VBIMorCat162853_1297	EA1_06413	ncbi	1710.3	2001.59	1419.02	0.708945	1.41055	-0.496255	4.2778e-07	9.90398e-07			LysR family transcriptional regulator	Transcriptional regulator, LysR family	MCR_1328	2.3e-184	Regulatory functions	DNA interactions
VBIMorCat162853_0790	#N/A	#N/A	17.2948	30.6184	3.97118	0.129699	7.71016	-2.94676	4.43925e-07	1.02651e-06			#N/A	hypothetical protein	MCR_0796	1.9e-20	Hypothetical proteins
VBIMorCat162853_1592	EA1_07825	ncbi	1604.77	1870.23	1339.3	0.716114	1.39643	-0.481739	4.71925e-07	1.08857e-06			lysine exporter protein	Threonine efflux protein	MCR_1665	4.6e-117	Transport and binding proteins	Amino acids, peptides and amines
VBIMorCat162853_0630	EA1_03130	ncbi	867.096	1017.43	716.764	0.704486	1.41948	-0.505358	4.86554e-07	1.11818e-06		ubiB	2-octaprenylphenol hydroxylase	Ubiquinone biosynthesis monooxygenase UbiB	MCR_0633	0	Biosynthesis of cofactors, prosthetic groups, and carriers	Menaquinone and ubiquinone
VBIMorCat162853_0036	EA1_00190	ncbi	1383.02	2172.49	593.545	0.27321	3.66019	-1.87192	4.90167e-07	1.1251e-06		nrtB	nitrate ABC transporter, inner membrane subunit	Cyanate ABC transporter, permease protein	MCR_0039	2e-166	Transport and binding proteins	Anions
VBIMorCat162853_0016	EA1_00080	ncbi	6569.04	7530.2	5607.88	0.744719	1.34279	-0.425231	4.99347e-07	1.14337e-06			multidrug efflux pump ABC transporter ATPase subunit	ABC transporter, ATP-binding protein	MCR_0016	0	Transport and binding proteins	Unknown substrate
VBIMorCat162853_1591	EA1_07820	ncbi	1634.72	1877.04	1392.41	0.741812	1.34805	-0.430874	5.11513e-07	1.16837e-06			hypothetical protein	FIG00350197: hypothetical protein	MCR_1664	3e-201	Hypothetical proteins
VBIMorCat162853_0860	EA1_04260	ncbi	307.163	384.985	229.341	0.595715	1.67866	-0.747306	5.85583e-07	1.33268e-06			tRNA-specific adenosine deaminase	tRNA-specific adenosine-34 deaminase	MCR_0866	2.1e-85	Protein synthesis	tRNA and rRNA base modification
VBIMorCat162853_1172	EA1_05813	ncbi	192.563	241.328	143.798	0.595862	1.67824	-0.74695	6.20708e-07	1.4092e-06	M15A		peptidase M15A	Uncharacterized protein conserved in bacteria	MCR_1205	1.2e-149	Unknown function	Enzymes of unknown specificity
VBIMorCat162853_1174	EA1_05828	ncbi	1062.95	1257.33	868.564	0.6908	1.4476	-0.533659	6.26068e-07	1.41964e-06			ABC transporter ATPase subunit	Hydroxymethylpyrimidine ABC transporter, ATPase component	MCR_1207	2.2e-140	Transport and binding proteins	Unknown substrate
VBIMorCat162853_1075	EA1_05337	ncbi	157.636	205.231	110.041	0.536185	1.86503	-0.899198	6.39879e-07	1.44571e-06		dacA	D-alanyl-D-alanine carboxypeptidase	D-alanyl-D-alanine carboxypeptidase family protein	MCR_1107	1.4e-175	Cell envelope	Biosynthesis and degradation of murein sacculus and peptidoglycan
VBIMorCat162853_0064	EA1_00325	ncbi	6879.94	8337.15	5422.73	0.65043	1.53744	-0.620535	7.30434e-07	1.64435e-06	sdhA	sdhA	succinate dehydrogenase flavoprotein subunit	Succinate dehydrogenase flavoprotein subunit	MCR_0068	0	Energy metabolism	TCA cycle
VBIMorCat162853_0556	EA1_02757	ncbi	29273.4	33704.2	24842.6	0.737078	1.35671	-0.440111	7.43747e-07	1.67231e-06			sodium/proton-dependent alanine carrier protein	Sodium/alanine symporter	MCR_0558	2.7e-289	Transport and binding proteins	Amino acids, peptides and amines
VBIMorCat162853_r047	#N/A	#N/A	430.109	512.716	347.501	0.677766	1.47544	-0.561142	7.49835e-07	1.68398e-06			#N/A	tRNA-Leu-GAG	#N/A	#N/A	#N/A	#N/A
VBIMorCat162853_1742	EA1_08567	ncbi	2562.7	2964.78	2160.62	0.728761	1.37219	-0.456483	7.92851e-07	1.77633e-06			calcium/proton antiporter	Calcium/proton antiporter	MCR_1820	9.8e-196	Transport and binding proteins	Cations and iron carrying compounds
VBIMorCat162853_0856	EA1_04235	ncbi	833.209	976.422	689.995	0.706657	1.41511	-0.500919	8.51525e-07	1.90323e-06		argF	ornithine carbamoyltransferase	Ornithine carbamoyltransferase	MCR_0861	1.7e-180	Amino acid biosynthesis	Glutamate family
VBIMorCat162853_0396	EA1_01972	ncbi	8188.02	9841.55	6534.49	0.66397	1.50609	-0.59081	9.50475e-07	2.11179e-06		acnB	bifunctional aconitate hydratase 2/2-methylisocitrate dehydratase	Aconitate hydratase 2 @ 2-methylisocitrate dehydratase	MCR_0394	0	Energy metabolism	TCA cycle
VBIMorCat162853_1333	#N/A	#N/A	705.602	833.038	578.167	0.694046	1.44083	-0.526897	1.03221e-06	2.28796e-06			#N/A	hypothetical protein	MCR_1365	1.6e-17	Hypothetical proteins
VBIMorCat162853_0033	EA1_00175	ncbi	2112.1	2616.5	1607.7	0.614447	1.62748	-0.702639	1.07958e-06	2.38731e-06		gshA	glutamate--cysteine ligase	Glutamate--cysteine ligase	MCR_0036	0	Biosynthesis of cofactors, prosthetic groups, and carriers	Glutathione and analogs
VBIMorCat162853_1085	EA1_05382	ncbi	2374.42	2722.48	2026.37	0.744312	1.34352	-0.426021	1.13158e-06	2.4964e-06	greA	greA	transcription elongation factor GreA	Transcription elongation factor GreA	MCR_1118	4.7e-85	Transcription	Transcription factors
VBIMorCat162853_0901	EA1_04460	ncbi	5221.71	6013.38	4430.05	0.736699	1.35741	-0.440852	1.19589e-06	2.63208e-06		hfq	RNA chaperone Hfq	RNA-binding protein Hfq	MCR_0908	1.2e-121	Regulatory functions	Other
VBIMorCat162853_0099	#N/A	#N/A	124.658	164.303	85.0134	0.517419	1.93267	-0.950594	1.20655e-06	2.65242e-06			#N/A	hypothetical protein	MCR_0102	5.4e-14	Hypothetical proteins
VBIMorCat162853_1356	EA1_06701	ncbi	3562.25	4054.71	3069.8	0.757094	1.32084	-0.401455	1.22647e-06	2.69306e-06			putative acyl-CoA synthetase (long-chain-fatty-acid-CoA ligase) FadD/FadK	Long-chain-fatty-acid--CoA ligase	MCR_1389	0	Fatty acid and phospholipid metabolism	Degradation
VBIMorCat162853_1232	EA1_06093	ncbi	8855.37	10047.4	7663.36	0.762722	1.31109	-0.39077	1.23608e-06	2.71098e-06	SecB	secB	preprotein translocase subunit SecB	Protein export cytoplasm chaperone protein (SecB, maintains protein to be exported in unfolded state)	MCR_1267	2e-79	Protein fate	Protein and peptide secretion and trafficking
VBIMorCat162853_1711	EA1_08427	ncbi	997.885	1265.69	730.075	0.576818	1.73365	-0.793813	1.28082e-06	2.80583e-06	NusB	nusB	transcription termination/antitermination protein NusB	Transcription termination protein NusB	MCR_1786	1e-97	Transcription	Transcription factors
VBIMorCat162853_0687	#N/A	#N/A	182.52	230.79	134.251	0.5817	1.7191	-0.781652	1.36133e-06	2.97871e-06			#N/A	hypothetical protein	#N/A	#N/A	#N/A	#N/A
VBIMorCat162853_1170	EA1_05803	ncbi	1757.4	2006.58	1508.22	0.751637	1.33043	-0.411892	1.41485e-06	3.08859e-06		serC	phosphoserine aminotransferase	Phosphoserine aminotransferase	MCR_1203	2.7e-219	Amino acid biosynthesis	Serine family
VBIMorCat162853_0125	EA1_00620	ncbi	552.631	657.195	448.067	0.681787	1.46673	-0.552607	1.42394e-06	3.10482e-06			putative DNA helicase	putative DNA helicase	MCR_0122	1.2e-291	DNA metabolism	DNA replication, recombination, and repair
VBIMorCat162853_0110	EA1_00550	ncbi	477.516	574.301	380.732	0.662948	1.50841	-0.593032	1.4506e-06	3.15926e-06	PilB	pilB	type IV pilus assembly ATPase PilB	Type IV fimbrial assembly, ATPase PilB	MCR_0109	0	Cell envelope	Surface structures
VBIMorCat162853_1600	EA1_07865	ncbi	82.9179	113.26	52.5759	0.464206	2.15422	-1.10716	1.62053e-06	3.5171e-06			hypothetical protein	unknown function	MCR_1673	8.6e-144	Hypothetical proteins
VBIMorCat162853_1065	EA1_05282	ncbi	59.3675	86.379	32.356	0.374581	2.66965	-1.41665	1.73919e-06	3.76589e-06			hypothetical protein	hypothetical protein	#N/A	#N/A	#N/A	#N/A
VBIMorCat162853_1701	EA1_08372	ncbi	6030.73	6857.05	5204.41	0.758987	1.31755	-0.397854	1.83942e-06	3.97834e-06	FtsI	ftsI	peptidoglycan synthetase FtsI	Cell division protein FtsI [Peptidoglycan synthetase]	MCR_1776	0	Cell envelope	Biosynthesis and degradation of murein sacculus and peptidoglycan
VBIMorCat162853_1779	EA1_08752	ncbi	100.192	136.322	64.0632	0.469941	2.12793	-1.08945	1.99651e-06	4.31311e-06			hypothetical protein	protein of unknown function UPF0227	MCR_1859	1e-112	Unknown function	General
VBIMorCat162853_1676	EA1_08251	ncbi	1878.39	2158.28	1598.51	0.740638	1.35019	-0.433159	2.00736e-06	4.33154e-06	hisG	hisG	ATP phosphoribosyltransferase catalytic subunit	ATP phosphoribosyltransferase catalytic subunit	MCR_1747	1.8e-116	Amino acid biosynthesis	Histidine family
VBIMorCat162853_0206	EA1_01029	ncbi	4313.95	4870.09	3757.8	0.771608	1.296	-0.374061	2.02625e-06	4.36728e-06		pepD	aminoacyl-histidine dipeptidase	Aminoacyl-histidine dipeptidase (Peptidase D)	MCR_0206	5.4e-294	Protein fate	Degradation of proteins, peptides, and glycopeptides
VBIMorCat162853_1300	EA1_06428	ncbi	2889.69	3257.41	2521.97	0.774225	1.29161	-0.369176	2.13355e-06	4.59326e-06		pyrC	dihydroorotase	Dihydroorotase	MCR_1331	1.6e-206	Purines, pyrimidines, nucleosides, and nucleotides	Pyrimidine ribonucleotide biosynthesis
VBIMorCat162853_0043	EA1_00225	ncbi	1113.64	1289.12	938.165	0.727754	1.37409	-0.458477	2.19484e-06	4.7036e-06			hypothetical protein	Hydrolase, alpha/beta fold family functionally coupled to Phosphoribulokinase	MCR_0046	8.1e-189	Hypothetical proteins	Conserved
VBIMorCat162853_0075	EA1_00375	ncbi	2151.38	2494.89	1807.86	0.724627	1.38002	-0.46469	2.26016e-06	4.8325e-06			hypothetical protein	hypothetical protein	MCR_0079	8e-240	Hypothetical proteins
VBIMorCat162853_1329	#N/A	#N/A	310.229	380.565	239.894	0.630363	1.58639	-0.665745	2.40939e-06	5.13985e-06			#N/A	COG3332	#N/A	#N/A	#N/A	#N/A
VBIMorCat162853_0182	#N/A	#N/A	121.698	158.732	84.6648	0.533382	1.87483	-0.906758	2.42935e-06	5.17654e-06			#N/A	hypothetical protein	#N/A	#N/A	#N/A	#N/A
VBIMorCat162853_0378	#N/A	#N/A	11.9416	21.7349	2.14818	0.0988354	10.1178	-3.33883	2.53952e-06	5.40514e-06			#N/A	hypothetical protein	MCR_0375	3.7e-19	Hypothetical proteins
VBIMorCat162853_1084	EA1_05377	ncbi	1046.21	1213.7	878.715	0.724	1.38122	-0.465938	3.3526e-06	7.08147e-06			hypothetical protein	hypothetical protein	MCR_1117	7.6e-58	Cell envelope	Other
VBIMorCat162853_1722	EA1_08482	ncbi	900.9	1043.92	757.886	0.726003	1.3774	-0.461952	3.35358e-06	7.08147e-06		galE	UDP-glucose 4-epimerase	UDP-glucose 4-epimerase	MCR_1799	1e-216	Cell envelope	Biosynthesis and degradation of surface polysaccharides and lipopolysaccharides
VBIMorCat162853_0921	EA1_04555	ncbi	55.0662	79.483	30.6493	0.385609	2.5933	-1.37479	3.46732e-06	7.31339e-06			G:T/U mismatch-specific DNA glycosylase	G:T/U mismatch-specific uracil/thymine DNA- glycosylase	MCR_0928	2.6e-113	Unknown function	Enzymes of unknown specificity
VBIMorCat162853_1699	EA1_08362	ncbi	3321.65	3786.21	2857.08	0.754602	1.3252	-0.406213	3.84482e-06	8.07325e-06	MurF	murF	UDP-N-acetylmuramoyl-tripeptide--D-alanyl-D- alanine ligase MurF	UDP-N-acetylmuramoylalanyl-D-glutamyl-2,6- diaminopimelate--D-alanyl-D-alanine ligase	MCR_1774	3.3e-283	Cell envelope	Biosynthesis and degradation of murein sacculus and peptidoglycan
VBIMorCat162853_1337	EA1_06611	ncbi	291.655	355.857	227.452	0.639166	1.56454	-0.645737	4.36854e-06	9.12182e-06			methyltransferase type 11	3-demethylubiquinone-9 3-methyltransferase	MCR_1369	1.8e-150	Protein synthesis	tRNA and rRNA base modification
VBIMorCat162853_1303	EA1_06451	ncbi	580.654	688.709	472.6	0.686211	1.45728	-0.543275	4.36782e-06	9.12182e-06			pirin-like protein	Possible Pirin family proteins	MCR_1335	2.2e-142	Unknown function	General
VBIMorCat162853_1167	EA1_05788	ncbi	1608.87	1836.7	1381.04	0.751914	1.32994	-0.41136	4.36231e-06	9.12182e-06		leuA	2-isopropylmalate synthase	2-isopropylmalate synthase	MCR_1200	0	Amino acid biosynthesis	Pyruvate family
VBIMorCat162853_1740	EA1_08557	ncbi	7692.96	8665.99	6719.94	0.775439	1.28959	-0.366916	5.10684e-06	1.06043e-05			aromatic amino acid aminotransferase	Biosynthetic Aromatic amino acid aminotransferase alpha	MCR_1818	5.2e-237	Amino acid biosynthesis	Aromatic amino acid family
VBIMorCat162853_1421	EA1_07042	ncbi	2750.71	3114.11	2387.3	0.766609	1.30445	-0.383436	5.19639e-06	1.07783e-05		rnr	ribonuclease R	3'-to-5' exoribonuclease RNase R	MCR_1455	0	Transcription	Degradation of RNA
VBIMorCat162853_0062	EA1_00315	ncbi	2833.97	3228.12	2439.82	0.755802	1.3231	-0.403919	5.30747e-06	1.09844e-05		sdhC	succinate dehydrogenase, cytochrome b556 subunit	Succinate dehydrogenase cytochrome b-556 subunit	MCR_0066	4e-63	Energy metabolism	TCA cycle
VBIMorCat162853_0411	EA1_02052	ncbi	1273.32	1473.75	1072.9	0.728004	1.37362	-0.457981	5.7035e-06	1.1791e-05			D-isomer specific 2-hydroxyacid dehydrogenase	Erythronate-4-phosphate dehydrogenase	MCR_0409	1.6e-204	Central intermediary metabolism	Other
VBIMorCat162853_1239	#N/A	#N/A	2393.91	2731.43	2056.39	0.752863	1.32826	-0.40954	6.58693e-06	1.35575e-05			#N/A	hypothetical protein	#N/A	#N/A	#N/A	#N/A
VBIMorCat162853_0159	EA1_00805	ncbi	240.419	295.323	185.516	0.628179	1.5919	-0.670752	6.94505e-06	1.42789e-05			membrane protein	Hypothetical protein DUF454	MCR_0159	1.2e-81	Cell envelope	Other
VBIMorCat162853_1655	#N/A	#N/A	34.9444	53.5646	16.3241	0.304756	3.28131	-1.71427	7.39701e-06	1.51748e-05			#N/A	hypothetical protein	MCR_1727	9.4e-16	Hypothetical proteins
VBIMorCat162853_0200	EA1_00995	ncbi	686.054	792.427	579.681	0.731525	1.36701	-0.45102	9.05955e-06	1.84843e-05			tRNA (mo5U34)-methyltransferase	tRNA (5-methoxyuridine) 34 synthase	MCR_0199	1.9e-228	Protein synthesis	tRNA and rRNA base modification
VBIMorCat162853_0690	#N/A	#N/A	136.186	179.768	92.6036	0.515128	1.94126	-0.956996	9.75882e-06	1.98893e-05			#N/A	hypothetical protein	MCR_0688	2.8e-17	Hypothetical proteins
VBIMorCat162853_1156	EA1_05717	ncbi	341.615	413.339	269.891	0.652954	1.5315	-0.614947	9.97735e-06	2.02905e-05			hypothetical protein	hypothetical protein	MCR_1190	1.1e-31	Hypothetical proteins
VBIMorCat162853_0326	EA1_01627	ncbi	229.375	282.052	176.698	0.626472	1.59624	-0.674679	1.03374e-05	2.1e-05			hypothetical protein	Sll1830 protein	MCR_0326	6.3e-51	Hypothetical proteins
VBIMorCat162853_1545	EA1_07629	ncbi	15513.9	17494.3	13533.5	0.773598	1.29266	-0.370344	1.15353e-05	2.33322e-05		rplY	50S ribosomal protein L25/general stress protein Ctc	LSU ribosomal protein L25p	MCR_1603	3.2e-122	Protein synthesis	Ribosomal proteins: synthesis and modification
VBIMorCat162853_1692	EA1_08327	ncbi	331.598	402.725	260.471	0.64677	1.54614	-0.628675	1.15724e-05	2.3382e-05			hypothetical protein	hypothetical protein	MCR_1766	3.3e-90	Hypothetical proteins
VBIMorCat162853_1199	EA1_05943	ncbi	7497.02	8370.29	6623.75	0.791341	1.26368	-0.337629	1.37103e-05	2.74647e-05	CcmF	ccmF	cytochrome c-type biogenesis protein CcmF	Cytochrome c heme lyase subunit CcmF	MCR_1237	0	Energy metabolism	Electron transport
VBIMorCat162853_0672	#N/A	#N/A	489.823	566.248	413.399	0.730066	1.36974	-0.4539	1.64399e-05	3.27226e-05			#N/A	putative acyl-CoA dehydrogenase	#N/A	#N/A	#N/A	#N/A
VBIMorCat162853_1137	EA1_05622	ncbi	1304.16	1492.91	1115.41	0.747144	1.33843	-0.420542	1.64876e-05	3.27826e-05	ispG	ispG	4-hydroxy-3-methylbut-2-en-1-yl diphosphate synthase	1-hydroxy-2-methyl-2-(E)-butenyl 4-diphosphate synthase	MCR_1172	1.4e-207	Biosynthesis of cofactors, prosthetic groups, and carriers	Other
VBIMorCat162853_1822	EA1_08959	ncbi	50.6884	76.6699	24.707	0.322252	3.10317	-1.63374	1.79017e-05	3.54814e-05		rnpA	ribonuclease P protein component	hypothetical protein	MCR_1904	2.6e-41	Transcription	RNA processing
VBIMorCat162853_1407	EA1_06941	ncbi	774.956	891.977	657.936	0.737615	1.35572	-0.439059	1.83632e-05	3.63575e-05	PilP	pilP	type IV pilus biogenesis protein PilP	Type IV pilus biogenesis protein PilP	MCR_1440	2.5e-126	Cell envelope	Surface structures
VBIMorCat162853_0105	#N/A	#N/A	256.088	320.894	191.281	0.596088	1.67761	-0.746404	1.91574e-05	3.78499e-05			#N/A	Cobalt-zinc-cadmium resistance protein CzcA; Cation efflux system protein CusA	#N/A	#N/A	#N/A	#N/A
VBIMorCat162853_0375	EA1_01872	ncbi	1042	1203.82	880.174	0.731151	1.36771	-0.451758	2.03896e-05	4.01575e-05			Fur family transcriptional regulator	Zinc uptake regulation protein ZUR	MCR_0372	6.1e-100	Regulatory functions	DNA interactions
VBIMorCat162853_1807	EA1_08884	ncbi	621.298	718.449	524.146	0.729552	1.3707	-0.454917	2.15933e-05	4.23499e-05	RarA	mgsA	recombination factor protein RarA	ATPase, AAA family	MCR_1889	1.7e-233	DNA metabolism	DNA replication, recombination, and repair
VBIMorCat162853_1706	EA1_08402	ncbi	1251.51	1411.49	1091.53	0.773316	1.29313	-0.370871	2.25756e-05	4.41839e-05			hypothetical protein	probable putative transmembrane protein	MCR_1781	2.6e-181	Hypothetical proteins	Conserved
VBIMorCat162853_1143	EA1_05647	ncbi	158.886	216.992	100.78	0.464442	2.15312	-1.10643	2.37084e-05	4.63526e-05			hypothetical protein	hypothetical protein	MCR_1177	1.3e-21	Hypothetical proteins
VBIMorCat162853_0189	#N/A	#N/A	253.049	310.209	195.889	0.631475	1.58359	-0.663203	2.55029e-05	4.97573e-05			#N/A	hypothetical protein	#N/A	#N/A	#N/A	#N/A
VBIMorCat162853_1488	#N/A	#N/A	130.232	162.561	97.9021	0.602246	1.66045	-0.731574	2.62246e-05	5.1059e-05			#N/A	hypothetical protein	MCR_1544	7.3e-18	Hypothetical proteins
VBIMorCat162853_1366	EA1_06746	ncbi	5328.25	5928.24	4728.26	0.797583	1.25379	-0.326293	2.8049e-05	5.44977e-05	cysS	cysS	cysteinyl-tRNA synthetase	Cysteinyl-tRNA synthetase	MCR_1400	3.5e-289	Protein synthesis	tRNA aminoacylation
VBIMorCat162853_1003	EA1_04977	ncbi	858.993	985.713	732.273	0.742887	1.3461	-0.428786	2.92205e-05	5.67151e-05	ksgA	ksgA	dimethyladenosine transferase	Dimethyladenosine transferase	MCR_1032	4.4e-162	Protein synthesis	tRNA and rRNA base modification
VBIMorCat162853_1147	EA1_05667	ncbi	437.972	643.249	232.696	0.361751	2.76433	-1.46693	3.02423e-05	5.85769e-05		tag	DNA-3-methyladenine glycosylase 1	DNA-3-methyladenine glycosylase	MCR_1181	1.7e-112	DNA metabolism	DNA replication, recombination, and repair
VBIMorCat162853_0482	EA1_02402	ncbi	246.098	300.698	191.498	0.636846	1.57024	-0.650984	3.07683e-05	5.94727e-05			4Fe-4S ferredoxin	4Fe-4S ferredoxin, iron-sulfur binding	MCR_0483	2.4e-48	Energy metabolism	Electron transport
VBIMorCat162853_0528	EA1_02627	ncbi	380.561	447.129	313.993	0.702243	1.42401	-0.509957	3.18746e-05	6.15476e-05			hypothetical protein	hypothetical protein	MCR_0528	5.9e-26	Hypothetical proteins
VBIMorCat162853_0413	EA1_02062	ncbi	573.528	668.637	478.419	0.715513	1.3976	-0.482949	3.27251e-05	6.30597e-05			hypothetical protein	FIG00968449: hypothetical protein	MCR_0412	4e-80	Hypothetical proteins	Conserved
VBIMorCat162853_1141	#N/A	#N/A	130.464	162.662	98.2666	0.604116	1.65531	-0.727103	3.49295e-05	6.71693e-05			#N/A	hypothetical protein	#N/A	#N/A	#N/A	#N/A
VBIMorCat162853_0933	EA1_04632	ncbi	24.201	36.9685	11.4334	0.309274	3.23337	-1.69304	3.50236e-05	6.72812e-05		proB	putative glutamate 5-kinase	hypothetical protein	MCR_0947	1.1e-22	Amino acid biosynthesis	Glutamate family
VBIMorCat162853_1818	EA1_08934	ncbi	361.573	427.04	296.107	0.693395	1.44218	-0.528251	3.60149e-05	6.90931e-05	nrdR	nrdR	transcriptional regulator NrdR	Ribonucleotide reductase transcriptional regulator NrdR	MCR_1900	1.1e-84	Regulatory functions	DNA interactions
VBIMorCat162853_1381	EA1_06811	ncbi	976.148	1126.21	826.085	0.733507	1.36331	-0.447118	3.60406e-05	6.90931e-05		ribA	GTP cyclohydrolase II	GTP cyclohydrolase II	MCR_1414	4.6e-115	Biosynthesis of cofactors, prosthetic groups, and carriers	Riboflavin, FMN, and FAD
VBIMorCat162853_0728	EA1_03575	ncbi	147.377	188.837	105.916	0.560888	1.78289	-0.834215	3.64097e-05	6.97294e-05			phosphotyrosine protein phosphatase	Low molecular weight protein tyrosine phosphatase	MCR_0728	1.5e-90	Regulatory functions	Protein interactions
VBIMorCat162853_1821	EA1_08954	ncbi	59.7273	97.8781	21.5765	0.220442	4.53633	-2.18153	3.713e-05	7.09772e-05			hypothetical protein	Protein YidD	MCR_1903	2.6e-60	Hypothetical proteins	Conserved
VBIMorCat162853_0961	EA1_04767	ncbi	122.597	153.097	92.0968	0.601558	1.66235	-0.733225	4.41754e-05	8.41714e-05			hypothetical protein	hypothetical protein	MCR_0990	1.6e-32	Hypothetical proteins
VBIMorCat162853_0391	EA1_01947	ncbi	6584.7	7239.14	5930.26	0.819194	1.22071	-0.287723	4.96519e-05	9.42229e-05	rpsP	rpsP	30S ribosomal protein S16	SSU ribosomal protein S16p	MCR_0388	2.5e-39	Protein synthesis	Ribosomal proteins: synthesis and modification
VBIMorCat162853_0623	#N/A	#N/A	127.594	162.662	92.5252	0.568819	1.75803	-0.813958	4.99275e-05	9.46499e-05			#N/A	hypothetical protein	MCR_0627	8.2e-17	Cell envelope	Other
VBIMorCat162853_1461	EA1_07222	ncbi	1566.32	1753.45	1379.2	0.786567	1.27135	-0.346358	5.52776e-05	0.000104581			hypothetical protein	hypothetical protein	MCR_1495	3.5e-115	Hypothetical proteins	Conserved
VBIMorCat162853_0686	EA1_03380	ncbi	556.574	638.668	474.48	0.742921	1.34604	-0.428719	5.62736e-05	0.000106358			ribosomal RNA small subunit methyltransferase E	Ribosomal RNA small subunit methyltransferase E	MCR_0685	7.6e-145	Unknown function	Enzymes of unknown specificity
VBIMorCat162853_1788	EA1_08789	ncbi	22501.5	24970.4	20032.7	0.802257	1.24648	-0.317864	5.81689e-05	0.000109718	AfeA	afeA	chelated iron ABC transporter substrate binding protein AfeA	Manganese ABC transporter, periplasmic-binding protein SitA	MCR_1867	2.5e-177	Transport and binding proteins	Cations and iron carrying compounds
VBIMorCat162853_0972	EA1_04822	ncbi	6384.98	7141.5	5628.45	0.788133	1.26882	-0.343489	5.97654e-05	0.000112503		pckA	phosphoenolpyruvate carboxykinase	Phosphoenolpyruvate carboxykinase [GTP]	MCR_1001	0	Energy metabolism	Glycolysis/gluconeogenesis
VBIMorCat162853_0476	EA1_02372	ncbi	2691.02	2994.33	2387.72	0.797413	1.25405	-0.3266	6.73467e-05	0.00012652			hypothetical protein	hypothetical protein	MCR_0477	1.5e-126	Hypothetical proteins
VBIMorCat162853_1271	EA1_06283	ncbi	13330.9	15543.5	11118.3	0.715303	1.39801	-0.483374	6.91855e-05	0.000129714	OppA	oppA	oligopeptide ABC transport system substrate binding protein OppA	Oligopeptide ABC transporter, periplasmic oligopeptide-binding protein OppA (TC 3.A.1.5.1)	MCR_1303	0	Transport and binding proteins	Amino acids, peptides and amines
VBIMorCat162853_1169	EA1_05798	ncbi	776.432	889.93	662.934	0.744928	1.34241	-0.424827	6.95248e-05	0.00013022		gloB	hydroxyacylglutathione hydrolase	Hydroxyacylglutathione hydrolase	MCR_1202	6.1e-153	Cellular processes	Detoxification
VBIMorCat162853_1775	EA1_08732	ncbi	1202.53	1382.62	1022.43	0.739489	1.35228	-0.435399	7.20403e-05	0.000134662	hisB	hisB	imidazoleglycerol-phosphate dehydratase	Imidazoleglycerol-phosphate dehydratase	MCR_1855	2.9e-110	Amino acid biosynthesis	Histidine family
VBIMorCat162853_1484	EA1_07332	ncbi	2365.52	2676.26	2054.78	0.767783	1.30245	-0.38123	7.46089e-05	0.000139047			multidrug efflux protein	Na+-driven multidrug efflux pump	MCR_1539	3.9e-269	Transport and binding proteins	Other
VBIMorCat162853_0501	#N/A	#N/A	363.098	426.852	299.344	0.701283	1.42596	-0.511931	7.60202e-05	0.000141537			#N/A	FIG00698916: hypothetical protein	#N/A	#N/A	#N/A	#N/A
VBIMorCat162853_1317	#N/A	#N/A	189.666	230.688	148.643	0.644344	1.55197	-0.634097	8.42391e-05	0.000156528			#N/A	hypothetical protein	MCR_1349	1.6e-13	Hypothetical proteins
VBIMorCat162853_0088	EA1_00440	ncbi	29.4769	42.0719	16.8819	0.401264	2.49212	-1.31738	8.85284e-05	0.000164335			hypothetical protein	hypothetical protein	#N/A	#N/A	#N/A	#N/A
VBIMorCat162853_1747	EA1_08592	ncbi	113.725	141.04	86.4104	0.612667	1.63221	-0.706825	0.000104984	0.000193729			hypothetical protein	hypothetical protein	MCR_1824	8.4e-19	Cell envelope	Other
VBIMorCat162853_1523	EA1_07512	ncbi	9381.97	10401.2	8362.77	0.804023	1.24375	-0.314692	0.000110863	0.000204376	rpsC	rpsC	30S ribosomal protein S3	SSU ribosomal protein S3p (S3e)	MCR_1579	4.1e-135	Protein synthesis	Ribosomal proteins: synthesis and modification
VBIMorCat162853_1242	EA1_06138	ncbi	16117	19844.1	12389.8	0.624357	1.60165	-0.679557	0.000114588	0.000210828	rpsF	rpsF	30S ribosomal protein S6	SSU ribosomal protein S6p	MCR_1276	1.1e-71	Protein synthesis	Ribosomal proteins: synthesis and modification
VBIMorCat162853_1398	EA1_06896	ncbi	1053.91	1177.65	930.171	0.789854	1.26606	-0.340342	0.000116222	0.000213415			ABC transporter permease protein	ABC-type multidrug transport system, permease component	MCR_1431	6.4e-142	Transport and binding proteins	Unknown substrate
VBIMorCat162853_0531	EA1_02642	ncbi	4908.26	5443.34	4373.17	0.803398	1.24471	-0.315813	0.000120584	0.000221208		rpoH	RNA polymerase factor sigma-32	RNA polymerase sigma factor RpoH	MCR_0531	1.1e-215	Transcription	Transcription factors
VBIMorCat162853_1433	EA1_07097	ncbi	3256.27	3614.16	2898.38	0.801951	1.24696	-0.318415	0.00014249	0.000260374		metE	5-methyltetrahydropteroyltriglutamate-- homocysteine methyltransferase	5-methyltetrahydropteroyltriglutamate-- homocysteine methyltransferase	MCR_1467	1.2e-200	Amino acid biosynthesis	Aspartate family
VBIMorCat162853_1365	EA1_06741	ncbi	743.396	843.001	643.791	0.76369	1.30943	-0.388941	0.000154324	0.000281176			cytochrome c5	putative cytochrome c, class I	MCR_1398	1.6e-51	Energy metabolism	Electron transport
VBIMorCat162853_1146	EA1_05662	ncbi	891.579	1175.02	608.136	0.517554	1.93217	-0.950219	0.000160848	0.000292493		cysE	serine O-acetyltransferase	Serine acetyltransferase	MCR_1180	7.1e-154	Amino acid biosynthesis	Serine family
VBIMorCat162853_1045	EA1_05177	ncbi	894.372	996.541	792.204	0.794954	1.25793	-0.331057	0.000165388	0.000300457			hypothetical protein	hypothetical protein	MCR_1075	2.1e-51	Cell envelope	Other
VBIMorCat162853_1420	EA1_07037	ncbi	932.001	1051.87	812.136	0.772092	1.29518	-0.373156	0.00018808	0.000340362			ribosomal-protein-alanine acetyltransferase	Ribosomal-protein-S18p-alanine acetyltransferase	MCR_1454	3e-95	Unknown function	Enzymes of unknown specificity
VBIMorCat162853_0065	EA1_00330	ncbi	2611.32	3127.92	2094.73	0.669686	1.49324	-0.578444	0.000201024	0.000363084	sdhB	sdhB	succinate dehydrogenase iron-sulfur subunit	Succinate dehydrogenase iron-sulfur protein	MCR_0069	9.6e-141	Energy metabolism	TCA cycle
VBIMorCat162853_1422	#N/A	#N/A	321.649	374.358	268.939	0.718401	1.39198	-0.47714	0.000211817	0.000382209			#N/A	hypothetical protein	MCR_1456	6.4e-19	Hypothetical proteins
VBIMorCat162853_0073	EA1_00370	ncbi	1624.92	1828.05	1421.79	0.777766	1.28573	-0.362591	0.000212636	0.000383318			hypothetical protein	hypothetical protein	MCR_0078	8.8e-235	Hypothetical proteins
VBIMorCat162853_1161	EA1_05742	ncbi	230.645	279.001	182.288	0.653362	1.53055	-0.614046	0.000220575	0.000395725			hypothetical protein	Acetylornithine aminotransferase	#N/A	#N/A	#N/A	#N/A
VBIMorCat162853_0805	#N/A	#N/A	38.1608	51.7324	24.5892	0.475315	2.10387	-1.07305	0.000224079	0.000401627			#N/A	Fumarylacetoacetate hydrolase family protein	MCR_0809	5.9e-113	Unknown function	Enzymes of unknown specificity
VBIMorCat162853_1806	EA1_08879	ncbi	396.804	457.901	335.707	0.733143	1.36399	-0.447834	0.000234783	0.000420008			hypothetical protein	hypothetical protein	MCR_1888	1.4e-82	Hypothetical proteins	Conserved
VBIMorCat162853_r013	#N/A	#N/A	7700.01	9202.31	6197.7	0.673495	1.48479	-0.570262	0.000271021	0.000482531			#N/A	tRNA-Leu-TAA	#N/A	#N/A	#N/A	#N/A
VBIMorCat162853_1384	#N/A	#N/A	1159.27	1326.77	991.781	0.747518	1.33776	-0.41982	0.000279511	0.000496231			#N/A	Enoyl-CoA hydratase	#N/A	#N/A	#N/A	#N/A
VBIMorCat162853_0787	EA1_03905	ncbi	16.339	26.5417	6.13639	0.231198	4.32529	-2.1128	0.000285425	0.000506115			hypothetical protein	hypothetical protein	MCR_0793	3.2e-18	Hypothetical proteins
VBIMorCat162853_0151	EA1_00760	ncbi	1420.67	1605.47	1235.86	0.769778	1.29908	-0.377486	0.000285619	0.000506115	rumA	rumA	23S rRNA 5-methyluridine methyltransferase	23S rRNA (Uracil-5-) -methyltransferase RumA ## LSU rRNA m(5)U1939	MCR_0150	4.1e-294	Protein synthesis	tRNA and rRNA base modification
VBIMorCat162853_0084	EA1_00420	ncbi	3043.84	3411.44	2676.23	0.784488	1.27472	-0.350176	0.000296102	0.000523701	clpX	clpX	ATP-dependent protease ATP-binding subunit ClpX	ATP-dependent Clp protease ATP-binding subunit ClpX	MCR_0089	3.8e-248	Protein fate	Degradation of proteins, peptides, and glycopeptides
VBIMorCat162853_1719	EA1_08467	ncbi	67.2422	86.8587	47.6256	0.548311	1.82378	-0.866934	0.000319077	0.000563271			putative restriction enzyme	Type II restriction endonuclease	MCR_1796	0	DNA metabolism	Restriction/modification
VBIMorCat162853_0091	EA1_00455	ncbi	67.1016	86.6733	47.53	0.548381	1.82355	-0.86675	0.000323116	0.000569864			alpha-beta hydrolase family esterase	hypothetical protein	#N/A	#N/A	#N/A	#N/A
VBIMorCat162853_1752	EA1_08622	ncbi	442.025	564.579	319.472	0.565859	1.76722	-0.821485	0.000332438	0.000585753			type I restriction modification DNA specificity protein	Type I restriction-modification system, specificity subunit S	MCR_1831	1e-116	DNA metabolism	Restriction/modification
VBIMorCat162853_1782	#N/A	#N/A	132.041	158.847	105.236	0.662496	1.50944	-0.594016	0.00035342	0.000620972			#N/A	hypothetical protein	MCR_1861	0.00065	Hypothetical proteins
VBIMorCat162853_1061	EA1_05257	ncbi	801.77	905.842	697.698	0.770221	1.29833	-0.376657	0.000369147	0.000646784			putative lipoprotein	hypothetical protein	MCR_1092	1.1e-92	Cell envelope	Other
VBIMorCat162853_1472	EA1_07277	ncbi	3158.31	3523.73	2792.89	0.792593	1.26168	-0.335347	0.000400493	0.00070105	HepA	rapA	ATP-dependent helicase HepA	RNA polymerase associated protein RapA	MCR_1528	0	DNA metabolism	DNA replication, recombination, and repair
VBIMorCat162853_0650	EA1_03220	ncbi	415.09	472.193	357.987	0.758137	1.31902	-0.399469	0.000416382	0.000725474			hypothetical protein	hypothetical protein	MCR_0652	8.7e-59	Hypothetical proteins	Conserved
VBIMorCat162853_0485	EA1_02417	ncbi	639.378	714.739	564.017	0.789124	1.26723	-0.341676	0.000432962	0.000752193	YihA	yihA	cell division checkpoint GTPase YihA	GTP-binding protein EngB	MCR_0486	1.9e-126	Cellular processes	Cell division
VBIMorCat162853_1632	EA1_08020	ncbi	5554.65	6096.63	5012.67	0.822203	1.21625	-0.282434	0.000433324	0.000752193	LepA	lepA	GTP-binding protein LepA	Translation elongation factor LepA	MCR_1704	0	Unknown function	General
VBIMorCat162853_0545	EA1_02702	ncbi	5015.95	5512.12	4519.77	0.819971	1.21956	-0.286356	0.000440608	0.000763422	lpxD	lpxD	UDP-3-O-[3-hydroxymyristoyl] glucosamine N-acyltransferase	UDP-3-O-[3-hydroxymyristoyl] glucosamine N- acyltransferase	MCR_0547	9.5e-192	Cell envelope	Biosynthesis and degradation of surface polysaccharides and lipopolysaccharides
VBIMorCat162853_0050	EA1_00260	ncbi	1506.66	1681.2	1332.13	0.79237	1.26204	-0.335755	0.000465696	0.000804657		rsuA	ribosomal small subunit pseudouridine synthase A	Ribosomal small subunit pseudouridine synthase A	MCR_0053	2e-132	Protein synthesis	tRNA and rRNA base modification
VBIMorCat162853_0132	EA1_00655	ncbi	23942	26366.3	21517.8	0.816108	1.22533	-0.293168	0.000494387	0.000851873	rpmI	rpmI	50S ribosomal protein L35	LSU ribosomal protein L35p	MCR_0129	3.1e-29	Protein synthesis	Ribosomal proteins: synthesis and modification
VBIMorCat162853_1572	#N/A	#N/A	157.062	188.504	125.62	0.666403	1.50059	-0.585532	0.000496232	0.000854267			#N/A	hypothetical protein	#N/A	#N/A	#N/A	#N/A
VBIMorCat162853_0208	EA1_01039	ncbi	337.972	394.616	281.327	0.712913	1.4027	-0.488201	0.00051736	0.000889822			hypothetical protein	conserved protein of unknown function; putative YcgN protein	MCR_0208	1.9e-92	Unknown function	General
VBIMorCat162853_1201	EA1_05948	ncbi	5319.61	5882.18	4757.05	0.808722	1.23652	-0.306285	0.000549796	0.000941286			hypothetical protein	FIG00969468: hypothetical protein	MCR_1238	7.3e-262	Cell envelope	Other
VBIMorCat162853_0171	EA1_00865	ncbi	1275.06	1423.67	1126.46	0.791241	1.26384	-0.337811	0.000608598	0.00103816			putative glutathionylspermidine synthase	Similarity with glutathionylspermidine synthase , group 1	MCR_0171	4.3e-228	Unknown function	Enzymes of unknown specificity
VBIMorCat162853_0804	#N/A	#N/A	22.1268	33.1683	11.0852	0.334212	2.99211	-1.58116	0.000631747	0.00107472			#N/A	Fumarylacetoacetate hydrolase family protein	#N/A	#N/A	#N/A	#N/A
VBIMorCat162853_0012	#N/A	#N/A	638.918	716.634	561.201	0.783108	1.27696	-0.352717	0.000650848	0.0011052		avtA	#N/A	Valine--pyruvate aminotransferase	MCR_0012	1.4e-167	Amino acid biosynthesis	Pyruvate family
VBIMorCat162853_1691	#N/A	#N/A	250.888	293.375	208.401	0.710355	1.40775	-0.493388	0.000655668	0.00111238			#N/A	hypothetical protein	MCR_1765	4.2e-16	Hypothetical proteins
VBIMorCat162853_1734	EA1_08532	ncbi	240.128	285.35	194.907	0.683046	1.46403	-0.549946	0.000674083	0.00114155			hypothetical protein	hypothetical protein	MCR_1812	8.6e-23	Hypothetical proteins
VBIMorCat162853_0486	EA1_02422	ncbi	91.5149	117.466	65.5643	0.558158	1.79161	-0.841255	0.000758341	0.00127961			hypothetical protein	hypothetical protein	MCR_0487	3.2e-18	Cell envelope	Other
VBIMorCat162853_1343	EA1_06641	ncbi	11594.6	12715.8	10473.5	0.823662	1.21409	-0.279876	0.000799453	0.00134777	pepN	pepN	aminopeptidase N	Membrane alanine aminopeptidase N	MCR_1376	0	Protein fate	Degradation of proteins, peptides, and glycopeptides
VBIMorCat162853_0534	#N/A	#N/A	422.352	477.14	367.564	0.770347	1.29812	-0.376419	0.000819865	0.00138094			#N/A	hypothetical protein	MCR_0533	7.3e-18	Hypothetical proteins
VBIMorCat162853_0106	EA1_00530	ncbi	100.444	122.052	78.8354	0.645916	1.54819	-0.630582	0.000858892	0.00144538			hypothetical protein	Protein of unknown function DUF924	MCR_0105	4.6e-98	Hypothetical proteins	Conserved
VBIMorCat162853_0637	EA1_03150	ncbi	149.227	201.245	97.2093	0.483039	2.07022	-1.04979	0.000874554	0.00147041			CRISPR-associated protein NE0113 (Cas_NE0113) family protein	alkylated DNA repair protein	MCR_0640	6.8e-218	Mobile and extrachromosomal element functions	Other
VBIMorCat162853_0985	EA1_04892	ncbi	159.339	188.406	130.273	0.691445	1.44625	-0.532315	0.00087726	0.00147364			LysR family transcriptional regulator	LysR family transcriptional regulator YbhD	MCR_1014	3.3e-126	Regulatory functions	DNA interactions
VBIMorCat162853_0440	EA1_02192	ncbi	8806.96	9609.95	8003.96	0.832883	1.20065	-0.263814	0.000879985	0.00147689		pbp1A	penicillin-binding protein 1A	Multimodular transpeptidase-transglycosylase	MCR_0439	0	Cell envelope	Biosynthesis and degradation of murein sacculus and peptidoglycan
VBIMorCat162853_0433	EA1_02157	ncbi	9894.85	10703.3	9086.39	0.848932	1.17795	-0.236279	0.000890664	0.00149348			hypothetical protein	hypothetical protein	MCR_0432	1.8e-97	Hypothetical proteins
VBIMorCat162853_1776	EA1_08737	ncbi	1393.78	1526.33	1261.22	0.82631	1.2102	-0.275245	0.000940479	0.0015756	hisH	hisH	imidazole glycerol phosphate synthase subunit HisH	Imidazole glycerol phosphate synthase amidotransferase subunit	MCR_1856	7.3e-124	Amino acid biosynthesis	Histidine family
VBIMorCat162853_1007	EA1_04992	ncbi	815.278	915.178	715.378	0.781682	1.27929	-0.355346	0.000947249	0.0015841		alr	alanine racemase	Alanine racemase	MCR_1036	1.6e-223	Cell envelope	Biosynthesis and degradation of murein sacculus and peptidoglycan
VBIMorCat162853_0491	EA1_02442	ncbi	90334.4	97639.7	83029.1	0.850363	1.17597	-0.23385	0.00098188	0.00163763	CopB	copB	outer membrane protein CopB	Outer membrane receptor proteins, mostly Fe transport	MCR_0492	0	Cellular processes	Pathogenesis
VBIMorCat162853_1819	EA1_08939	ncbi	1062.09	1186.81	937.366	0.789821	1.26611	-0.340403	0.000983097	0.0016382	trmE	trmE	tRNA modification GTPase TrmE	GTPase and tRNA-U34 5-formylation enzyme TrmE	MCR_1901	4.8e-261	Protein synthesis	tRNA and rRNA base modification
VBIMorCat162853_1190	EA1_05898	ncbi	5877.21	6423.58	5330.84	0.829886	1.20498	-0.269015	0.00103948	0.00172755			D15 surface antigen family protein	Outer membrane protein	MCR_1228	0	Cell envelope	Other
VBIMorCat162853_1046	EA1_05182	ncbi	1577.2	1718.62	1435.79	0.835432	1.19699	-0.259406	0.00104449	0.00173433			hypothetical protein	hypothetical protein	MCR_1076	1.4e-63	Cell envelope	Other
VBIMorCat162853_0434	EA1_02162	ncbi	4611.38	4997.68	4225.07	0.845406	1.18286	-0.242283	0.00106991	0.00177497			hypothetical protein	hypothetical protein	MCR_0433	4.3e-126	Hypothetical proteins
VBIMorCat162853_1634	EA1_08030	ncbi	17.7236	26.931	8.51625	0.316225	3.16231	-1.66098	0.00115411	0.0019079			hypothetical protein	hypothetical protein	MCR_1706	4.7e-32	Hypothetical proteins
VBIMorCat162853_1797	#N/A	#N/A	126.704	155.491	97.9166	0.629725	1.58799	-0.667205	0.00122231	0.00201707			#N/A	hypothetical protein	#N/A	#N/A	#N/A	#N/A
VBIMorCat162853_0774	EA1_03820	ncbi	108.877	132.48	85.2738	0.643674	1.55358	-0.635598	0.00126173	0.00207847			hypothetical protein	hypothetical protein	MCR_0780	1.2e-68	Hypothetical proteins
VBIMorCat162853_0004	EA1_00020	ncbi	547.014	628.846	465.182	0.739739	1.35183	-0.434912	0.00133127	0.00218917	RecF	recF	DNA replication and repair protein RecF	DNA recombination and repair protein RecF	MCR_0004	1.7e-235	DNA metabolism	DNA replication, recombination, and repair
VBIMorCat162853_0532	EA1_02647	ncbi	1602.77	1768.97	1436.57	0.812094	1.23138	-0.300282	0.00137796	0.00225408			SirA-like protein	hypothetical protein	MCR_0532	1.5e-77	Unknown function	General
VBIMorCat162853_0442	EA1_02202	ncbi	5085.77	5542.27	4629.27	0.835266	1.19722	-0.259692	0.00152848	0.00249377			peptidase C13 family protein	MORN repeat family protein	MCR_0441	7.2e-279	Cell envelope	Other
VBIMorCat162853_1708	EA1_08412	ncbi	2882.95	3182.72	2583.18	0.811625	1.2321	-0.301114	0.00158483	0.0025812			homoserine kinase	Homoserine kinase	MCR_1783	5.3e-203	Amino acid biosynthesis	Aspartate family
VBIMorCat162853_0636	#N/A	#N/A	9.31197	15.9202	2.70372	0.169829	5.88828	-2.55785	0.00159165	0.00259006			#N/A	hypothetical protein	MCR_0639	3.6e-13	Hypothetical proteins
VBIMorCat162853_1733	EA1_08527	ncbi	1042.19	1158.46	925.915	0.799264	1.25115	-0.323255	0.00160783	0.00261412			acyl-CoA thioesterase II	Acyl-CoA thioesterase II	MCR_1811	6.2e-189	Fatty acid and phospholipid metabolism	Biosynthesis
VBIMorCat162853_0803	EA1_03980	ncbi	25.75	36.7298	14.7702	0.402131	2.48675	-1.31426	0.0016461	0.0026717			fumarylacetoacetate hydrolase family protein	Fumarylacetoacetate hydrolase family protein	#N/A	#N/A	#N/A	#N/A
VBIMorCat162853_0469	EA1_02332	ncbi	703.172	781.366	624.978	0.799853	1.25023	-0.322194	0.00168596	0.00273402			hypothetical protein	hypothetical protein	MCR_0470	4.2e-122	Hypothetical proteins
VBIMorCat162853_0844	EA1_04180	ncbi	530.955	597.947	463.963	0.775926	1.28878	-0.366008	0.00174643	0.00282964	ScpA	scpA	condensin subunit ScpA	Segregation and condensation protein A	MCR_0849	2.2e-159	Cellular processes	Cell division
VBIMorCat162853_0299	EA1_01491	ncbi	56.7752	73.1699	40.3804	0.551871	1.81202	-0.857596	0.00180081	0.00291522			hypothetical protein	hypothetical protein	MCR_0297	9.8e-22	Hypothetical proteins
VBIMorCat162853_0981	EA1_04872	ncbi	1330.79	1464.31	1197.28	0.817639	1.22303	-0.290465	0.00191054	0.00307548	NhaC	nhaC	Na+/H+ antiporter NhaC	Predicted tyrosine transporter, NhaC family	MCR_1011	9.7e-264	Transport and binding proteins	Cations and iron carrying compounds
VBIMorCat162853_1402	EA1_06916	ncbi	3182.26	3487.98	2876.55	0.824704	1.21256	-0.278052	0.00199639	0.0032069			putative carbonic anhydrase	Carbonic anhydrase	MCR_1435	1.8e-114	Central intermediary metabolism	Other
VBIMorCat162853_0915	EA1_04525	ncbi	409.795	469.581	350.009	0.745364	1.34163	-0.423982	0.00230893	0.00368995		ada	methylated-DNA--protein-cysteine methyltransferase	Methylated-DNA--protein-cysteine methyltransferase	MCR_0922	1.5e-113	DNA metabolism	DNA replication, recombination, and repair
VBIMorCat162853_0495	EA1_02462	ncbi	1360.87	1492.64	1229.1	0.823438	1.21442	-0.280268	0.0023929	0.00382089	metX	metX	homoserine O-acetyltransferase	Homoserine O-acetyltransferase	MCR_0496	7.7e-234	Amino acid biosynthesis	Aspartate family
VBIMorCat162853_1186	EA1_05888	ncbi	454.431	518.362	390.5	0.753334	1.32743	-0.408638	0.00239751	0.00382499			hypothetical protein	hypothetical protein	MCR_1224	4.4e-24	Hypothetical proteins
VBIMorCat162853_1417	EA1_07022	ncbi	6197.92	6698.52	5697.33	0.850536	1.17573	-0.233556	0.00285759	0.00453198	thrS	thrS	threonyl-tRNA synthetase	Threonyl-tRNA synthetase	MCR_1451	0	Protein synthesis	tRNA aminoacylation
VBIMorCat162853_0874	EA1_04330	ncbi	223.9	257.371	190.429	0.739902	1.35153	-0.434593	0.00291332	0.00461645			putative methyltransferase protein	Probable methyltransferase	MCR_0880	2.6e-130	Unknown function	Enzymes of unknown specificity
VBIMorCat162853_0518	EA1_02582	ncbi	102.259	125.669	78.8488	0.627434	1.59379	-0.672464	0.00297738	0.00471		mboIA	modification methylase MboIA	Modification methylase MboIA (Adenine-specific methyltransferase MboIA) (M.MboIA) (M.MboI A)	MCR_0518	2.2e-36	DNA metabolism	Restriction/modification
VBIMorCat162853_0651	#N/A	#N/A	314.642	356.97	272.314	0.76285	1.31087	-0.390528	0.00304356	0.00481063			#N/A	hypothetical protein	MCR_0653	6e-28	Hypothetical proteins
VBIMorCat162853_0934	EA1_04637	ncbi	122.372	147.978	96.7655	0.653916	1.52925	-0.612823	0.00307873	0.00486211			hypothetical protein	hypothetical protein	MCR_0948	9.8e-39	Hypothetical proteins
VBIMorCat162853_0141	EA1_00710	ncbi	2896.35	3152.5	2640.19	0.837489	1.19405	-0.255859	0.00313201	0.00494208	pheS	pheS	phenylalanyl-tRNA synthetase subunit alpha	Phenylalanyl-tRNA synthetase alpha chain	MCR_0140	3.4e-200	Protein synthesis	tRNA aminoacylation
VBIMorCat162853_r006	#N/A	#N/A	776.34	893.336	659.344	0.738069	1.35489	-0.438172	0.00315924	0.00498085			#N/A	tRNA-Thr-GGT	#N/A	#N/A	#N/A	#N/A
VBIMorCat162853_0741	#N/A	#N/A	643.994	746.104	541.883	0.726283	1.37687	-0.461396	0.00340302	0.00534271			#N/A	hypothetical protein	#N/A	#N/A	#N/A	#N/A
VBIMorCat162853_0325	EA1_01618	ncbi	1035.45	1133.1	937.789	0.82763	1.20827	-0.272941	0.00358427	0.00561785		hemH	ferrochelatase	Ferrochelatase, protoheme ferro-lyase	MCR_0325	1.2e-185	Biosynthesis of cofactors, prosthetic groups, and carriers	Heme, porphyrin, and cobalamin
VBIMorCat162853_0296	#N/A	#N/A	279.804	315.123	244.485	0.77584	1.28893	-0.366169	0.00367627	0.00574763			#N/A	hypothetical protein	#N/A	#N/A	#N/A	#N/A
VBIMorCat162853_0277	EA1_01391	ncbi	20516.8	22401.6	18632	0.831727	1.20232	-0.265818	0.00371585	0.00579982	rpsB	rpsB	30S ribosomal protein S2	SSU ribosomal protein S2p (SAe)	MCR_0276	1.6e-153	Protein synthesis	Ribosomal proteins: synthesis and modification
VBIMorCat162853_1052	EA1_05212	ncbi	795.775	874.293	717.256	0.820384	1.21894	-0.285629	0.00378773	0.0059071			phospholipase D/transphosphatidylase	Cardiolipin synthetase	MCR_1082	0	Fatty acid and phospholipid metabolism	Other
VBIMorCat162853_0642	EA1_03175	ncbi	1174.83	1303.05	1046.61	0.803199	1.24502	-0.31617	0.0038106	0.00593781			NRAMP family Mn2+ and Fe2+ transporter	Mn2+ and Fe2+ transporters of the NRAMP family	MCR_0645	3.6e-223	Transport and binding proteins	Cations and iron carrying compounds
VBIMorCat162853_0218	EA1_01084	ncbi	49.8099	67.0725	32.5474	0.485257	2.06076	-1.04318	0.00383966	0.00597812	LbpB	lbpB	lactoferrin binding protein B LbpB	lactoferrin binding protein B; LbpB	MCR_0217	2.3e-29	Transport and binding proteins	Cations and iron carrying compounds
VBIMorCat162853_0729	EA1_03580	ncbi	144.829	172.197	117.462	0.682133	1.46599	-0.551875	0.00412201	0.00640176			heat shock protein 15	Ribosome-associated heat shock protein implicated in the recycling of the 50S subunit (S4 paralog)	MCR_0729	2.8e-70	Protein fate	Protein folding and stabilization
VBIMorCat162853_0997	EA1_04947	ncbi	1345.25	1455.33	1235.18	0.848726	1.17824	-0.23663	0.00438197	0.0067718		fbaA	LysR family transcriptional regulator	Regulatory protein CysB	MCR_1026	1.5e-162	Regulatory functions	DNA interactions
VBIMorCat162853_0144	EA1_00725	ncbi	9990.36	10861.4	9119.31	0.839606	1.19103	-0.252215	0.00496361	0.00763915	rpmE2	rpmE	50S ribosomal protein L31 type B	LSU ribosomal protein L31p	MCR_0143	5.2e-44	Protein synthesis	Ribosomal proteins: synthesis and modification
VBIMorCat162853_0620	EA1_03085	ncbi	559.842	612.73	506.954	0.82737	1.20865	-0.273396	0.00536336	0.00822733		mapA	acid phosphatase autotransporter	FIG00949028: hypothetical protein	MCR_0623	0	Cellular processes	Pathogenesis
VBIMorCat162853_1738	#N/A	#N/A	9.57976	16.2253	2.9342	0.180841	5.52973	-2.46721	0.00536861	0.00822865			#N/A	hypothetical protein	MCR_1816	1.9e-20	Hypothetical proteins
VBIMorCat162853_0025	EA1_00130	ncbi	467.143	523.844	410.443	0.783522	1.27629	-0.351955	0.00550543	0.0084177		cys1	CRISPR-associated protein, Csy1 family	hypothetical protein	MCR_0027	2.8e-104	Mobile and extrachromosomal element functions	Other
VBIMorCat162853_0251	EA1_01272	ncbi	2590.18	2806.29	2374.06	0.845979	1.18206	-0.241306	0.00560116	0.0085501	secE	secE	preprotein translocase subunit SecE	Preprotein translocase subunit SecE (TC 3.A.5.1.1)	MCR_0251	2.8e-85	Protein fate	Protein and peptide secretion and trafficking
VBIMorCat162853_0906	EA1_04480	ncbi	1048.38	1126.76	970.002	0.860879	1.1616	-0.216117	0.00563263	0.00859114	LptA	lptA	lipopolysaccharide transport periplasmic protein LptA	LptA, protein essential for LPS transport across the periplasm	MCR_0913	1e-80	Cell envelope	Biosynthesis and degradation of surface polysaccharides and lipopolysaccharides
VBIMorCat162853_0992	EA1_04922	ncbi	381.546	429.832	333.261	0.775329	1.28978	-0.36712	0.00577132	0.00879552			thioesterase superfamily protein	4-hydroxybenzoyl-CoA thioesterase family active site	MCR_1021	7.9e-98	Unknown function	Enzymes of unknown specificity
VBIMorCat162853_1377	EA1_06796	ncbi	4107.27	4414.16	3800.38	0.860953	1.1615	-0.215994	0.00587103	0.0089402		suhB	inositol-1-monophosphatase	Inositol-1-monophosphatase	MCR_1409	1.7e-161	Central intermediary metabolism	Other
VBIMorCat162853_1489	EA1_07352	ncbi	653.687	712.306	595.067	0.835409	1.19702	-0.259445	0.0059183	0.00900485			hypothetical protein	hypothetical protein	MCR_1545	2.2e-70	Cell envelope	Other
VBIMorCat162853_0423	EA1_02112	ncbi	3103.79	3351.5	2856.08	0.852179	1.17346	-0.230771	0.00604437	0.00918176	SerB	serB	phosphoserine phosphatase SerB	Phosphoserine phosphatase	MCR_0422	8.5e-212	Amino acid biosynthesis	Serine family
VBIMorCat162853_0957	EA1_04752	ncbi	94.275	115.544	73.0059	0.631845	1.58267	-0.662356	0.00614659	0.00932191			hypothetical protein	hypothetical protein	MCR_0987	3.1e-29	Hypothetical proteins
VBIMorCat162853_1605	EA1_07890	ncbi	378.345	424.994	331.695	0.780469	1.28128	-0.357587	0.00641672	0.00971585			putative pterin-4-alpha-carbinolamine dehydratase	Pterin-4-alpha-carbinolamine dehydratase	MCR_1677	1.6e-47	Biosynthesis of cofactors, prosthetic groups, and carriers	Other
VBIMorCat162853_1625	EA1_07985	ncbi	9591.7	10513.8	8669.61	0.824595	1.21272	-0.278243	0.00641455	0.00971585	TypA	typA	GTP-binding protein TypA	GTP-binding protein TypA/BipA	MCR_1697	0	Cellular processes	Adaptations to atypical conditions
VBIMorCat162853_0514	EA1_02557	ncbi	1386.6	1511.93	1261.27	0.834215	1.19873	-0.261508	0.00719055	0.0108612			hypothetical protein	putative outermembrane protein	MCR_0514	0	Hypothetical proteins
VBIMorCat162853_0215	EA1_01069	ncbi	1203.06	1321.62	1084.49	0.82058	1.21865	-0.285283	0.00727048	0.0109643			putative lipoprotein	hypothetical protein	MCR_0214	4e-46	Cell envelope	Other
VBIMorCat162853_0678	EA1_03345	ncbi	6219.2	6744.33	5694.06	0.844274	1.18445	-0.244217	0.00757208	0.0113916		rpoD	RNA polymerase sigma factor 70	RNA polymerase sigma factor RpoD	MCR_0677	0	Transcription	Transcription factors
VBIMorCat162853_0124	EA1_00615	ncbi	426.362	483.386	369.338	0.764063	1.30879	-0.388236	0.00761976	0.0114541			tRNA-dihydrouridine synthase C	tRNA-dihydrouridine synthase C	MCR_0121	2.5e-192	Protein synthesis	tRNA and rRNA base modification
VBIMorCat162853_0120	#N/A	#N/A	345.474	386.074	304.874	0.789679	1.26634	-0.340662	0.00806377	0.0121021			#N/A	Ferrous iron transport periplasmic protein EfeO, contains peptidase-M75 domain and (frequently) cupredoxin- like domain	MCR_0119	7.7e-77	Unknown function	General
VBIMorCat162853_0048	EA1_00250	ncbi	72.195	91.1697	53.2203	0.58375	1.71306	-0.776577	0.00831836	0.0124742			hypothetical protein	hypothetical protein	MCR_0051	8.6e-23	Hypothetical proteins
VBIMorCat162853_0227	EA1_01129	ncbi	7288.33	7872.39	6704.28	0.851619	1.17423	-0.23172	0.00867162	0.0129728		rpsG	30S ribosomal protein S7	SSU ribosomal protein S7p (S5e)	MCR_0227	2.7e-83	Protein synthesis	Ribosomal proteins: synthesis and modification
VBIMorCat162853_1181	EA1_05863	ncbi	2914.87	3138.01	2691.74	0.857786	1.16579	-0.22131	0.0086824	0.0129786	hemE	hemE	uroporphyrinogen decarboxylase	Uroporphyrinogen III decarboxylase	MCR_1219	7.2e-209	Biosynthesis of cofactors, prosthetic groups, and carriers	Heme, porphyrin, and cobalamin
VBIMorCat162853_0295	EA1_01476	ncbi	2075.49	2218.02	1932.95	0.871473	1.14748	-0.198473	0.00886041	0.0132341	FbpB	fbpB	Iron (III) ABC transporter membrane permease FbpB	Ferric iron ABC transporter, permease protein	MCR_0294	9.3e-294	Transport and binding proteins	Cations and iron carrying compounds
VBIMorCat162853_0781	EA1_03875	ncbi	961.114	1039.96	882.264	0.848361	1.17874	-0.23725	0.00893404	0.0133334		msp75	succinate-semialdehyde dehydrogenase	Succinate-semialdehyde dehydrogenase [NADP+]	MCR_0787	2.3e-290	Central intermediary metabolism	Other
VBIMorCat162853_1012	EA1_05017	ncbi	1180.59	1274.96	1086.22	0.851962	1.17376	-0.231139	0.00895692	0.0133463		sdaA	L-serine ammonia-lyase	L-serine dehydratase	MCR_1041	3.2e-277	Energy metabolism	Amino acids and amines
VBIMorCat162853_1585	#N/A	#N/A	832.715	932.566	732.865	0.785858	1.27249	-0.347659	0.00900056	0.0134007			#N/A	hypothetical protein	#N/A	#N/A	#N/A	#N/A
VBIMorCat162853_0331	#N/A	#N/A	31.1007	41.2184	20.9831	0.509071	1.96436	-0.974061	0.00906012	0.0134786			#N/A	hypothetical protein	#N/A	#N/A	#N/A	#N/A
VBIMorCat162853_0061	EA1_00310	ncbi	22163.2	24122.4	20204	0.837563	1.19394	-0.25573	0.00926953	0.0137792		gltA	type II citrate synthase	Citrate synthase (si)	MCR_0064	9.1e-239	Energy metabolism	TCA cycle
VBIMorCat162853_0254	EA1_01287	ncbi	21468.4	23168.1	19768.7	0.853272	1.17196	-0.228923	0.00931349	0.0138336	rplA	rplA	50S ribosomal protein L1	LSU ribosomal protein L1p (L10Ae)	MCR_0254	1.1e-126	Protein synthesis	Ribosomal proteins: synthesis and modification
VBIMorCat162853_1679	EA1_08266	ncbi	4631.02	4955.81	4306.23	0.868927	1.15085	-0.202694	0.00972498	0.0144219			putative phospholipid binding protein	21 kDa hemolysin precursor	MCR_1750	2.8e-138	Unknown function	General
VBIMorCat162853_0253	EA1_01282	ncbi	17236.3	18693.3	15779.3	0.844115	1.18467	-0.244489	0.00983485	0.0145503	rplK	rplK	50S ribosomal protein L11	LSU ribosomal protein L11p (L12e)	MCR_0253	5e-74	Protein synthesis	Ribosomal proteins: synthesis and modification
VBIMorCat162853_0309	EA1_01543	ncbi	2556.89	2766.63	2347.16	0.848382	1.17871	-0.237214	0.0108329	0.015989	FtsA	ftsA	cell division protein FtsA	Cell division protein FtsA	MCR_0307	9.3e-241	Cellular processes	Cell division
VBIMorCat162853_0165	EA1_00835	ncbi	899.276	974.318	824.233	0.845959	1.18209	-0.241341	0.0115589	0.017007			NUDIX hydrolase	NUDIX hydrolase	MCR_0165	2.5e-109	DNA metabolism	DNA replication, recombination, and repair
VBIMorCat162853_0669	EA1_03305	ncbi	71.741	85.8616	57.6205	0.671086	1.49012	-0.57543	0.0116446	0.0171195			acyl-CoA dehydrogenase-like protein	Acyl-CoA dehydrogenase	#N/A	#N/A	#N/A	#N/A
VBIMorCat162853_0970	EA1_04812	ncbi	432.137	472.828	391.445	0.82788	1.2079	-0.272506	0.0117209	0.0172182	CysA	cysA	sulfate ABC transporter ATP-binding protein CysA	Sulfate and thiosulfate import ATP-binding protein CysA	MCR_0999	4.6e-132	Transport and binding proteins	Anions
VBIMorCat162853_1166	#N/A	#N/A	84.6657	99.9102	69.4213	0.694836	1.43919	-0.525255	0.0117997	0.0173204			#N/A	hypothetical protein	#N/A	#N/A	#N/A	#N/A
VBIMorCat162853_0928	EA1_04585	ncbi	202.452	232.939	171.965	0.738244	1.35457	-0.437831	0.0123917	0.0181751			hypothetical protein	hypothetical protein	MCR_0935	3.5e-64	Hypothetical proteins
VBIMorCat162853_0426	EA1_02127	ncbi	5732.64	6084.09	5381.18	0.884467	1.13062	-0.17712	0.0125369	0.0183737			YgfB/YecA family protein	FIG00969372: hypothetical protein	MCR_0425	7.7e-96	Unknown function	General
VBIMorCat162853_1369	EA1_06761	ncbi	1654.58	1797.46	1511.7	0.841017	1.18904	-0.249793	0.0128082	0.018742			diacylglycerol O-acyltransferase	Wax ester synthase/acyl-CoA:diacylglycerol acyltransferase	MCR_1402	3e-269	Unknown function	Enzymes of unknown specificity
VBIMorCat162853_0973	EA1_04827	ncbi	2383.09	2552.14	2214.05	0.867528	1.1527	-0.205018	0.0129423	0.0189235			LysM domain protein	Membrane-bound lytic murein transglycosylase D precursor	MCR_1003	0	Cell envelope	Biosynthesis and degradation of surface polysaccharides and lipopolysaccharides
VBIMorCat162853_0199	EA1_00990	ncbi	433.037	482.081	383.993	0.796532	1.25544	-0.328196	0.0129955	0.0189863			tRNA (cmo5U34)-methyltransferase	tRNA (uridine-5-oxyacetic acid methyl ester) 34 synthase	MCR_0198	1e-148	Protein synthesis	tRNA and rRNA base modification
VBIMorCat162853_0716	EA1_03510	ncbi	2160.52	2363.35	1957.7	0.828358	1.20721	-0.271673	0.0131863	0.0192202		nuoI	NADH dehydrogenase subunit I	NADH-ubiquinone oxidoreductase chain I	MCR_0716	2.5e-107	Energy metabolism	Electron transport
VBIMorCat162853_1202	#N/A	#N/A	631.56	684.611	578.508	0.845017	1.18341	-0.242948	0.0135539	0.0197252			#N/A	hypothetical protein	MCR_1239	3.1e-29	Hypothetical proteins
VBIMorCat162853_0920	EA1_04550	ncbi	638.598	705.367	571.828	0.810681	1.23353	-0.302793	0.0139	0.0202133		uvrB	excinuclease ABC subunit B	Excinuclease ABC subunit B	MCR_0927	0	DNA metabolism	DNA replication, recombination, and repair
VBIMorCat162853_1218	#N/A	#N/A	32.9831	43.6754	22.2907	0.510371	1.95936	-0.970381	0.0141373	0.0205105			#N/A	Predicted signal-transduction protein containing cAMP-binding and CBS domains	#N/A	#N/A	#N/A	#N/A
VBIMorCat162853_0074	#N/A	#N/A	203.97	235.801	172.139	0.730019	1.36983	-0.453993	0.014259	0.0206233			#N/A	hypothetical protein	MCR_0080	2.1e-15	Hypothetical proteins
VBIMorCat162853_1241	EA1_06133	ncbi	10072.9	11456.2	8689.62	0.75851	1.31837	-0.39876	0.0143473	0.0207189	rpsR	rpsR	30S ribosomal protein S18	SSU ribosomal protein S18p	MCR_1275	7.4e-37	Protein synthesis	Ribosomal proteins: synthesis and modification
VBIMorCat162853_1462	EA1_07227	ncbi	920.048	994.724	845.372	0.849855	1.17667	-0.234711	0.0148944	0.021395			hypothetical protein	hypothetical protein	MCR_1496	1.3e-72	Cell envelope	Other
VBIMorCat162853_1074	EA1_05332	ncbi	1727.06	1851.07	1603.05	0.866013	1.15472	-0.207539	0.0151412	0.0217147			soluble pyridine nucleotide transhydrogenase	Soluble pyridine nucleotide transhydrogenase	MCR_1106	0	Energy metabolism	Electron transport
VBIMorCat162853_0602	EA1_03003	ncbi	809.862	992.251	627.472	0.632372	1.58135	-0.661155	0.0152641	0.0218743	hscA	hscA	chaperone protein HscA	Chaperone protein HscA	MCR_0604	0	Protein fate	Protein folding and stabilization
VBIMorCat162853_r008	#N/A	#N/A	10.8462	15.3232	6.36926	0.415662	2.4058	-1.26652	0.0155292	0.0222201			#N/A	tRNA-Phe-GAA	#N/A	#N/A	#N/A	#N/A
VBIMorCat162853_1240	EA1_06128	ncbi	14854	16010.3	13697.7	0.855552	1.16884	-0.225073	0.0156992	0.0224121	rplI	rplI	50S ribosomal protein L9	LSU ribosomal protein L9p	MCR_1274	1.4e-82	Protein synthesis	Ribosomal proteins: synthesis and modification
VBIMorCat162853_0715	EA1_03505	ncbi	3178.91	3388.84	2968.99	0.876107	1.14141	-0.190822	0.0157449	0.0224602		nuoH	NADH dehydrogenase subunit H	NADH-ubiquinone oxidoreductase chain H	MCR_0715	1.2e-200	Energy metabolism	Electron transport
VBIMorCat162853_0089	EA1_00445	ncbi	24.853	33.5745	16.1314	0.480466	2.08131	-1.05749	0.0159682	0.0227613			hypothetical protein	hypothetical protein	#N/A	#N/A	#N/A	#N/A
VBIMorCat162853_0905	EA1_04475	ncbi	700.513	756.486	644.54	0.852018	1.17368	-0.231044	0.0165508	0.023538			hypothetical protein	protein of unknown function DUF1239	MCR_0912	1.8e-101	Hypothetical proteins	Conserved
VBIMorCat162853_0649	EA1_03215	ncbi	2672.76	2836.82	2508.69	0.884329	1.1308	-0.177344	0.0168277	0.0238956	LolD	lolD	lipoprotein ABC transporter ATPase subunit LolD	Lipoprotein releasing system ATP-binding protein LolD	MCR_0651	8.5e-125	Protein fate	Protein and peptide secretion and trafficking
VBIMorCat162853_1685	EA1_08297	ncbi	11242.9	11987.7	10498	0.875734	1.1419	-0.191435	0.0170804	0.0242216		pnp	polynucleotide phosphorylase/polyadenylase	Polyribonucleotide nucleotidyltransferase	MCR_1759	0	Transcription	Degradation of RNA
VBIMorCat162853_1149	EA1_05677	ncbi	1636.74	1768.83	1504.65	0.85065	1.17557	-0.233362	0.0171108	0.0242424			short chain dehydrogenase	Short chain dehydrogenase family protein	MCR_1183	1.8e-167	Central intermediary metabolism	Other
VBIMorCat162853_0782	EA1_03880	ncbi	92.6438	108.333	76.9543	0.710347	1.40776	-0.493405	0.0172698	0.0244492			hypothetical protein	hypothetical protein	#N/A	#N/A	#N/A	#N/A
VBIMorCat162853_0547	EA1_02712	ncbi	2915.53	3082	2749.05	0.891969	1.12111	-0.164934	0.0176877	0.0250219		lpxA	UDP-N-acetylglucosamine acyltransferase	Acyl-[acyl-carrier-protein]--UDP-N- acetylglucosamine O-acyltransferase	MCR_0549	3.4e-147	Cell envelope	Biosynthesis and degradation of surface polysaccharides and lipopolysaccharides
VBIMorCat162853_0320	EA1_01598	ncbi	484.996	537.854	432.138	0.803449	1.24463	-0.315721	0.0182445	0.0257708			ThiF family protein	UBA/THIF-type NAD/FAD binding protein	MCR_0319	6.6e-146	Unknown function	General
VBIMorCat162853_1372	EA1_06776	ncbi	163.588	185.717	141.459	0.761692	1.31287	-0.392721	0.019016	0.0268403			hypothetical protein	hypothetical protein	MCR_1405	3.7e-53	Hypothetical proteins
VBIMorCat162853_0003	EA1_00015	ncbi	1461.39	1605.94	1316.85	0.81999	1.21953	-0.286321	0.0194238	0.027354		dnaN	DNA polymerase III, beta subunit	DNA polymerase III beta subunit	MCR_0003	6.7e-216	DNA metabolism	DNA replication, recombination, and repair
VBIMorCat162853_0014	EA1_00070	ncbi	2611.28	2813.33	2409.24	0.856366	1.16773	-0.223701	0.0196174	0.0275851		dadA	D-amino acid dehydrogenase small subunit	D-amino acid dehydrogenase small subunit	MCR_0014	7.3e-245	Energy metabolism	Amino acids and amines
VBIMorCat162853_0643	EA1_03180	ncbi	21.5075	27.8602	15.1548	0.54396	1.83837	-0.878426	0.0197981	0.0278183			IS200 family transposase	transposase	MCR_0646	5.5e-52	Mobile and extrachromosomal element functions	Transposon functions
VBIMorCat162853_0772	EA1_03805	ncbi	23.3766	31.659	15.0942	0.476775	2.09743	-1.06862	0.0198359	0.0278505			hypothetical protein	hypothetical protein	#N/A	#N/A	#N/A	#N/A
VBIMorCat162853_1159	EA1_05732	ncbi	17321.8	18379.6	16264	0.884898	1.13007	-0.176417	0.02004	0.0281161			permease family protein	INTEGRAL MEMBRANE PROTEIN (Rhomboid family)	MCR_1193	1.4e-292	Transport and binding proteins	Unknown substrate
VBIMorCat162853_0601	EA1_02998	ncbi	187.827	229.171	146.483	0.639188	1.56448	-0.645687	0.0205569	0.0288197		fdx	2Fe-2S ferredoxin	Ferredoxin, 2Fe-2S	MCR_0603	3e-61	Energy metabolism	Electron transport
VBIMorCat162853_1176	EA1_05838	ncbi	1996.19	2157.58	1834.79	0.850395	1.17592	-0.233796	0.020797	0.0291345			ABC transporter permease protein	Hydroxymethylpyrimidine ABC transporter, transmembrane component	MCR_1209	9.4e-139	Transport and binding proteins	Unknown substrate
VBIMorCat162853_0778	#N/A	#N/A	559.472	612.532	506.411	0.826751	1.20955	-0.274475	0.0221485	0.0309814			#N/A	Glycine betaine transport system permease protein / Glycine betaine-binding protein	#N/A	#N/A	#N/A	#N/A
VBIMorCat162853_0142	EA1_00715	ncbi	7902.84	8394.68	7411	0.882821	1.13273	-0.179807	0.0223138	0.031166	pheT	pheT	phenylalanyl-tRNA synthetase subunit beta	Phenylalanyl-tRNA synthetase beta chain	MCR_0141	0	Protein synthesis	tRNA aminoacylation
VBIMorCat162853_0958	#N/A	#N/A	99.0469	123.111	74.9824	0.609062	1.64187	-0.715339	0.0223966	0.0312585			#N/A	hypothetical protein	#N/A	#N/A	#N/A	#N/A
VBIMorCat162853_1101	EA1_05457	ncbi	139.543	160.642	118.445	0.73732	1.35626	-0.439638	0.0227224	0.031666			hypothetical protein	hypothetical protein	MCR_1136	1.6e-30	Hypothetical proteins
VBIMorCat162853_1252	EA1_06188	ncbi	56.4211	69.3257	43.5165	0.627711	1.59309	-0.671828	0.0232341	0.0323551			hypothetical protein	Outer membrane receptor proteins, mostly Fe transport	#N/A	#N/A	#N/A	#N/A
VBIMorCat162853_1077	EA1_05347	ncbi	826.488	886.587	766.388	0.864425	1.15684	-0.210187	0.0233508	0.0324933			nucleotidyl transferase	Glucose-1-phosphate thymidylyltransferase	MCR_1110	1.8e-133	Unknown function	Enzymes of unknown specificity
VBIMorCat162853_1750	EA1_08607	ncbi	901.66	1008.46	794.861	0.788194	1.26872	-0.343376	0.0241099	0.0334998			hypothetical protein	FIG00969347: hypothetical protein	MCR_1829	1.9e-90	Unknown function	General
VBIMorCat162853_0046	EA1_00240	ncbi	216.356	242.327	190.385	0.785654	1.27282	-0.348034	0.0247193	0.0342703			putative sodium bile acid symporter	Sodium-dependent transporter	MCR_0049	4.2e-175	Transport and binding proteins	Carbohydrates, organic alcohols, and acids
VBIMorCat162853_1546	EA1_07634	ncbi	351.101	389.83	312.371	0.801299	1.24797	-0.319587	0.0275227	0.0380162		pth	peptidyl-tRNA hydrolase	Peptidyl-tRNA hydrolase	MCR_1604	6.5e-108	Protein synthesis	Other
VBIMorCat162853_0152	EA1_00765	ncbi	37.7406	46.6901	28.7911	0.616642	1.62169	-0.697496	0.0285208	0.0393658			hypothetical protein	hypothetical protein	MCR_0151	8.2e-17	Hypothetical proteins
VBIMorCat162853_1113	EA1_05512	ncbi	3875.71	4097.03	3654.4	0.891964	1.12112	-0.164943	0.0296757	0.0408996	AmpG		major facilitator superfamily protein AmpG	AmpG permease	MCR_1148	0	Transport and binding proteins	Unknown substrate
VBIMorCat162853_0276	EA1_01386	ncbi	918.004	988.176	847.832	0.857977	1.16553	-0.220989	0.0305988	0.0421098		smc	condensin subunit Smc	Chromosome partition protein smc	MCR_0275	0	Cellular processes	Cell division
VBIMorCat162853_1682	#N/A	#N/A	115.939	128.95	102.927	0.798197	1.25282	-0.325182	0.0306241	0.0421138			#N/A	hypothetical protein	MCR_1753	1.9e-18	Hypothetical proteins
VBIMorCat162853_1158	EA1_05727	ncbi	846.084	897.225	794.943	0.886002	1.12867	-0.174618	0.0326247	0.0447663			hypothetical protein	hypothetical protein	MCR_1192	2e-24	Hypothetical proteins
VBIMorCat162853_0607	EA1_03028	ncbi	434.332	524.257	344.406	0.65694	1.52221	-0.606166	0.0328332	0.0450195			BadM/Rrf2 family transcriptional regulator	Iron-sulfur cluster regulator IscR	MCR_0609	2.2e-91	Regulatory functions	DNA interactions
VBIMorCat162853_1132	#N/A	#N/A	397.959	439.879	356.039	0.809402	1.23548	-0.305071	0.0334111	0.0457783			#N/A	hypothetical protein	MCR_1167	4.2e-16	Hypothetical proteins
VBIMorCat162853_0737	#N/A	#N/A	23.7977	39.4041	8.19132	0.20788	4.81046	-2.26618	0.0337499	0.0461413			#N/A	hypothetical protein	MCR_0735	4.2e-16	Hypothetical proteins
VBIMorCat162853_0364	#N/A	#N/A	31.2988	39.5599	23.0377	0.58235	1.71718	-0.780041	0.0337458	0.0461413			#N/A	type III restriction enzyme	#N/A	#N/A	#N/A	#N/A
VBIMorCat162853_0542	EA1_02687	ncbi	3418.13	3633.98	3202.29	0.881209	1.1348	-0.182444	0.0343285	0.0468981		dxr	1-deoxy-D-xylulose 5-phosphate reductoisomerase	1-deoxy-D-xylulose 5-phosphate reductoisomerase	MCR_0543	2e-234	Biosynthesis of cofactors, prosthetic groups, and carriers	Other
VBIMorCat162853_1032	EA1_05112	ncbi	1390.56	1491.51	1289.6	0.864632	1.15656	-0.209842	0.034638	0.0472176			LuxR family transcriptional regulator	BarA-associated response regulator UvrY ( = SirA)	MCR_1062	2.3e-116	Regulatory functions	DNA interactions
VBIMorCat162853_1125	EA1_05567	ncbi	497.819	545.507	450.131	0.825161	1.21188	-0.277253	0.0348256	0.0474388			hypothetical protein	hypothetical protein	MCR_1160	7.3e-71	Hypothetical proteins	Conserved
VBIMorCat162853_0114	EA1_00570	ncbi	12698.6	13478.1	11919	0.884318	1.13081	-0.177362	0.0358124	0.0487476		gltS	sodium/glutamate symporter	Sodium/glutamate symport protein	MCR_0114	3.2e-243	Transport and binding proteins	Amino acids, peptides and amines
VBIMorCat162853_0302	EA1_01506	ncbi	1894.49	2034.18	1754.8	0.86266	1.15921	-0.213137	0.0363047	0.0493459			hypothetical protein	Protein involved in catabolism of external DNA	MCR_0300	1.2e-172	Hypothetical proteins	Conserved
VBIMorCat162853_0773	EA1_03815	ncbi	48.2188	61.2262	35.2114	0.575104	1.73882	-0.798105	0.037468	0.0508534			hypothetical protein	hypothetical protein	MCR_0779	3.2e-71	Hypothetical proteins
VBIMorCat162853_1367	EA1_06751	ncbi	164.169	185.647	142.69	0.768614	1.30104	-0.379669	0.0378617	0.0513504			hypothetical protein	hypothetical protein	MCR_1399	1.5e-20	Hypothetical proteins
VBIMorCat162853_1005	#N/A	#N/A	45.3021	54.2165	36.3877	0.671154	1.48997	-0.575284	0.0381198	0.0516631			#N/A	hypothetical protein	MCR_1034	6.2e-15	Hypothetical proteins
VBIMorCat162853_1022	EA1_05067	ncbi	1414.55	1513.89	1315.22	0.868767	1.15106	-0.202958	0.0385081	0.0521516		rluD	ribosomal large subunit pseudouridine synthase D	Ribosomal large subunit pseudouridine synthase D	MCR_1052	8.2e-208	Protein synthesis	tRNA and rRNA base modification
VBIMorCat162853_1349	EA1_06666	ncbi	714.02	758.428	669.611	0.882894	1.13264	-0.179688	0.0418552	0.0565211	PilW	pilW	type IV pilus assembly protein PilW	hypothetical protein	MCR_1382	3.7e-193	Cell envelope	Surface structures
VBIMorCat162853_r049	#N/A	#N/A	1070.95	1248.18	893.708	0.716007	1.39664	-0.481955	0.0432559	0.0582981			#N/A	tRNA-Glu-TTC	#N/A	#N/A	#N/A	#N/A
VBIMorCat162853_1781	EA1_08757	ncbi	619.677	676.339	563.015	0.832445	1.20128	-0.264573	0.0432645	0.0582981			hypothetical protein	hypothetical protein	#N/A	#N/A	#N/A	#N/A
VBIMorCat162853_1244	EA1_06148	ncbi	393.75	425.613	361.887	0.850271	1.1761	-0.234006	0.0436724	0.0587633			hypothetical protein	hypothetical protein	MCR_1278	1.9e-56	Hypothetical proteins	Conserved
VBIMorCat162853_0561	#N/A	#N/A	29.4692	42.1714	16.767	0.397592	2.51514	-1.33064	0.0437269	0.0587943			#N/A	hypothetical protein	#N/A	#N/A	#N/A	#N/A
VBIMorCat162853_0613	#N/A	#N/A	12.7878	17.1939	8.38165	0.487478	2.05138	-1.03659	0.0449215	0.0602707			#N/A	hypothetical protein	MCR_0616	4.2e-16	Hypothetical proteins
VBIMorCat162853_0361	#N/A	#N/A	16.2071	27.868	4.54626	0.163135	6.12988	-2.61586	0.0457766	0.0613741			#N/A	Type III restriction-modification system methylation subunit	#N/A	#N/A	#N/A	#N/A
VBIMorCat162853_0512	EA1_02547	ncbi	2251.2	2401.65	2100.75	0.874714	1.14323	-0.193117	0.0462655	0.0618525	MviN	mviN	integral membrane protein MviN	Proposed peptidoglycan lipid II flippase MurJ	MCR_0512	4.6e-289	Cell envelope	Biosynthesis and degradation of murein sacculus and peptidoglycan
VBIMorCat162853_0217	#N/A	#N/A	26.6208	33.7746	19.467	0.576381	1.73496	-0.794905	0.0463342	0.0619001			#N/A	hypothetical protein	#N/A	#N/A	#N/A	#N/A
VBIMorCat162853_0922	EA1_04560	ncbi	859.872	905.722	814.022	0.898755	1.11265	-0.154	0.0472059	0.0629748		recB	exodeoxyribonuclease V beta subunit	Exodeoxyribonuclease V beta chain ## RecB	MCR_0929	0	DNA metabolism	DNA replication, recombination, and repair
VBIMorCat162853_1778	EA1_08747	ncbi	9.29634	12.9912	5.60147	0.431173	2.31925	-1.21366	0.0478033	0.0637264			hypothetical protein	hypothetical protein	MCR_1858	9.5e-18	Hypothetical proteins
VBIMorCat162853_1409	EA1_06951	ncbi	4034.24	4301.56	3766.92	0.87571	1.14193	-0.191476	0.0484207	0.0645036		pilMN	type IV pilus biogenesis protein PilMN	Type IV pilus biogenesis protein PilN	MCR_1442	0	Cell envelope	Surface structures
VBIMorCat162853_0164	EA1_00830	ncbi	412.804	447.806	377.801	0.843671	1.1853	-0.245247	0.0501277	0.0666826		dtd	D-tyrosyl-tRNA(Tyr) deacylase	D-tyrosyl-tRNA(Tyr) deacylase	MCR_0164	5.2e-80	Protein synthesis	tRNA aminoacylation
VBIMorCat162853_0156	EA1_00785	ncbi	32.9326	40.3346	25.5305	0.632968	1.57986	-0.659796	0.0504082	0.0669671			hypothetical protein	hypothetical protein	MCR_0155	1.9e-16	Cell envelope	Other
VBIMorCat162853_0489	#N/A	#N/A	2.48114	4.55956	0.402717	0.0883237	11.322	-3.50106	0.0519436	0.0689513			#N/A	hypothetical protein	MCR_0490	6.2e-15	Cell envelope	Other
VBIMorCat162853_0214	#N/A	#N/A	525.782	572.231	479.332	0.837656	1.19381	-0.255571	0.0526043	0.0697789			#N/A	hypothetical protein	#N/A	#N/A	#N/A	#N/A
VBIMorCat162853_0462	EA1_02302	ncbi	3289.39	3455.52	3123.27	0.90385	1.10638	-0.145845	0.0527105	0.0698703			beta-lactamase family protein	putative esterase A	MCR_0463	8.3e-244	Cellular processes	Toxin production and resistance
VBIMorCat162853_1319	EA1_06531	ncbi	509.145	566.246	452.044	0.798318	1.25263	-0.324965	0.0528319	0.0699818			hypothetical protein	hypothetical protein	MCR_1351	4.4e-22	Hypothetical proteins	Conserved
VBIMorCat162853_1359	#N/A	#N/A	10.0507	14.0401	6.06124	0.431708	2.31638	-1.21187	0.0530293	0.0701935			#N/A	hypothetical protein	#N/A	#N/A	#N/A	#N/A
VBIMorCat162853_0971	EA1_04817	ncbi	715.846	755.776	675.917	0.894335	1.11815	-0.161113	0.0599756	0.0790529	RadA	radA	DNA repair protein RadA	DNA repair protein RadA	MCR_1000	4.6e-272	DNA metabolism	DNA replication, recombination, and repair
VBIMorCat162853_r048	#N/A	#N/A	1540.81	1813.39	1268.23	0.699368	1.42986	-0.515876	0.0603237	0.0794558			#N/A	tRNA-Ala-GGC	#N/A	#N/A	#N/A	#N/A
VBIMorCat162853_r045	#N/A	#N/A	12.6038	16.7289	8.47861	0.506823	1.97308	-0.980447	0.0644354	0.0846323			#N/A	tRNA-Gly-GCC	#N/A	#N/A	#N/A	#N/A
VBIMorCat162853_1614	EA1_07935	ncbi	776.86	826.176	727.545	0.880618	1.13557	-0.183412	0.0654951	0.0857849			hypothetical protein	hypothetical protein	MCR_1686	7.7e-113	Hypothetical proteins
VBIMorCat162853_1309	EA1_06481	ncbi	2129.84	2231.93	2027.75	0.908519	1.10069	-0.138412	0.0662598	0.0867258			putative Zn depedente glycoprotease M22 family protein	Inactive homolog of metal-dependent proteases, putative molecular chaperone	MCR_1341	7.5e-126	Protein fate	Degradation of proteins, peptides, and glycopeptides
VBIMorCat162853_1749	#N/A	#N/A	599.313	658.703	539.924	0.819678	1.21999	-0.286871	0.0671085	0.087714			#N/A	hypothetical protein	#N/A	#N/A	#N/A	#N/A
VBIMorCat162853_1008	EA1_04997	ncbi	1330.07	1404.11	1256.04	0.89454	1.11789	-0.160781	0.0710087	0.092747			mltA-interacting MipA family protein	MltA-interacting MipA family protein	MCR_1037	3.1e-150	Unknown function	General
VBIMorCat162853_0967	EA1_04797	ncbi	1780.73	1889.51	1671.95	0.884856	1.13013	-0.176485	0.071312	0.0930783			hypothetical protein	hypothetical protein	MCR_0996	1.5e-79	Hypothetical proteins
VBIMorCat162853_0052	EA1_00265	ncbi	321.515	345.105	297.925	0.863288	1.15836	-0.212086	0.0723351	0.0942823			hypothetical protein	FIG000605: protein co-occurring with transport systems (COG1739)	MCR_0055	1.1e-109	Hypothetical proteins	Conserved
VBIMorCat162853_1123	#N/A	#N/A	76.0815	86.2408	65.9222	0.764398	1.30822	-0.387605	0.0735766	0.0957672			#N/A	hypothetical protein	MCR_1158	9.2e-14	Hypothetical proteins
VBIMorCat162853_r033	#N/A	#N/A	446.557	493.279	399.836	0.810569	1.2337	-0.302994	0.0743351	0.0966513			#N/A	tRNA-Met-CAT	#N/A	#N/A	#N/A	#N/A
VBIMorCat162853_0730	#N/A	#N/A	244.721	269.858	219.585	0.813708	1.22894	-0.297417	0.0743591	0.0966513			#N/A	DNA-cytosine methyltransferase	#N/A	#N/A	#N/A	#N/A
VBIMorCat162853_0195	EA1_00970	ncbi	501.203	536.685	465.721	0.867774	1.15237	-0.204609	0.0746031	0.0969012		murI	glutamate racemase	Glutamate racemase	MCR_0194	1.5e-164	Cell envelope	Biosynthesis and degradation of murein sacculus and peptidoglycan
VBIMorCat162853_0802	EA1_03975	ncbi	44.6406	54.8715	34.4096	0.627094	1.59466	-0.673247	0.076564	0.0992418			glyoxalase/bleomycin resistance protein/dioxygenase	Glyoxalase family protein	MCR_0808	2.4e-82	Energy metabolism	Other
VBIMorCat162853_r005	#N/A	#N/A	1650.28	1770.64	1529.92	0.864051	1.15734	-0.210811	0.0784083	0.101562			#N/A	tRNA-Gly-TCC	#N/A	#N/A	#N/A	#N/A
VBIMorCat162853_0140	#N/A	#N/A	8.35927	14.1484	2.57019	0.18166	5.5048	-2.46069	0.0788979	0.102126			#N/A	hypothetical protein	MCR_0139	6.2e-15	Hypothetical proteins
VBIMorCat162853_0359	EA1_01782	ncbi	350.828	384.428	317.228	0.825195	1.21184	-0.277193	0.0794551	0.102776			radical SAM superfamily protein	Queuosine Biosynthesis QueE Radical SAM	MCR_0358	1.9e-158	Unknown function	Enzymes of unknown specificity
VBIMorCat162853_1390	EA1_06856	ncbi	613.18	661.667	564.693	0.853439	1.17173	-0.228639	0.0797738	0.103117			hypothetical protein	hypothetical protein	MCR_1423	5.4e-101	Hypothetical proteins
VBIMorCat162853_0861	EA1_04265	ncbi	423.878	451.182	396.575	0.878969	1.1377	-0.186115	0.0831969	0.107393		cmk	cytidylate kinase	Cytidylate kinase	MCR_0867	4.4e-128	Purines, pyrimidines, nucleosides, and nucleotides	Nucleotide and nucleoside interconversions
VBIMorCat162853_1635	EA1_08035	ncbi	16.8444	22.8897	10.7991	0.47179	2.11959	-1.08378	0.0844363	0.10885			hypothetical protein	hypothetical protein	MCR_1707	4e-27	Hypothetical proteins
VBIMorCat162853_1253	EA1_06193	ncbi	28.5278	34.8436	22.212	0.637476	1.56869	-0.649557	0.0852747	0.109848			hemoglobin and hemoglobin-haptoglobin-binding protein 4 precursor	Outer membrane receptor proteins, mostly Fe transport	#N/A	#N/A	#N/A	#N/A
VBIMorCat162853_0347	EA1_01732	ncbi	1124.06	1191.67	1056.44	0.886517	1.12801	-0.173779	0.0854151	0.109954	PriA	priA	replication restart DNA helicase PriA	Helicase PriA essential for oriC/DnaA- independent DNA replication	MCR_0346	0	DNA metabolism	DNA replication, recombination, and repair
VBIMorCat162853_0606	EA1_03023	ncbi	1537.05	1765.48	1308.61	0.741217	1.34913	-0.432032	0.0868286	0.111696	IscS	iscS	cysteine desulfurase IscS	Cysteine desulfurase , IscS subfamily	MCR_0608	4.5e-236	Biosynthesis of cofactors, prosthetic groups, and carriers	Thiamine
VBIMorCat162853_0157	EA1_00790	ncbi	2687.41	2800.93	2573.89	0.918941	1.08821	-0.121955	0.0892453	0.114569			two-component system sensor histidine kinase	BarA sensory histidine kinase (	MCR_0156	0	Signal transduction	Two-component systems
VBIMorCat162853_1761	#N/A	#N/A	22.3099	28.4133	16.2066	0.570388	1.75319	-0.809985	0.0919049	0.117822			#N/A	hypothetical protein	MCR_1840	3.6e-13	Hypothetical proteins
VBIMorCat162853_1021	EA1_05062	ncbi	875.429	920.486	830.371	0.9021	1.10852	-0.14864	0.0920313	0.117903			multicopper polyphenol oxidase	COG1496: Uncharacterized conserved protein	MCR_1051	1.2e-155	Hypothetical proteins	Conserved
VBIMorCat162853_1637	EA1_08056	ncbi	477.183	504.72	449.645	0.89088	1.12249	-0.166697	0.0938058	0.120012			4Fe-4S ferredoxin	4Fe-4S ferredoxin, iron-sulfur binding	MCR_1709	9e-46	Energy metabolism	Electron transport
VBIMorCat162853_1751	EA1_08617	ncbi	596.915	663.692	530.138	0.798771	1.25192	-0.324147	0.0966023	0.123506			hypothetical protein	hypothetical protein	MCR_1830	8.8e-112	Hypothetical proteins
VBIMorCat162853_0742	EA1_03643	ncbi	14393.1	14906.3	13879.9	0.931142	1.07395	-0.102927	0.0970557	0.123916	MhuA	mhuA	hemoglobin utilization protein MhuA	TonB-dependent receptor	MCR_0739	0	Transport and binding proteins	Cations and iron carrying compounds
VBIMorCat162853_0846	EA1_04190	ncbi	354.521	382.032	327.011	0.855976	1.16826	-0.224357	0.099073	0.126406	trpC	trpC	indole-3-glycerol-phosphate synthase	Indole-3-glycerol phosphate synthase	MCR_0851	3.1e-154	Amino acid biosynthesis	Aromatic amino acid family
VBIMorCat162853_1636	EA1_08040	ncbi	2.85247	4.70786	0.997085	0.211792	4.72162	-2.23928	0.099616	0.127012			hypothetical protein	hypothetical protein	MCR_1708	8.1e-15	Hypothetical proteins
VBIMorCat162853_1522	EA1_07507	ncbi	8941.01	9310.53	8571.48	0.920622	1.08622	-0.11932	0.100216	0.127691	rplP	rplP	50S ribosomal protein L16	LSU ribosomal protein L16p (L10e)	MCR_1578	3.3e-73	Protein synthesis	Ribosomal proteins: synthesis and modification
VBIMorCat162853_0198	EA1_00985	ncbi	977.835	1017.02	938.646	0.922933	1.0835	-0.115702	0.105129	0.133612		msrA	methionine-S-sulfoxide reductase	Peptide methionine sulfoxide reductase MsrA	MCR_0197	4.1e-101	Protein fate	Protein modification and repair
VBIMorCat162853_0647	EA1_03205	ncbi	4103.01	4295.61	3910.4	0.910326	1.09851	-0.135545	0.106001	0.134512		ompG1a	outer membrane protein G1a OmpG1a	Lipoprotein	MCR_0649	2e-94	Cell envelope	Other
VBIMorCat162853_0529	EA1_02632	ncbi	830.292	863.143	797.441	0.92388	1.08239	-0.114222	0.10611	0.13456	ThiS	thiS	putative thiamine biosynthesis protein ThiS	thiamine biosynthesis protein ThiS	MCR_0529	6.1e-30	Biosynthesis of cofactors, prosthetic groups, and carriers	Thiamine
VBIMorCat162853_1345	#N/A	#N/A	448.597	480.552	416.642	0.867007	1.15339	-0.205884	0.106945	0.135527			#N/A	hypothetical protein	MCR_1379	3.6e-13	Hypothetical proteins
VBIMorCat162853_1476	EA1_07297	ncbi	1011.45	1061.91	960.987	0.90496	1.10502	-0.144074	0.109626	0.13883		mutY	A/G-specific adenine glycosylase	A/G-specific adenine glycosylase	MCR_1532	2.2e-248	DNA metabolism	DNA replication, recombination, and repair
VBIMorCat162853_1064	EA1_05277	ncbi	1299.84	1350.12	1249.57	0.925524	1.08047	-0.111657	0.111697	0.141166	Lgt5	lgt5	galactosyltransferase Lgt5	FIG00350971: hypothetical protein	MCR_1096	2.1e-157	Cell envelope	Biosynthesis and degradation of surface polysaccharides and lipopolysaccharides
VBIMorCat162853_0801	EA1_03970	ncbi	4688.09	4902.89	4473.29	0.912378	1.09604	-0.132296	0.115855	0.146027		purA	adenylosuccinate synthetase	Adenylosuccinate synthetase	MCR_0807	6.8e-254	Purines, pyrimidines, nucleosides, and nucleotides	Purine ribonucleotide biosynthesis
VBIMorCat162853_1796	EA1_08829	ncbi	976.633	1040.84	912.43	0.876632	1.14073	-0.189957	0.117999	0.148629			integral membrane protein	transporter, putative	MCR_1878	8.7e-146	Cell envelope	Other
VBIMorCat162853_0412	EA1_02057	ncbi	5458.41	5705.09	5211.74	0.913526	1.09466	-0.130482	0.123178	0.154945			hypothetical protein	Putative membrane protein	MCR_0410	5.5e-226	Hypothetical proteins	Conserved
VBIMorCat162853_1470	EA1_07267	ncbi	1034.81	1095.97	973.654	0.888396	1.12562	-0.170725	0.126879	0.159065	FadH	fadH	2,4-dienoyl-CoA reductase FadH	2,4-dienoyl-CoA reductase [NADPH]	MCR_1526	0	Fatty acid and phospholipid metabolism	Degradation
VBIMorCat162853_0385	#N/A	#N/A	1149.52	1336.71	962.337	0.71993	1.38902	-0.474071	0.130552	0.163561			#N/A	hypothetical protein	MCR_0382	1.1e-20	Hypothetical proteins
VBIMorCat162853_0153	EA1_00770	ncbi	120.639	131.121	110.157	0.840112	1.19032	-0.251346	0.131593	0.164755			hypothetical protein	hypothetical protein	MCR_0152	9.6e-37	Hypothetical proteins
VBIMorCat162853_1787	EA1_08784	ncbi	576.045	617.718	534.373	0.865075	1.15597	-0.209103	0.133171	0.16662			hypothetical protein	hypothetical protein	MCR_1866	7.4e-20	Hypothetical proteins
VBIMorCat162853_1387	EA1_06841	ncbi	10167	10597	9737.12	0.91886	1.0883	-0.122083	0.138125	0.172588			LysM domain protein	possible Peptidoglycan-binding LysM	MCR_1419	7.7e-200	Cell envelope	Biosynthesis and degradation of surface polysaccharides and lipopolysaccharides
VBIMorCat162853_1213	EA1_06003	ncbi	1421.12	1498.95	1343.3	0.89616	1.11587	-0.158172	0.139687	0.174306			YjeF-related protein	YjeF protein, function unknown	MCR_1250	3.2e-294	Unknown function	General
VBIMorCat162853_0509	EA1_02532	ncbi	844.408	891.781	797.035	0.893756	1.11887	-0.162047	0.141633	0.176617			hypothetical protein	hypothetical protein	MCR_0509	9.2e-84	Cell envelope	Other
VBIMorCat162853_0622	EA1_03095	ncbi	143.441	160.998	125.883	0.781891	1.27895	-0.354961	0.143291	0.178565			hypothetical protein	hypothetical protein	#N/A	#N/A	#N/A	#N/A
VBIMorCat162853_1721	EA1_08477	ncbi	2779.99	2895.02	2664.96	0.920531	1.08633	-0.119461	0.146868	0.182779		glmS	glucosamine--fructose-6-phosphate aminotransferase	Glucosamine--fructose-6-phosphate aminotransferase [isomerizing]	MCR_1798	0	Central intermediary metabolism	Amino sugars
VBIMorCat162853_0822	EA1_04070	ncbi	53.7091	59.5438	47.8744	0.80402	1.24375	-0.314696	0.147345	0.18313			hypothetical protein	hypothetical protein	MCR_0827	2.1e-17	Hypothetical proteins
VBIMorCat162853_r014	#N/A	#N/A	5411.9	5862.06	4961.75	0.846418	1.18145	-0.240557	0.147278	0.18313			#N/A	tRNA-Cys-GCA	#N/A	#N/A	#N/A	#N/A
VBIMorCat162853_1579	EA1_07770	ncbi	3584.03	3764.88	3403.17	0.903925	1.10629	-0.145725	0.148962	0.185017	McmA	mcmA	peptidase M16 inactive domain protein McmA	metalloprotease, insulinase family	MCR_1652	0	Unknown function	General
VBIMorCat162853_1035	EA1_05127	ncbi	5.47329	8.933	2.01359	0.22541	4.43637	-2.14938	0.151027	0.187457			hypothetical protein	hypothetical protein	MCR_1065	5.5e-16	Hypothetical proteins
VBIMorCat162853_0671	EA1_03310	ncbi	6.06992	8.34208	3.79775	0.455253	2.19658	-1.13526	0.158038	0.195512			acyl-CoA dehydrogenase-like protein	hypothetical protein	#N/A	#N/A	#N/A	#N/A
VBIMorCat162853_1599	EA1_07860	ncbi	2293.33	2426.43	2160.22	0.890288	1.12323	-0.167657	0.158343	0.19576			pepSY-associated membrane protein	Uncharacterized iron-regulated membrane protein; Iron-uptake factor PiuB	MCR_1672	2e-306	Cell envelope	Other
VBIMorCat162853_1529	EA1_07542	ncbi	11836.6	13340.7	10332.4	0.774499	1.29116	-0.368666	0.158862	0.196272	rplC	rplC	50S ribosomal protein L3	LSU ribosomal protein L3p (L3e)	MCR_1585	1.6e-117	Protein synthesis	Ribosomal proteins: synthesis and modification
VBIMorCat162853_1340	EA1_06626	ncbi	1026.06	1085.76	966.35	0.890018	1.12357	-0.168093	0.160712	0.198427			periplasmic protein	putative periplasmic protein	MCR_1373	2.4e-241	Unknown function	General
VBIMorCat162853_0644	#N/A	#N/A	53.6894	59.5979	47.7809	0.801721	1.24732	-0.318827	0.16148	0.199192			#N/A	Transposase	#N/A	#N/A	#N/A	#N/A
VBIMorCat162853_0005	EA1_00025	ncbi	3249.52	3403.91	3095.13	0.909285	1.09977	-0.137196	0.162682	0.200463		gyrB	DNA gyrase subunit B	DNA gyrase subunit B	MCR_0005	0	DNA metabolism	DNA replication, recombination, and repair
VBIMorCat162853_0533	EA1_02652	ncbi	3925.7	4055.46	3795.95	0.936011	1.06836	-0.0954031	0.162858	0.200547			hypothetical protein	hypothetical protein; putative membrane protein	MCR_0534	9.5e-122	Hypothetical proteins
VBIMorCat162853_0244	EA1_01219	ncbi	117.385	131.137	103.632	0.790254	1.26542	-0.339611	0.166262	0.204337			hypothetical protein	hypothetical protein	MCR_0244	3.1e-29	Cell envelope	Other
VBIMorCat162853_1308	EA1_06476	ncbi	1974.38	2030.57	1918.19	0.944655	1.05859	-0.0821405	0.169512	0.208057		uppP	undecaprenyl pyrophosphate phosphatase	Undecaprenyl-diphosphatase	MCR_1340	9.4e-156	Cell envelope	Biosynthesis and degradation of murein sacculus and peptidoglycan
VBIMorCat162853_0078	EA1_00390	ncbi	552.319	582.42	522.218	0.896635	1.11528	-0.157408	0.170097	0.208639			hypothetical protein	hypothetical protein	MCR_0083	9.9e-41	Hypothetical proteins	Conserved
VBIMorCat162853_0717	EA1_03515	ncbi	2665.58	2802.13	2529.04	0.90254	1.10798	-0.147937	0.170743	0.209294		nuoJ	NADH-quinone oxidoreductase subunit J	NADH-ubiquinone oxidoreductase chain J	MCR_0717	5.9e-113	Energy metabolism	Electron transport
VBIMorCat162853_0051	#N/A	#N/A	51.4548	58.4493	44.4602	0.760663	1.31464	-0.39467	0.175291	0.214588			#N/A	hypothetical protein	MCR_0054	8.2e-17	Hypothetical proteins
VBIMorCat162853_0816	EA1_04045	ncbi	704.239	740.712	667.767	0.90152	1.10924	-0.149568	0.182003	0.222514		holB	DNA polymerase III delta prime subunit	DNA polymerase III delta prime subunit	MCR_0821	1.6e-185	DNA metabolism	DNA replication, recombination, and repair
VBIMorCat162853_r007	#N/A	#N/A	339.806	370.493	309.12	0.83435	1.19854	-0.261276	0.185315	0.226268			#N/A	tRNA-Trp-CCA	#N/A	#N/A	#N/A	#N/A
VBIMorCat162853_1187	#N/A	#N/A	86.6511	95.5931	77.7091	0.812915	1.23014	-0.298824	0.186156	0.22694			#N/A	hypothetical protein	MCR_1225	1.3e-21	Hypothetical proteins
VBIMorCat162853_0812	EA1_04025	ncbi	1128.36	1171.24	1085.47	0.926766	1.07902	-0.109723	0.186229	0.22694			ParB-like chromosome partitioning protein	Chromosome (plasmid) partitioning protein ParB / Stage 0 sporulation protein J	MCR_0817	1.4e-190	Unknown function	General
VBIMorCat162853_1628	EA1_08000	ncbi	1630.38	1712.51	1548.24	0.904077	1.1061	-0.145483	0.192522	0.234304	RecO	recO	DNA repair protein RecO	DNA recombination and repair protein RecO	MCR_1700	1.4e-156	DNA metabolism	DNA replication, recombination, and repair
VBIMorCat162853_r029	#N/A	#N/A	1891.55	1958.22	1824.87	0.931901	1.07308	-0.101752	0.2002	0.243174			#N/A	tRNA-His-GTG	#N/A	#N/A	#N/A	#N/A
VBIMorCat162853_1564	EA1_07704	ncbi	574.117	644.955	503.279	0.780331	1.28151	-0.357841	0.202276	0.245218		aceA	isocitrate lyase	Isocitrate lyase	MCR_1622	0	Energy metabolism	TCA cycle
VBIMorCat162853_1709	EA1_08417	ncbi	974.769	1014.92	934.617	0.920877	1.08592	-0.11892	0.203952	0.247091	HisF	hisF	imidazole glycerol phosphate synthase subunit HisF	Imidazole glycerol phosphate synthase cyclase subunit	MCR_1784	3.8e-144	Amino acid biosynthesis	Histidine family
VBIMorCat162853_1049	EA1_05202	ncbi	16.8462	18.9998	14.6927	0.773306	1.29315	-0.370889	0.204665	0.247794			hypothetical protein	hypothetical protein	MCR_1079	4.5e-09	Hypothetical proteins
VBIMorCat162853_1814	EA1_08914	ncbi	728.343	797.171	659.514	0.827317	1.20873	-0.273487	0.205152	0.248224		sun	16S rRNA m5C967 SAM-dependent methyltransferase	Ribosomal RNA small subunit methyltransferase B	MCR_1896	8.4e-263	Protein synthesis	tRNA and rRNA base modification
VBIMorCat162853_0677	EA1_03340	ncbi	161.846	175.499	148.194	0.844414	1.18425	-0.243978	0.205672	0.248531			hypothetical protein	hypothetical protein	MCR_0676	8.1e-15	Hypothetical proteins
VBIMorCat162853_1020	EA1_05057	ncbi	1066.85	1114.16	1019.53	0.915058	1.09283	-0.128065	0.206	0.248767			putative hydrolase-oxidase	protein of unknown function DUF34	MCR_1050	1.3e-146	Unknown function	General
VBIMorCat162853_1080	#N/A	#N/A	66.8805	75.9546	57.8064	0.761065	1.31395	-0.393908	0.206433	0.248969			#N/A	hypothetical protein	MCR_1114	7.7e-26	Hypothetical proteins
VBIMorCat162853_0813	EA1_04030	ncbi	631.541	658.744	604.337	0.917408	1.09003	-0.124365	0.206406	0.248969	lpxK	lpxK	tetraacyldisaccharide 4'-kinase	Tetraacyldisaccharide 4'-kinase	MCR_0818	5.3e-203	Cell envelope	Biosynthesis and degradation of surface polysaccharides and lipopolysaccharides
VBIMorCat162853_1677	EA1_08256	ncbi	5917.54	6106.2	5728.89	0.938208	1.06586	-0.0920197	0.211794	0.255106		murA	UDP-N-acetylglucosamine 1-carboxyvinyltransferase	UDP-N-acetylglucosamine 1- carboxyvinyltransferase	MCR_1748	3.6e-240	Cell envelope	Biosynthesis and degradation of murein sacculus and peptidoglycan
VBIMorCat162853_0515	EA1_02562	ncbi	518.299	550.209	486.389	0.884008	1.13121	-0.177868	0.214344	0.257846			putative nucleoside-diphosphate-sugar epimerase	Nucleoside-diphosphate-sugar epimerases	MCR_0515	5.5e-156	Energy metabolism	Electron transport
VBIMorCat162853_1094	EA1_05427	ncbi	31.986	35.6214	28.3506	0.795886	1.25646	-0.329367	0.214725	0.258139			hypothetical protein	hypothetical protein	MCR_1129	1.8e-29	Hypothetical proteins
VBIMorCat162853_r021	#N/A	#N/A	90.0588	108.093	72.0251	0.666328	1.50076	-0.585697	0.219843	0.263784			#N/A	tRNA-Leu-CAA	#N/A	#N/A	#N/A	#N/A
VBIMorCat162853_0521	EA1_02597	ncbi	148.242	162.49	133.993	0.824626	1.21267	-0.278188	0.220627	0.264555		mboIB	modification methylase MboIB	DNA modification methyltransferase	MCR_0521	5.8e-58	DNA metabolism	Restriction/modification
VBIMorCat162853_1548	EA1_07644	ncbi	1999.99	2082.96	1917.03	0.92034	1.08655	-0.119761	0.222695	0.266693			RDD family protein	RDD domain protein	MCR_1606	7e-101	Unknown function	General
VBIMorCat162853_1587	#N/A	#N/A	6.47717	8.56222	4.39212	0.512966	1.94945	-0.963066	0.223673	0.267693			#N/A	hypothetical protein	MCR_1659	1.2e-07	Hypothetical proteins
VBIMorCat162853_0183	#N/A	#N/A	3.304	4.72794	1.88006	0.397648	2.51479	-1.33044	0.226315	0.270682			#N/A	hypothetical protein	MCR_0182	6.2e-15	Hypothetical proteins
VBIMorCat162853_0560	EA1_02777	ncbi	144.949	156.811	133.087	0.848711	1.17826	-0.236655	0.234741	0.280224			hypothetical protein	hypothetical protein	MCR_0562	1.9e-18	Hypothetical proteins
VBIMorCat162853_1528	EA1_07537	ncbi	9147.39	10009.4	8285.35	0.827753	1.20809	-0.272727	0.236688	0.282368	rplD	rplD	50S ribosomal protein L4	LSU ribosomal protein L4p (L1e)	MCR_1584	5.7e-109	Protein synthesis	Ribosomal proteins: synthesis and modification
VBIMorCat162853_0598	#N/A	#N/A	74.7253	80.8015	68.6492	0.849603	1.17702	-0.235139	0.239311	0.284771			#N/A	Gamma-glutamyltranspeptidase	#N/A	#N/A	#N/A	#N/A
VBIMorCat162853_0054	EA1_00275	ncbi	1825.92	1925.25	1726.59	0.896811	1.11506	-0.157124	0.240086	0.285512			putative pseudouridylate synthase	Similar to ribosomal large subunit pseudouridine synthase A	MCR_0057	5e-178	Protein synthesis	tRNA and rRNA base modification
VBIMorCat162853_1633	EA1_08025	ncbi	401.152	423.794	378.511	0.89315	1.11963	-0.163026	0.24045	0.285763			hypothetical protein	Protein of unknown function DUF208	MCR_1705	2.4e-82	Hypothetical proteins	Conserved
VBIMorCat162853_1380	EA1_06806	ncbi	114.276	121.273	107.279	0.884612	1.13044	-0.176884	0.248267	0.294493			hypothetical protein	hypothetical protein	MCR_1412	1.6e-11	Hypothetical proteins
VBIMorCat162853_0948	EA1_04712	ncbi	1046.91	1101.58	992.247	0.900748	1.11019	-0.150804	0.252812	0.299315			MotA/TolQ/ExbB proton channel	MotA/TolQ/ExbB proton channel family protein	MCR_0977	7.3e-124	Transport and binding proteins	Cations and iron carrying compounds
VBIMorCat162853_1728	EA1_08502	ncbi	20.5551	25.5963	15.5139	0.606102	1.64989	-0.722368	0.255219	0.301784			hypothetical protein	hypothetical protein	MCR_1805	1.3e-40	Cell envelope	Other
VBIMorCat162853_0969	EA1_04807	ncbi	690.239	713.611	666.868	0.934498	1.07009	-0.097737	0.258863	0.305899	CysW	cysW	sulfate ABC transporter permease protein CysW	Sulfate transport system permease protein CysW	MCR_0998	1.6e-153	Transport and binding proteins	Anions
VBIMorCat162853_1374	#N/A	#N/A	6.21155	8.607	3.8161	0.443372	2.25544	-1.17341	0.259584	0.306558			#N/A	hypothetical protein	MCR_1407	1.2e-17	Hypothetical proteins
VBIMorCat162853_1526	EA1_07527	ncbi	8703	9290.11	8115.88	0.873604	1.14468	-0.194948	0.261291	0.30838	rplB	rplB	50S ribosomal protein L2	LSU ribosomal protein L2p (L8e)	MCR_1582	3.8e-161	Protein synthesis	Ribosomal proteins: synthesis and modification
VBIMorCat162853_r011	#N/A	#N/A	31.2035	53.5061	8.90087	0.166352	6.01133	-2.58769	0.263131	0.309894			#N/A	5S RNA	#N/A	#N/A	#N/A	#N/A
VBIMorCat162853_1464	EA1_07237	ncbi	15454.2	15864.5	15044	0.948284	1.05454	-0.0766085	0.264137	0.310759			putative ribonuclease BN	Ribonuclease BN	MCR_1498	3.1e-292	Transcription	RNA processing
VBIMorCat162853_1109	EA1_05492	ncbi	637.655	669.328	605.982	0.905359	1.10453	-0.143439	0.29008	0.340427			HSR1-related GTP-binding protein	probable integral membrane protein NMA1898	MCR_1144	5.8e-268	Unknown function	General
VBIMorCat162853_1083	EA1_05367	ncbi	4289.44	4440.58	4138.29	0.931926	1.07305	-0.101713	0.295707	0.346162	M23B		putative peptidase M23B	peptidase M23B	MCR_1116	4e-184	Cell envelope	Biosynthesis and degradation of surface polysaccharides and lipopolysaccharides
VBIMorCat162853_0940	EA1_04677	ncbi	5.28548	6.71615	3.85481	0.573961	1.74228	-0.800975	0.303176	0.354241			hypothetical protein	hypothetical protein	MCR_0969	1.6e-15	Hypothetical proteins
VBIMorCat162853_0824	#N/A	#N/A	192.724	201.471	183.977	0.913166	1.09509	-0.131051	0.30446	0.355519			#N/A	hypothetical protein	MCR_0829	1.1e-16	Hypothetical proteins
VBIMorCat162853_0337	EA1_01682	ncbi	1249.24	1282.97	1215.5	0.947411	1.05551	-0.077937	0.3077	0.358855			putative alanine racemase	Hypothetical protein YggS, proline synthase co- transcribed bacterial homolog PROSC	MCR_0336	4e-133	Cell envelope	Biosynthesis and degradation of surface polysaccharides and lipopolysaccharides
VBIMorCat162853_0843	EA1_04175	ncbi	268.119	284.849	251.389	0.882534	1.1331	-0.180276	0.308326	0.359362	ScpB	scpB	condensin subunit ScpB	Segregation and condensation protein B	MCR_0848	3.6e-102	Cellular processes	Cell division
VBIMorCat162853_0034	EA1_00180	ncbi	739.357	785.101	693.614	0.883471	1.1319	-0.178745	0.310844	0.361621	ErpA	erpA	iron-sulfur cluster insertion protein ErpA	probable iron binding protein from the HesB_IscA_SufA family	MCR_0037	2.6e-58	Biosynthesis of cofactors, prosthetic groups, and carriers	Other
VBIMorCat162853_1524	EA1_07517	ncbi	3878.45	4069.81	3687.09	0.905962	1.1038	-0.142477	0.321319	0.373112	rplV	rplV	50S ribosomal protein L22	LSU ribosomal protein L22p (L17e)	MCR_1580	1.5e-54	Protein synthesis	Ribosomal proteins: synthesis and modification
VBIMorCat162853_0963	EA1_04777	ncbi	486.826	509.552	464.101	0.910802	1.09793	-0.134791	0.322678	0.374226			SpoU family tRNA/rRNA methyltransferase	tRNA (cytosine34-2'-O-)-methyltransferase	MCR_0992	7.1e-103	Protein synthesis	tRNA and rRNA base modification
VBIMorCat162853_r035	#N/A	#N/A	29.41	51.0714	7.74858	0.15172	6.59107	-2.72051	0.323827	0.375327			#N/A	5S RNA	#N/A	#N/A	#N/A	#N/A
VBIMorCat162853_1444	EA1_07142	ncbi	553.192	581.076	525.308	0.904027	1.10616	-0.145562	0.32434	0.375689			hypothetical protein	UPF0246 protein YaaA	MCR_1477	7.6e-145	Hypothetical proteins	Conserved
VBIMorCat162853_0962	EA1_04772	ncbi	145.769	156.293	135.245	0.865326	1.15563	-0.208685	0.329572	0.381042			hypothetical protein	hypothetical protein	MCR_0991	5.5e-18	Hypothetical proteins
VBIMorCat162853_1665	EA1_08196	ncbi	1766.75	1815.88	1717.62	0.945891	1.0572	-0.0802536	0.332171	0.38381			sulfate transporter	sulphate transporter	MCR_1737	0	Transport and binding proteins	Anions
VBIMorCat162853_0351	EA1_01752	ncbi	2673.82	2731.16	2616.49	0.958012	1.04383	-0.0618845	0.33386	0.384812			metal dependent phosphohydrolase	GTP pyrophosphokinase , (p)ppGpp synthetase II / Guanosine-3',5'-bis(diphosphate) 3'-pyrophosphohydrolase	MCR_0350	0	Cellular processes	Adaptations to atypical conditions
VBIMorCat162853_0384	EA1_01912	ncbi	7061.85	7514.47	6609.22	0.879532	1.13697	-0.185192	0.340881	0.39194		atpG	F0F1 ATP synthase subunit gamma	ATP synthase gamma chain	MCR_0381	1.9e-160	Energy metabolism	ATP-proton motive force interconversion
VBIMorCat162853_1477	EA1_07302	ncbi	2778.58	2880.41	2676.76	0.9293	1.07608	-0.105784	0.348676	0.39992			DNA/RNA non-specific endonuclease	DNA/RNA non-specific endonuclease precursor	MCR_1533	5.4e-188	DNA metabolism	Restriction/modification
VBIMorCat162853_r030	#N/A	#N/A	5987.94	6289.46	5686.42	0.904119	1.10605	-0.145415	0.349182	0.400255			#N/A	tRNA-Arg-TCT	#N/A	#N/A	#N/A	#N/A
VBIMorCat162853_1424	EA1_07052	ncbi	12300.7	12785.1	11816.3	0.92422	1.08199	-0.113691	0.352799	0.40366		nqrA	Na(+)-translocating NADH-quinone reductase subunit A	Na(+)-translocating NADH-quinone reductase subunit A	MCR_1458	8.3e-261	Transport and binding proteins	Cations and iron carrying compounds
VBIMorCat162853_1463	EA1_07232	ncbi	1805.61	1845.2	1766.02	0.957088	1.04484	-0.0632761	0.354825	0.40573			flavodoxin/nitric oxide synthase	Trp repressor binding protein	MCR_1497	4.4e-111	Unknown function	Enzymes of unknown specificity
VBIMorCat162853_1152	EA1_05697	ncbi	44.5297	50.1034	38.956	0.777511	1.28615	-0.363064	0.3643	0.415298			hypothetical protein	hypothetical protein	MCR_1186	4.2e-18	Hypothetical proteins
VBIMorCat162853_1532	EA1_07557	ncbi	394.323	413.765	374.881	0.906026	1.10372	-0.142376	0.369071	0.42048		maf	septum formation protein Maf	Septum formation protein Maf	MCR_1588	5.1e-112	Cellular processes	Cell division
VBIMorCat162853_0709	EA1_03475	ncbi	2382.22	2440.4	2324.05	0.952324	1.05006	-0.0704757	0.370136	0.421438		nuoB	NADH dehydrogenase subunit B	NADH-ubiquinone oxidoreductase chain B	MCR_0708	5.8e-128	Energy metabolism	Electron transport
VBIMorCat162853_0257	EA1_01302	ncbi	9293.22	9658.4	8928.04	0.924381	1.0818	-0.11344	0.371643	0.422897	rpoB	rpoB	DNA-directed RNA polymerase subunit beta	DNA-directed RNA polymerase beta subunit	MCR_0257	0	Transcription	DNA-dependent RNA polymerase
VBIMorCat162853_0422	EA1_02107	ncbi	2026.03	2059.54	1992.52	0.967461	1.03363	-0.047724	0.378975	0.430716			hypothetical protein	hypothetical protein	MCR_0421	3.6e-83	Hypothetical proteins
VBIMorCat162853_1815	EA1_08919	ncbi	444.757	497.112	392.401	0.789361	1.26685	-0.341243	0.380865	0.432602		fmt	methionyl-tRNA formyltransferase	Methionyl-tRNA formyltransferase	MCR_1897	1.1e-194	Protein synthesis	tRNA aminoacylation
VBIMorCat162853_0568	EA1_02843	ncbi	1469.89	1523.1	1416.69	0.930133	1.07512	-0.104491	0.384519	0.436223			putative signal peptide containing protein	hypothetical protein	MCR_0574	1.6e-119	Hypothetical proteins
VBIMorCat162853_1680	EA1_08271	ncbi	3421.2	3517.24	3325.15	0.945388	1.05777	-0.0810209	0.384977	0.436478			hypothetical protein	protein of unknown function UPF0102	MCR_1751	1.5e-73	Unknown function	General
VBIMorCat162853_1313	EA1_06501	ncbi	937.532	970.205	904.858	0.932647	1.07222	-0.100597	0.385908	0.437005		sbcD	nuclease SbcCD subunit D	Exonuclease SbcD	MCR_1345	5.5e-279	DNA metabolism	DNA replication, recombination, and repair
VBIMorCat162853_0344	EA1_01717	ncbi	1321.07	1355.05	1287.1	0.94986	1.05279	-0.0742126	0.385813	0.437005		trmB	tRNA (guanine-N(7)-)-methyltransferase	tRNA(m7G46)-methyltransferase	MCR_0343	8.7e-163	Protein synthesis	tRNA and rRNA base modification
VBIMorCat162853_1220	EA1_06038	ncbi	31.1701	33.0871	29.2531	0.884125	1.13106	-0.177678	0.389052	0.440033			putative signal-transduction protein containing cAMP-binding and CBS domains	hypothetical protein	#N/A	#N/A	#N/A	#N/A
VBIMorCat162853_r050	#N/A	#N/A	37.007	62.5612	11.4528	0.183066	5.46251	-2.44956	0.389936	0.440767			#N/A	5S RNA	#N/A	#N/A	#N/A	#N/A
VBIMorCat162853_r042	#N/A	#N/A	33.2723	58.0465	8.49815	0.146403	6.83048	-2.77199	0.405347	0.457358			#N/A	5S RNA	#N/A	#N/A	#N/A	#N/A
VBIMorCat162853_1266	#N/A	#N/A	50.6409	58.0477	43.234	0.744801	1.34264	-0.425074	0.409168	0.461392			#N/A	hypothetical protein	MCR_1298	4.3e-20	Hypothetical proteins
VBIMorCat162853_1251	#N/A	#N/A	386.602	391.443	381.761	0.975267	1.02536	-0.0361311	0.412047	0.46408			#N/A	hypothetical protein	#N/A	#N/A	#N/A	#N/A
VBIMorCat162853_1382	EA1_06816	ncbi	2283.68	2330.2	2237.17	0.960074	1.04159	-0.0587823	0.41567	0.467598		hemF	coproporphyrinogen III oxidase	Coproporphyrinogen III oxidase, aerobic	MCR_1415	6.5e-195	Biosynthesis of cofactors, prosthetic groups, and carriers	Heme, porphyrin, and cobalamin
VBIMorCat162853_1654	EA1_08141	ncbi	30.1044	34.4126	25.7961	0.749612	1.33402	-0.415783	0.420785	0.4725			extracellular solute-binding protein family 1 protein	ABC-type Fe3+ transport system, periplasmic component	MCR_1726	1.1e-215	Transport and binding proteins	Unknown substrate
VBIMorCat162853_0049	EA1_00255	ncbi	1384.25	1437.46	1331.04	0.925965	1.07995	-0.110971	0.420735	0.4725			hypothetical protein	hypothetical protein	MCR_0052	4.2e-190	Hypothetical proteins
VBIMorCat162853_1134	EA1_05607	ncbi	3882.39	3995.4	3769.37	0.943429	1.05996	-0.0840141	0.425735	0.477772			hypothetical protein	Mlr7403 protein	MCR_1169	7.2e-156	Unknown function	General
VBIMorCat162853_0245	EA1_01224	ncbi	297.794	318.493	277.095	0.870022	1.1494	-0.200877	0.42624	0.478053			hypothetical protein	hypothetical protein	MCR_0245	2.9e-72	Hypothetical proteins
VBIMorCat162853_1725	EA1_08497	ncbi	33.4189	37.0875	29.7503	0.802165	1.24663	-0.318029	0.460697	0.514541			hypothetical protein	hypothetical protein	#N/A	#N/A	#N/A	#N/A
VBIMorCat162853_0278	EA1_01396	ncbi	20079.5	20549.8	19609.3	0.954233	1.04796	-0.0675863	0.463687	0.517263	tsf	tsf	elongation factor Ts	Translation elongation factor Ts	MCR_0277	3.2e-158	Protein synthesis	Translation factors
VBIMorCat162853_0819	#N/A	#N/A	54.0022	60.1287	47.8756	0.796219	1.25594	-0.328762	0.464571	0.517941			#N/A	hypothetical protein	MCR_0824	3.3e-20	Cell envelope	Other
VBIMorCat162853_1713	EA1_08437	ncbi	1135.83	1176.11	1095.55	0.931508	1.07353	-0.10236	0.465121	0.518246			hypothetical protein	putative	MCR_1789	5.1e-269	Hypothetical proteins	Conserved
VBIMorCat162853_0494	EA1_02457	ncbi	484.086	504.149	464.022	0.920407	1.08648	-0.119656	0.478641	0.53236	MetW	metW	methionine biosynthesis protein MetW	Methionine biosynthesis protein MetW	MCR_0495	5.4e-118	Amino acid biosynthesis	Aspartate family
VBIMorCat162853_0268	EA1_01352	ncbi	299.847	332.445	267.249	0.80389	1.24395	-0.31493	0.485952	0.539531			pantothenate kinase	Pantothenate kinase type III, CoaX-like	MCR_0268	7.1e-137	Regulatory functions	DNA interactions
VBIMorCat162853_0305	EA1_01523	ncbi	62.4189	67.6589	57.179	0.845106	1.18328	-0.242795	0.491559	0.545433			hypothetical protein	Hydrolase (HAD superfamily) in cluster with DUF1447	MCR_0303	3e-27	Hypothetical proteins
VBIMorCat162853_r003	#N/A	#N/A	8525.71	8793.51	8257.92	0.939093	1.06486	-0.0906606	0.496664	0.550444			#N/A	tRNA-Thr-TGT	#N/A	#N/A	#N/A	#N/A
VBIMorCat162853_0508	EA1_02527	ncbi	191.475	198.032	184.919	0.933785	1.07091	-0.0988381	0.50513	0.559496			hypothetical protein	hypothetical protein	MCR_0508	8e-13	Hypothetical proteins
VBIMorCat162853_0356	EA1_01772	ncbi	2025.74	2065.96	1985.53	0.961067	1.04051	-0.0572918	0.507781	0.562101	RecJ	recJ	single-stranded-DNA-specific exonuclease RecJ	Single-stranded-DNA-specific exonuclease RecJ	MCR_0355	0	DNA metabolism	DNA replication, recombination, and repair
VBIMorCat162853_1296	EA1_06408	ncbi	1264.26	1296.27	1232.26	0.950621	1.05194	-0.0730578	0.517252	0.570898			hypothetical protein	Putative analog of CcoH, COG3198	MCR_1327	4.2e-122	Hypothetical proteins	Conserved
VBIMorCat162853_0592	EA1_02953	ncbi	1457.1	1477.24	1436.96	0.972734	1.02803	-0.0398821	0.519645	0.573201	ispF	ispF	2-C-methyl-D-erythritol 2,4-cyclodiphosphate synthase	2-C-methyl-D-erythritol 2,4-cyclodiphosphate synthase	MCR_0597	4e-99	Biosynthesis of cofactors, prosthetic groups, and carriers	Other
VBIMorCat162853_0087	EA1_00435	ncbi	3593.9	3646.75	3541.05	0.971016	1.02985	-0.042433	0.523763	0.577404	fadA	fadA	3-ketoacyl-CoA thiolase	3-ketoacyl-CoA thiolase @ Acetyl-CoA acetyltransferase	MCR_0092	2.1e-223	Fatty acid and phospholipid metabolism	Degradation
VBIMorCat162853_0275	#N/A	#N/A	39.9785	43.7827	36.1743	0.826224	1.21033	-0.275396	0.525348	0.578637			#N/A	hypothetical protein	MCR_0274	8.2e-17	Hypothetical proteins
VBIMorCat162853_0814	EA1_04035	ncbi	721.876	737.358	706.394	0.958007	1.04383	-0.0618916	0.5255	0.578637		kdsB	3-deoxy-manno-octulosonate cytidylyltransferase	3-deoxy-manno-octulosonate cytidylyltransferase	MCR_0819	4.4e-145	Cell envelope	Biosynthesis and degradation of surface polysaccharides and lipopolysaccharides
VBIMorCat162853_0092	EA1_00460	ncbi	1.69993	2.4416	0.958253	0.392469	2.54798	-1.34935	0.52638	0.579127			hypothetical protein	hypothetical protein	MCR_0094	3e-25	Hypothetical proteins
VBIMorCat162853_0777	#N/A	#N/A	606.55	618.056	595.044	0.962768	1.03867	-0.0547398	0.530705	0.582997			#N/A	Glycine betaine transport system permease protein / Glycine betaine-binding protein	#N/A	#N/A	#N/A	#N/A
VBIMorCat162853_1651	EA1_08126	ncbi	53.9058	56.9423	50.8693	0.893347	1.11939	-0.162708	0.537117	0.58935			polyamine ABC transporter permease protein	Thiamin ABC transporter, transmembrane component	MCR_1723	1.3e-159	Transport and binding proteins	Amino acids, peptides and amines
VBIMorCat162853_0438	EA1_02182	ncbi	32534.1	33298.2	31770.1	0.954108	1.0481	-0.0677759	0.536829	0.58935	FtsH	ftsH	cell division protease FtsH	Cell division protein FtsH	MCR_0437	0	Cellular processes	Cell division
VBIMorCat162853_1766	EA1_08692	ncbi	7069.74	7135.73	7003.75	0.981505	1.01884	-0.0269331	0.550171	0.602263		fabF	3-oxoacyl-[acyl-carrier-protein] synthase II	3-oxoacyl-[acyl-carrier-protein] synthase, KASII	MCR_1846	7.9e-255	Fatty acid and phospholipid metabolism	Biosynthesis
VBIMorCat162853_0558	EA1_02767	ncbi	3188.01	3220.18	3155.84	0.98002	1.02039	-0.0291169	0.562065	0.614205			hypothetical protein	Beta-propeller domains of methanol dehydrogenase type	MCR_0560	5.3e-186	Hypothetical proteins	Conserved
VBIMorCat162853_r012	#N/A	#N/A	22.6836	24.3256	21.0416	0.864995	1.15608	-0.209236	0.572968	0.62539			#N/A	tRNA-Val-GAC	#N/A	#N/A	#N/A	#N/A
VBIMorCat162853_1664	EA1_08191	ncbi	577.855	590.569	565.141	0.956944	1.04499	-0.0634934	0.575058	0.62694	BolA	bolA	transcriptional regulator protein BolA	Cell division protein BolA	MCR_1736	1.9e-54	Cellular processes	Other
VBIMorCat162853_0148	EA1_00745	ncbi	41.2265	42.8666	39.5864	0.923478	1.08286	-0.11485	0.581256	0.633329			hypothetical protein	hypothetical protein	MCR_0147	1.8e-31	Hypothetical proteins
VBIMorCat162853_1219	EA1_06033	ncbi	34.6988	37.9951	31.4025	0.826488	1.20994	-0.274934	0.588192	0.63977			cyclic nucleotide-binding protein	hypothetical protein	#N/A	#N/A	#N/A	#N/A
VBIMorCat162853_0362	#N/A	#N/A	20.1511	23.0002	17.3019	0.752251	1.32934	-0.410713	0.591744	0.642887			#N/A	Type III restriction-modification system methylation subunit	MCR_0360	2.2e-180	DNA metabolism	Restriction/modification
VBIMorCat162853_1616	#N/A	#N/A	1.31398	2.4169	0.211067	0.0873294	11.4509	-3.51739	0.596112	0.64651			#N/A	hypothetical protein	MCR_1688	2.7e-13	Hypothetical proteins
VBIMorCat162853_r004	#N/A	#N/A	5904.47	5972.23	5836.72	0.977309	1.02322	-0.0331127	0.600401	0.650406			#N/A	tRNA-Tyr-GTA	#N/A	#N/A	#N/A	#N/A
VBIMorCat162853_0930	EA1_04607	ncbi	100.204	103.354	97.0543	0.939044	1.06491	-0.0907355	0.603626	0.65239			peptidase S24-like protein	putative phage repressor	MCR_0938	2.6e-43	Protein fate	Degradation of proteins, peptides, and glycopeptides
VBIMorCat162853_1527	EA1_07532	ncbi	4351.5	4647.21	4055.79	0.872735	1.14582	-0.196384	0.615707	0.663914	rplW	rplW	50S ribosomal protein L23	LSU ribosomal protein L23p (L23Ae)	MCR_1583	7.3e-54	Protein synthesis	Ribosomal proteins: synthesis and modification
VBIMorCat162853_0670	#N/A	#N/A	6.2144	6.57862	5.85017	0.88927	1.12452	-0.169306	0.616585	0.664479			#N/A	hypothetical protein	#N/A	#N/A	#N/A	#N/A
VBIMorCat162853_0599	#N/A	#N/A	67.7897	70.9371	64.6424	0.911264	1.09738	-0.134059	0.636731	0.685401			#N/A	Gamma-glutamyltranspeptidase	#N/A	#N/A	#N/A	#N/A
VBIMorCat162853_0929	EA1_04590	ncbi	8.28733	9.53469	7.03997	0.738353	1.35437	-0.437617	0.63741	0.685738			hypothetical protein	hypothetical protein	MCR_0936	3.1e-31	Hypothetical proteins
VBIMorCat162853_1557	EA1_07679	ncbi	86.4564	90.8568	82.056	0.903136	1.10725	-0.146985	0.639018	0.687073			hypothetical protein	hypothetical protein	MCR_1614	1.6e-17	Cell envelope	Other
VBIMorCat162853_0042	EA1_00220	ncbi	701.252	716.537	685.966	0.957336	1.04457	-0.0629031	0.639437	0.687128			DnaJ-like chaperone protein	DnaJ-class molecular chaperone CbpA	MCR_0045	5.8e-164	Protein fate	Protein folding and stabilization
VBIMorCat162853_1538	EA1_07594	ncbi	1071.78	1076.18	1067.38	0.991824	1.00824	-0.0118444	0.642542	0.69007			putative acyltransferase	phospholipid/glycerol acyltransferase	MCR_1596	8.8e-182	Fatty acid and phospholipid metabolism	Biosynthesis
VBIMorCat162853_1437	EA1_07112	ncbi	106.283	107.415	105.15	0.978917	1.02154	-0.0307418	0.654089	0.701666			hypothetical protein	hypothetical protein	#N/A	#N/A	#N/A	#N/A
VBIMorCat162853_0223	EA1_01109	ncbi	468.58	476.683	460.478	0.966003	1.03519	-0.0498997	0.655924	0.703232			anthranilate synthase component I/chorismate-binding protein	Para-aminobenzoate synthase, aminase component	MCR_0223	9.8e-283	Amino acid biosynthesis	Aromatic amino acid family
VBIMorCat162853_0527	EA1_02622	ncbi	1305.45	1326.43	1284.48	0.968373	1.03266	-0.0463646	0.658801	0.705508			carbon-nitrogen hydrolase family protein	FIG003879: Predicted amidohydrolase	MCR_0527	4e-167	Unknown function	Enzymes of unknown specificity
VBIMorCat162853_0783	EA1_03885	ncbi	2589.69	2604.68	2574.69	0.988485	1.01165	-0.0167086	0.665122	0.711058			NRAMP family Mn2+ and Fe2+ transporter	Mn2+ and Fe2+ transporters of the NRAMP family	MCR_0789	1.4e-239	Transport and binding proteins	Cations and iron carrying compounds
VBIMorCat162853_1278	EA1_06323	ncbi	3843.25	3920.73	3765.77	0.960478	1.04115	-0.0581753	0.670535	0.716028	HumA	humA	heme utilization protein HumA	Outer membrane receptor proteins, mostly Fe transport	MCR_1311	0	Transport and binding proteins	Cations and iron carrying compounds
VBIMorCat162853_1414	#N/A	#N/A	3713.43	3756.72	3670.14	0.976954	1.02359	-0.0336368	0.682952	0.728871			#N/A	hypothetical protein	MCR_1864	3.8e-21	Hypothetical proteins
VBIMorCat162853_0851	EA1_04215	ncbi	2704.78	2706.47	2703.09	0.998752	1.00125	-0.00180125	0.684935	0.729907		abcZ	ABC transporter ATP-binding protein	ABC transporter, ATP-binding protein	MCR_0856	0	Transport and binding proteins	Unknown substrate
VBIMorCat162853_0111	EA1_00555	ncbi	43.1814	44.6054	41.7575	0.936153	1.0682	-0.0951842	0.689864	0.734574			hypothetical protein	hypothetical protein	MCR_0111	4.4e-22	Hypothetical proteins
VBIMorCat162853_0931	EA1_04617	ncbi	0.220138	0.440276	0	0	#N/A	-Inf	0.693722	0.738262			hypothetical protein	hypothetical protein	MCR_0940	2.7e-45	Hypothetical proteins
VBIMorCat162853_1602	#N/A	#N/A	302.698	310.316	295.081	0.950904	1.05163	-0.0726279	0.700613	0.745172			#N/A	putative membrane protein	MCR_1675	5.2e-131	Cell envelope	Other
VBIMorCat162853_0172	EA1_00870	ncbi	667.364	686.158	648.57	0.945219	1.05796	-0.0812789	0.705505	0.749099			hypothetical protein	hypothetical protein	MCR_0172	3.4e-94	Hypothetical proteins
VBIMorCat162853_0665	EA1_03285	ncbi	1593.25	1610.94	1575.57	0.978044	1.02245	-0.0320284	0.709775	0.753207			HAD-superfamily subfamily IB hydrolase	Phosphoserine phosphatase	MCR_0667	2e-128	Unknown function	Enzymes of unknown specificity
VBIMorCat162853_1482	#N/A	#N/A	247.168	251.056	243.28	0.969029	1.03196	-0.0453886	0.720946	0.764194			#N/A	hypothetical protein	#N/A	#N/A	#N/A	#N/A
VBIMorCat162853_1784	#N/A	#N/A	3732.89	3798.92	3666.86	0.965238	1.03601	-0.051044	0.72523	0.7683			#N/A	hypothetical protein	#N/A	#N/A	#N/A	#N/A
VBIMorCat162853_1153	EA1_05702	ncbi	6426.53	6446.2	6406.86	0.993897	1.00614	-0.00883218	0.729412	0.772294	aspS	aspS	aspartyl-tRNA synthetase	Aspartyl-tRNA synthetase @ Aspartyl-tRNA(Asn) synthetase ## unambiguous	MCR_1187	0	Protein synthesis	tRNA aminoacylation
VBIMorCat162853_0546	EA1_02707	ncbi	2285.29	2322.2	2248.37	0.968205	1.03284	-0.0466158	0.730466	0.772974	fabZ	fabZ	(3R)-hydroxymyristoyl-ACP dehydratase	(3R)-hydroxymyristoyl-[acyl carrier protein] dehydratase	MCR_0548	3.5e-98	Fatty acid and phospholipid metabolism	Biosynthesis
VBIMorCat162853_0314	EA1_01568	ncbi	1.799	2.38985	1.20815	0.505535	1.9781	-0.984118	0.73276	0.774963			hypothetical protein	hypothetical protein	MCR_0312	9.8e-39	Hypothetical proteins
VBIMorCat162853_1780	#N/A	#N/A	73.5064	75.7924	71.2203	0.939676	1.0642	-0.0897643	0.735391	0.776478			#N/A	hypothetical protein	#N/A	#N/A	#N/A	#N/A
VBIMorCat162853_r031	#N/A	#N/A	5498.08	5608.1	5388.05	0.960762	1.04084	-0.0577484	0.73619	0.776836			#N/A	tRNA-Pro-TGG	#N/A	#N/A	#N/A	#N/A
VBIMorCat162853_0633	#N/A	#N/A	1.42472	1.83294	1.0165	0.554573	1.80319	-0.850552	0.750938	0.791061			#N/A	hypothetical protein	MCR_0636	8.2e-17	Hypothetical proteins
VBIMorCat162853_1068	EA1_05302	ncbi	1467.64	1477.75	1457.53	0.986314	1.01388	-0.0198814	0.761458	0.801242		aroQ	3-dehydroquinate dehydratase	3-dehydroquinate dehydratase II	MCR_1100	1.8e-84	Amino acid biosynthesis	Aromatic amino acid family
VBIMorCat162853_1525	EA1_07522	ncbi	4224.82	4413.36	4036.28	0.91456	1.09342	-0.128851	0.767897	0.807564	rpsS	rpsS	30S ribosomal protein S19	SSU ribosomal protein S19p (S15e)	MCR_1581	1e-46	Protein synthesis	Ribosomal proteins: synthesis and modification
VBIMorCat162853_1569	EA1_07735	ncbi	4308.56	4361.07	4256.06	0.975921	1.02467	-0.0351636	0.770117	0.80899	glyQ	glyQ	glycyl-tRNA synthetase subunit alpha	Glycyl-tRNA synthetase alpha chain	MCR_1642	4e-184	Protein synthesis	tRNA aminoacylation
VBIMorCat162853_0454	EA1_02262	ncbi	445.484	450.104	440.864	0.979471	1.02096	-0.0299255	0.779054	0.817003			tRNA nucleotidyltransferase	tRNA nucleotidyltransferase	MCR_0454	4.2e-226	Transcription	RNA processing
VBIMorCat162853_0559	EA1_02772	ncbi	555.087	563.898	546.275	0.968748	1.03226	-0.0458066	0.784145	0.821301			hypothetical protein	FIG004694: Hypothetical protein	MCR_0561	2.8e-87	Hypothetical proteins	Conserved
VBIMorCat162853_0041	EA1_00215	ncbi	1920.04	1937.21	1902.87	0.982276	1.01804	-0.0258004	0.784467	0.821301			ABC transporter ATPase subunit	Glutathione-regulated potassium-efflux system ATP-binding protein	MCR_0044	0	Transport and binding proteins	Unknown substrate
VBIMorCat162853_1408	EA1_06946	ncbi	1362.88	1373.41	1352.35	0.984661	1.01558	-0.022301	0.788467	0.825027	PilO	pilO	type IV pilus biogenesis protein PilO	Type IV pilus biogenesis protein PilO	MCR_1441	5.2e-114	Cell envelope	Surface structures
VBIMorCat162853_0213	EA1_01064	ncbi	7657.55	7784.46	7530.64	0.967394	1.0337	-0.0478245	0.802637	0.837048	SecA	secA	preprotein translocase subunit SecA	Protein export cytoplasm protein SecA ATPase RNA helicase (TC 3.A.5.1.1)	MCR_0213	0	Protein fate	Protein and peptide secretion and trafficking
VBIMorCat162853_0354	#N/A	#N/A	23.578	23.6583	23.4976	0.993211	1.00684	-0.00982822	0.803432	0.837412			#N/A	hypothetical protein	MCR_0353	9.2e-14	Cell envelope	Other
VBIMorCat162853_0979	EA1_04862	ncbi	5426	5459.28	5392.72	0.987808	1.01234	-0.0176971	0.804543	0.838103	secF	secF	preprotein translocase subunit SecF	Protein-export membrane protein SecF (TC 3.A.5.1.1)	MCR_1009	5.6e-211	Protein fate	Protein and peptide secretion and trafficking
VBIMorCat162853_1073	EA1_05327	ncbi	379.855	389.236	370.474	0.951798	1.05064	-0.0712723	0.811999	0.84351			hypothetical protein	FIG137360: hypothetical protein	MCR_1105	1.5e-162	Hypothetical proteins	Conserved
VBIMorCat162853_0597	#N/A	#N/A	62.5058	63.1333	61.8784	0.980124	1.02028	-0.0289639	0.813787	0.84351			#N/A	Gamma-glutamyltranspeptidase	#N/A	#N/A	#N/A	#N/A
VBIMorCat162853_1047	EA1_05192	ncbi	3494.19	3524.41	3463.96	0.982849	1.01745	-0.0249576	0.811111	0.84351		rpe	ribulose-phosphate 3-epimerase	Ribulose-phosphate 3-epimerase	MCR_1077	6.6e-127	Energy metabolism	Pentose phosphate pathway
VBIMorCat162853_0246	EA1_01229	ncbi	268.3	274.727	261.873	0.95321	1.04909	-0.0691336	0.824259	0.85342			hypothetical protein	hypothetical protein	MCR_0246	3.3e-37	Hypothetical proteins
VBIMorCat162853_0158	EA1_00800	ncbi	1537.7	1538.26	1537.15	0.99928	1.00072	-0.00103856	0.837235	0.86542	psd	psd	phosphatidylserine decarboxylase	Phosphatidylserine decarboxylase	MCR_0158	1.1e-160	Fatty acid and phospholipid metabolism	Biosynthesis
VBIMorCat162853_1140	EA1_05637	ncbi	4474.96	4503.64	4446.27	0.987262	1.0129	-0.0184953	0.84023	0.867559		prmB	N5-glutamine S-adenosyl-L-methionine-dependent methyltransferase	Hypothetical adenine-specific methylase yfcB	MCR_1175	6.7e-216	Protein synthesis	Ribosomal proteins: synthesis and modification
VBIMorCat162853_0300	EA1_01496	ncbi	63.2232	64.5166	61.9298	0.959904	1.04177	-0.0590376	0.840927	0.8678			hypothetical protein	hypothetical protein	MCR_0298	2.7e-117	Hypothetical proteins	Conserved
VBIMorCat162853_0466	#N/A	#N/A	2.15185	2.55823	1.74546	0.682293	1.46565	-0.551537	0.841991	0.867941			#N/A	hypothetical protein	MCR_0467	2.8e-17	Hypothetical proteins
VBIMorCat162853_1649	EA1_08116	ncbi	25.9772	27.8247	24.1298	0.867207	1.15313	-0.205551	0.847994	0.873648			HAD-superfamily subfamily IB hydrolase	Phosphoserine phosphatase	MCR_1721	2.7e-136	Unknown function	Enzymes of unknown specificity
VBIMorCat162853_1817	EA1_08929	ncbi	857.586	866.805	848.368	0.97873	1.02173	-0.0310175	0.851429	0.876705	RibD	ribD	riboflavin biosynthesis protein RibD	Diaminohydroxyphosphoribosylaminopyrimidine deaminase / 5-amino-6-(5-phosphoribosylamino)uracil reductase	MCR_1899	1.9e-196	Biosynthesis of cofactors, prosthetic groups, and carriers	Riboflavin, FMN, and FAD
VBIMorCat162853_0020	EA1_00100	ncbi	824.847	829.859	819.836	0.987923	1.01222	-0.0175299	0.852949	0.877305			SpoU family rRNA methylase	23S rRNA (guanosine-2'-O-) -methyltransferase rlmB	MCR_0020	4.5e-164	Protein synthesis	tRNA and rRNA base modification
VBIMorCat162853_0017	EA1_00085	ncbi	1751.82	1755.54	1748.1	0.995761	1.00426	-0.00612822	0.85621	0.880176		argH	argininosuccinate lyase	Argininosuccinate lyase	MCR_0017	8.9e-271	Amino acid biosynthesis	Glutamate family
VBIMorCat162853_1629	EA1_08005	ncbi	2556.68	2580.45	2532.91	0.981575	1.01877	-0.0268292	0.859732	0.882344	era	era	GTP-binding protein Era	GTP-binding protein Era	MCR_1701	5.3e-186	Cellular processes	General
VBIMorCat162853_1565	EA1_07709	ncbi	219.037	219.98	218.094	0.991428	1.00865	-0.0124206	0.859269	0.882344			chorismate pyruvate lyase	Chorismate--pyruvate lyase	MCR_1624	1.9e-86	Biosynthesis of cofactors, prosthetic groups, and carriers	Menaquinone and ubiquinone
VBIMorCat162853_0926	#N/A	#N/A	39.6673	40.0697	39.2649	0.979915	1.0205	-0.0292707	0.861459	0.882903			#N/A	hypothetical protein	MCR_0932	1.2e-15	Hypothetical proteins
VBIMorCat162853_1475	EA1_07292	ncbi	741.546	743.92	739.172	0.993618	1.00642	-0.00923714	0.865077	0.885888		ispA	geranyltranstransferase	Octaprenyl-diphosphate synthase / Dimethylallyltransferase / Geranyltranstransferase (farnesyldiphosphate synthase) / Geranylgeranyl pyrophosphate synthetase	MCR_1531	2e-202	Biosynthesis of cofactors, prosthetic groups, and carriers	Menaquinone and ubiquinone
VBIMorCat162853_1231	EA1_06088	ncbi	3442.8	3515.76	3369.84	0.958496	1.0433	-0.0611564	0.866553	0.886915		grxC	glutaredoxin 3	Glutaredoxin 3 (Grx3)	MCR_1266	1.8e-46	Energy metabolism	Electron transport
VBIMorCat162853_0941	#N/A	#N/A	5.7063	6.00398	5.40862	0.900839	1.11008	-0.150659	0.874475	0.894534			#N/A	hypothetical protein	MCR_0970	8.2e-17	Hypothetical proteins
VBIMorCat162853_1652	EA1_08131	ncbi	54.9482	55.4778	54.4186	0.980907	1.01947	-0.0278124	0.885828	0.904172			polyamine ABC transporter permease protein	ABC transporter permease protein	MCR_1724	3.5e-166	Transport and binding proteins	Amino acids, peptides and amines
VBIMorCat162853_1650	EA1_08121	ncbi	56.4458	58.8611	54.0306	0.917935	1.0894	-0.123536	0.890659	0.908114			polyamine ABC transporter ATPase subunit	Putrescine transport ATP-binding protein PotA (TC 3.A.1.11.1)	MCR_1722	3.5e-185	Transport and binding proteins	Amino acids, peptides and amines
VBIMorCat162853_1079	#N/A	#N/A	13.3444	13.4725	13.2164	0.980992	1.01938	-0.0276868	0.897039	0.914121			#N/A	hypothetical protein	MCR_1112	2.1e-13	Hypothetical proteins
VBIMorCat162853_0312	EA1_01558	ncbi	439.475	448.383	430.567	0.960267	1.04138	-0.0584928	0.899856	0.915994			RecX family protein	Regulatory protein RecX	MCR_0310	4.1e-171	Unknown function	General
VBIMorCat162853_0414	EA1_02067	ncbi	2956.63	3008.38	2904.87	0.965592	1.03563	-0.0505148	0.901381	0.917048		purK	phosphoribosylaminoimidazole carboxylase, ATPase subunit	Phosphoribosylaminoimidazole carboxylase ATPase subunit	MCR_0413	8.7e-216	Purines, pyrimidines, nucleosides, and nucleotides	Purine ribonucleotide biosynthesis
VBIMorCat162853_1002	EA1_04972	ncbi	687.341	689.595	685.088	0.993465	1.00658	-0.00945838	0.915051	0.928938	apaH	apaH	diadenosine tetraphosphatase	Bis(5'-nucleosyl)-tetraphosphatase, symmetrical	MCR_1031	5.2e-167	Cellular processes	Adaptations to atypical conditions
VBIMorCat162853_1530	EA1_07547	ncbi	5675.01	5913.2	5436.82	0.919439	1.08762	-0.121174	0.920511	0.933975	rpsJ	rpsJ	30S ribosomal protein S10	SSU ribosomal protein S10p (S20e)	MCR_1586	1.7e-21	Protein synthesis	Ribosomal proteins: synthesis and modification
VBIMorCat162853_1726	#N/A	#N/A	26.7845	27.1774	26.3916	0.971085	1.02978	-0.0423302	0.92271	0.935699			#N/A	hypothetical protein	MCR_1803	3.8e-21	Hypothetical proteins
VBIMorCat162853_1686	EA1_08302	ncbi	18173.4	18230	18116.7	0.993784	1.00626	-0.0089964	0.926059	0.93808	rpsO	rpsO	30S ribosomal protein S15	SSU ribosomal protein S15p (S13e)	MCR_1760	4e-44	Protein synthesis	Ribosomal proteins: synthesis and modification
VBIMorCat162853_0748	EA1_03668	ncbi	4805.96	5173.17	4438.75	0.858033	1.16546	-0.220895	0.941577	0.952254	NarG	narG	nitrate reductase alpha subunit NarG	Respiratory nitrate reductase alpha chain	MCR_0746	0	Energy metabolism	Anaerobic
VBIMorCat162853_1816	EA1_08924	ncbi	343.933	352.345	335.52	0.952251	1.05014	-0.0705865	0.946641	0.956858		ribE	riboflavin synthase subunit alpha	Riboflavin synthase alpha chain	MCR_1898	9.6e-124	Biosynthesis of cofactors, prosthetic groups, and carriers	Riboflavin, FMN, and FAD
VBIMorCat162853_0453	EA1_02257	ncbi	154.291	156.098	152.483	0.976843	1.02371	-0.033801	0.949552	0.958766			pteridine reductase	FolM Alternative dihydrofolate reductase 1	MCR_0453	1.3e-144	Central intermediary metabolism	Other
VBIMorCat162853_1221	EA1_06043	ncbi	71.0155	71.5967	70.4344	0.983767	1.0165	-0.0236115	0.950534	0.959241			DNA polymerase III subunit epsilon	DNA polymerase III epsilon subunit	#N/A	#N/A	#N/A	#N/A
VBIMorCat162853_0749	EA1_03673	ncbi	2144.98	2287.45	2002.5	0.87543	1.1423	-0.191937	0.953241	0.961454	NarH	narH	nitrate reductase beta subunit NarH	Respiratory nitrate reductase beta chain	MCR_0747	0	Energy metabolism	Anaerobic
VBIMorCat162853_0776	EA1_03845	ncbi	5428.71	5492.37	5365.05	0.976818	1.02373	-0.0338385	0.954899	0.962608			DJ-1/PfpI family protein	ThiJ/PfpI family protein	MCR_0782	2.5e-126	Unknown function	General
VBIMorCat162853_0247	EA1_01234	ncbi	266.028	274.612	257.445	0.937485	1.06668	-0.0931321	0.97331	0.979586			AAA family ATPase	AAA ATPase, central region	MCR_0247	1.7e-176	Unknown function	General
VBIMorCat162853_0445	EA1_02217	ncbi	4116.07	4118.46	4113.69	0.998842	1.00116	-0.00167128	0.978602	0.984383		fghA	S-formylglutathione hydrolase	S-formylglutathione hydrolase	MCR_0445	3.4e-164	Fatty acid and phospholipid metabolism	Degradation
VBIMorCat162853_1590	EA1_07815	ncbi	698.613	712.15	685.076	0.961983	1.03952	-0.055917	1	1			phage shock protein E precursor	Phage shock protein E	MCR_1663	2.6e-43	Mobile and extrachromosomal element functions	Prophage functions
VBIMorCat162853_0386	EA1_01922	ncbi	12827.4	13051.5	12603.4	0.965665	1.03556	-0.0504057	1	1	beta	atpD	F0F1 ATP synthase subunit beta	ATP synthase beta chain	MCR_0383	1.3e-271	Energy metabolism	ATP-proton motive force interconversion
VBIMorCat162853_0388	EA1_01932	ncbi	6578.19	6670.64	6485.74	0.972282	1.02851	-0.0405538	0.997458	1			two-component system response regulator	Transcriptional regulatory protein RstA	MCR_0385	3e-131	Signal transduction	Two-component systems
VBIMorCat162853_0188	EA1_00950	ncbi	1793.55	1795.7	1791.4	0.997607	1.0024	-0.00345666	1	1			tetratricopeptide TPR_2	FOG: TPR repeat	MCR_0187	0	Unknown function	General
VBIMorCat162853_0859	EA1_04255	ncbi	683.117	683.257	682.977	0.999591	1.00041	-0.000590682	1	1		ung	uracil-DNA glycosylase	Uracil-DNA glycosylase, family 1	MCR_0865	4.1e-137	DNA metabolism	DNA replication, recombination, and repair
VBIMorCat162853_0786	EA1_03900	ncbi	821.309	818.192	824.425	1.00762	0.99244	0.0109481	1	1			cytoplasmic membrane protein	Predicted NAD regulator in Alphaproteobacteria	MCR_0792	1e-182	Cell envelope	Other
VBIMorCat162853_0147	EA1_00740	ncbi	2967.32	2949.49	2985.15	1.01209	0.988054	0.0173386	1	1			(p)ppGpp synthetase I SpoT/RelA	GTP pyrophosphokinase , (p)ppGpp synthetase I	MCR_0146	0	Cellular processes	Adaptations to atypical conditions
VBIMorCat162853_1024	EA1_05077	ncbi	1041.17	1033.56	1048.79	1.01474	0.985477	0.0211057	1	1		dnaG	DNA primase	DNA primase	MCR_1054	0	DNA metabolism	DNA replication, recombination, and repair
VBIMorCat162853_1574	EA1_07750	ncbi	3002.73	2969.01	3036.45	1.02272	0.977789	0.0324043	1	1	PnuC	pnuC	nicotinamide mononucleotide transporter PnuC	Ribosyl nicotinamide transporter, PnuC-like	MCR_1647	1.8e-150	Transport and binding proteins	Other
VBIMorCat162853_r037	#N/A	#N/A	3.49176	3.14681	3.83671	1.21924	0.820183	0.285983	1	1			#N/A	tRNA-Phe-GAA	#N/A	#N/A	#N/A	#N/A
VBIMorCat162853_1729	EA1_08507	ncbi	1084.96	1076.86	1093.06	1.01504	0.985181	0.0215397	0.994496	0.999835		ugd	UDPglucose 6-dehydrogenase	UDP-glucose dehydrogenase	MCR_1807	2.6e-249	Energy metabolism	Pentose phosphate pathway
VBIMorCat162853_0524	#N/A	#N/A	58.5802	58.4068	58.7536	1.00594	0.994098	0.00854047	0.967807	0.974571			#N/A	hypothetical protein	MCR_0524	7.5e-22	Hypothetical proteins
VBIMorCat162853_1056	EA1_05232	ncbi	17.5024	16.3203	18.6845	1.14486	0.873471	0.195168	0.961462	0.968702			hypothetical protein	hypothetical protein	MCR_1085	3.6e-15	Hypothetical proteins
VBIMorCat162853_0984	EA1_04887	ncbi	77.6591	75.352	79.9661	1.06123	0.9423	0.0857422	0.949476	0.958766			LysR family transcriptional regulator	hypothetical protein	#N/A	#N/A	#N/A	#N/A
VBIMorCat162853_1521	EA1_07502	ncbi	4727.38	4707.86	4746.89	1.00829	0.991778	0.011911	0.93702	0.948157		rpmC	50S ribosomal protein L29	LSU ribosomal protein L29p (L35e)	MCR_1577	2e-28	Protein synthesis	Ribosomal proteins: synthesis and modification
VBIMorCat162853_0126	EA1_00625	ncbi	662.698	656.034	669.361	1.02031	0.980091	0.0290123	0.927536	0.939068			GntR family transcriptional regulator	Histidine utilization repressor	MCR_0123	6.4e-142	Regulatory functions	DNA interactions
VBIMorCat162853_0143	EA1_00720	ncbi	1711.05	1692.14	1729.95	1.02234	0.978148	0.0318757	0.923948	0.936447		ihfA	integration host factor subunit alpha	Integration host factor alpha subunit	MCR_0142	7.1e-50	DNA metabolism	Chromosome-associated proteins
VBIMorCat162853_1211	#N/A	#N/A	0.191651	0	0.383301	Inf	#N/A	Inf	0.912029	0.926372			#N/A	hypothetical protein	MCR_1248	7.2e-16	Hypothetical proteins
VBIMorCat162853_0205	EA1_01024	ncbi	2539.55	2479.83	2599.28	1.04817	0.954044	0.0678725	0.905464	0.920203			serine-pyruvate aminotransferase	Serine-pyruvate aminotransferase/archaeal aspartate aminotransferase	MCR_0205	2.5e-213	Amino acid biosynthesis	Other
VBIMorCat162853_0937	EA1_04662	ncbi	102.346	99.4623	105.23	1.05799	0.945192	0.081321	0.903313	0.918515			tail assembly protein K	Phage tail assembly protein	MCR_0966	2.2e-108	Mobile and extrachromosomal element functions	Prophage functions
VBIMorCat162853_0784	EA1_03890	ncbi	1668.52	1650.81	1686.23	1.02146	0.978994	0.0306277	0.899373	0.915994	prfA	prfA	peptide chain release factor 1	Peptide chain release factor 1	MCR_0790	7e-205	Protein synthesis	Translation factors
VBIMorCat162853_1014	EA1_05027	ncbi	42.8452	41.7243	43.966	1.05373	0.949013	0.0755001	0.889937	0.907871			hypothetical protein	hypothetical protein	MCR_1043	1.2e-17	Hypothetical proteins
VBIMorCat162853_1351	EA1_06676	ncbi	1080.08	1063.7	1096.47	1.03081	0.970111	0.043778	0.883489	0.902276	ComF	comF	competence protein ComF	Competence protein F homolog, phosphoribosyltransferase domain; protein YhgH required for utilization of DNA as sole source of carbon and energy	MCR_1384	1.6e-170	Cellular processes	DNA transformation
VBIMorCat162853_0932	EA1_04622	ncbi	1.73937	1.56105	1.9177	1.22846	0.814024	0.296857	0.88112	0.900347			putative phage head morphogenesis protein	minor head protein-like	MCR_0942	9.9e-145	Mobile and extrachromosomal element functions	Prophage functions
VBIMorCat162853_0648	EA1_03210	ncbi	8290.09	8234.83	8345.36	1.01342	0.986757	0.0192339	0.877845	0.897491		lolCE	lipoprotein ABC transporter permease protein LolC/E	Lipoprotein releasing system transmembrane protein LolC	MCR_0650	9.7e-230	Protein fate	Protein and peptide secretion and trafficking
VBIMorCat162853_1093	EA1_05422	ncbi	391.961	381.828	402.095	1.05308	0.949598	0.0746112	0.86169	0.882903			bifunctional HTH-domain containing protein/aminotransferase	Aspartate aminotransferase	MCR_1128	0	Amino acid biosynthesis	Aspartate family
VBIMorCat162853_0363	#N/A	#N/A	4.68793	4.21583	5.16004	1.22397	0.817014	0.291568	0.861062	0.882903			#N/A	Type III restriction-modification system methylation subunit	#N/A	#N/A	#N/A	#N/A
VBIMorCat162853_1118	EA1_05537	ncbi	601.792	595.191	608.393	1.02218	0.978301	0.0316498	0.859086	0.882344		lipB	lipoyltransferase	Octanoate-[acyl-carrier-protein]-protein-N- octanoyltransferase	MCR_1153	3.3e-141	Protein fate	Protein modification and repair
VBIMorCat162853_1531	EA1_07552	ncbi	1142.73	1133.11	1152.35	1.01698	0.983301	0.0242943	0.852257	0.877076			ribonuclease G	Cytoplasmic axial filament protein CafA and Ribonuclease G	MCR_1587	0	Transcription	Degradation of RNA
VBIMorCat162853_1124	EA1_05562	ncbi	717.753	710.178	725.328	1.02133	0.979113	0.0304529	0.8419	0.867941		mtgA	monofunctional biosynthetic peptidoglycan transglycosylase	Monofunctional biosynthetic peptidoglycan transglycosylase	MCR_1159	1.3e-125	Cell envelope	Biosynthesis and degradation of murein sacculus and peptidoglycan
VBIMorCat162853_0638	EA1_03155	ncbi	861.142	857.482	864.803	1.00854	0.991535	0.0122638	0.838682	0.866437			hypothetical protein	putative ATP/GTP-binding protein	MCR_0641	1e-165	Hypothetical proteins	Conserved
VBIMorCat162853_1071	EA1_05317	ncbi	786.76	779.399	794.122	1.01889	0.98146	0.026998	0.83532	0.863917	MscS		mechanosensitive ion channel family protein MscS	Potassium efflux system KefA protein / Small- conductance mechanosensitive channel	MCR_1103	5e-214	Transport and binding proteins	Unknown substrate
VBIMorCat162853_1180	EA1_05858	ncbi	333.669	332.507	334.832	1.00699	0.993058	0.0100501	0.834803	0.86386	argC		N-acetyl-gamma-glutamyl-phosphate reductase	N-acetyl-gamma-glutamyl-phosphate reductase	MCR_1218	3.1e-14	Unknown function	Enzymes of unknown specificity
VBIMorCat162853_0500	EA1_02492	ncbi	591.869	588.329	595.409	1.01203	0.98811	0.017257	0.821169	0.850691			carboxymuconolactone decarboxylase	4-carboxymuconolactone decarboxylase	MCR_0502	2.4e-67	Energy metabolism	Other
VBIMorCat162853_0184	EA1_00925	ncbi	3340.69	3330.37	3351.01	1.0062	0.993842	0.00891227	0.813556	0.84351			cytochrome b561 family protein	possible nickel-dependent hydrogenase b561-type cytochrome subunit	MCR_0183	3.4e-94	Energy metabolism	Electron transport
VBIMorCat162853_1062	EA1_05262	ncbi	911.129	884.714	937.545	1.05971	0.94365	0.0836755	0.812715	0.84351	Lgt3	lgt3	glucosyltransferase Lgt3	Lipopolysaccharide core biosynthesis glycosyl transferase kdtX	MCR_1093	0	Cell envelope	Biosynthesis and degradation of surface polysaccharides and lipopolysaccharides
VBIMorCat162853_0357	EA1_01777	ncbi	471.844	456.686	487.001	1.06638	0.937751	0.092723	0.813204	0.84351			hypothetical protein	yadS protein	MCR_0356	1.2e-117	Unknown function	General
VBIMorCat162853_0723	#N/A	#N/A	18.9599	17.6813	20.2384	1.14462	0.873653	0.194867	0.813436	0.84351			#N/A	hypothetical protein	#N/A	#N/A	#N/A	#N/A
VBIMorCat162853_1465	#N/A	#N/A	309.702	307.412	311.992	1.0149	0.985319	0.0213367	0.809795	0.842637			#N/A	hypothetical protein	#N/A	#N/A	#N/A	#N/A
VBIMorCat162853_0492	#N/A	#N/A	737.193	735.846	738.541	1.00366	0.996351	0.00527454	0.805247	0.83837			#N/A	hypothetical protein	MCR_0493	1.1e-20	Hypothetical proteins
VBIMorCat162853_1177	#N/A	#N/A	322.651	320.882	324.421	1.01103	0.989093	0.0158215	0.799969	0.834731			#N/A	hypothetical protein	#N/A	#N/A	#N/A	#N/A
VBIMorCat162853_0960	EA1_04762	ncbi	3377.16	3351.88	3402.43	1.01508	0.985143	0.0215944	0.797385	0.832499			hypothetical protein	hypothetical protein	MCR_0989	1.1e-14	Hypothetical proteins
VBIMorCat162853_1310	EA1_06486	ncbi	4249.82	4203.09	4296.54	1.02224	0.978248	0.0317273	0.792924	0.828303		ffh	signal recognition particle protein	Signal recognition particle, subunit Ffh SRP54 (TC 3.A.5.1.1)	MCR_1342	6.2e-293	Protein fate	Protein and peptide secretion and trafficking
VBIMorCat162853_0308	EA1_01538	ncbi	1972.9	1972.03	1973.77	1.00088	0.99912	0.00127001	0.792186	0.827994	FtsQ	ftsQ	cell division protein FtsQ	Cell division protein FtsQ	MCR_0306	1.9e-124	Cellular processes	Cell division
VBIMorCat162853_1688	EA1_08312	ncbi	1290.91	1281.92	1299.9	1.01403	0.986163	0.0201016	0.790441	0.826631		truB	tRNA pseudouridine synthase B	tRNA pseudouridine synthase B ## tRNA Psi55	MCR_1762	1.2e-172	Protein synthesis	tRNA and rRNA base modification
VBIMorCat162853_r032	#N/A	#N/A	838.824	812.521	865.127	1.06474	0.939192	0.0905076	0.78307	0.820756			#N/A	tRNA-Leu-TAG	#N/A	#N/A	#N/A	#N/A
VBIMorCat162853_1116	EA1_05527	ncbi	235.286	231.968	238.603	1.0286	0.972193	0.0406858	0.777115	0.815427			hypothetical protein	hypothetical protein	MCR_1151	1.6e-34	Hypothetical proteins	Conserved
VBIMorCat162853_0168	EA1_00850	ncbi	106.893	106.877	106.91	1.00031	0.999692	0.000444211	0.771429	0.809914		nadD	nicotinate nucleotide adenylyltransferase	Nicotinate-nucleotide adenylyltransferase ## bacterial NadD family	MCR_0168	2.2e-123	Biosynthesis of cofactors, prosthetic groups, and carriers	Pyridine nucleotides
VBIMorCat162853_0311	EA1_01553	ncbi	372.508	371.943	373.074	1.00304	0.996969	0.00437876	0.769178	0.808457			PHP-like protein	COG0613, Predicted metal-dependent phosphoesterases (PHP family)	MCR_0309	5.1e-182	Unknown function	Enzymes of unknown specificity
VBIMorCat162853_0194	EA1_00965	ncbi	272.99	270.074	275.907	1.0216	0.978858	0.0308281	0.757583	0.797613			hypothetical protein	protein of unknown function DUF1285	MCR_0192	6.2e-119	Hypothetical proteins	Conserved
VBIMorCat162853_0235	EA1_01174	ncbi	1130.94	1117.08	1144.81	1.02482	0.975779	0.0353731	0.745497	0.785771			aminodeoxychorismate lyase apoprotein	Aminodeoxychorismate lyase	MCR_0235	1.4e-158	Unknown function	Enzymes of unknown specificity
VBIMorCat162853_0154	EA1_00775	ncbi	798.074	793.315	802.833	1.012	0.988145	0.0172059	0.743545	0.784155			3'-5' exonuclease	Polysaccharide biosynthesis protein WlaX	MCR_0153	3.5e-149	DNA metabolism	DNA replication, recombination, and repair
VBIMorCat162853_0685	EA1_03375	ncbi	360.287	357.866	362.709	1.01354	0.986645	0.0193964	0.735436	0.776478		folP	dihydropteroate synthase	Dihydropteroate synthase	MCR_0684	1.2e-168	Biosynthesis of cofactors, prosthetic groups, and carriers	Folic acid
VBIMorCat162853_0998	EA1_04952	ncbi	2635.8	2600.19	2671.41	1.02739	0.973338	0.0389879	0.735277	0.776478	ruvA	ruvA	Holliday junction DNA helicase RuvA	Holliday junction DNA helicase RuvA	MCR_1027	1.9e-109	DNA metabolism	DNA replication, recombination, and repair
VBIMorCat162853_0520	EA1_02592	ncbi	179.484	177.525	181.444	1.02208	0.9784	0.0315034	0.719332	0.762916			hypothetical protein	hypothetical protein	MCR_0520	5.8e-24	Hypothetical proteins
VBIMorCat162853_0544	EA1_02697	ncbi	12202	12117.1	12287	1.01403	0.986165	0.0200984	0.701824	0.745623	YaeT	yaeT	outer membrane protein assembly complex protein YaeT	Outer membrane protein assembly factor YaeT precursor	MCR_0546	0	Protein fate	Protein and peptide secretion and trafficking
VBIMorCat162853_0193	#N/A	#N/A	28.5675	26.0658	31.0691	1.19195	0.838964	0.253319	0.701833	0.745623			#N/A	hypothetical protein	MCR_0193	5.8e-24	Hypothetical proteins
VBIMorCat162853_0376	EA1_01877	ncbi	778.279	757.612	798.945	1.05456	0.948265	0.0766376	0.685091	0.729907	ZnuA	znuA	zinc ABC transporter substrate binding protein ZnuA	Zinc ABC transporter, periplasmic-binding protein ZnuA	MCR_0373	3.6e-170	Transport and binding proteins	Cations and iron carrying compounds
VBIMorCat162853_0499	EA1_02487	ncbi	651.745	647.957	655.532	1.01169	0.988445	0.0167677	0.683611	0.729159			major facilitator superfamily protein	permease, putative	#N/A	#N/A	#N/A	#N/A
VBIMorCat162853_1042	EA1_05162	ncbi	1585.69	1555.39	1615.98	1.03896	0.962503	0.0551375	0.667134	0.712802	fumC	fumC	fumarate hydratase	Fumarate hydratase class II	MCR_1072	8.6e-267	Energy metabolism	TCA cycle
VBIMorCat162853_0304	EA1_01518	ncbi	15.8493	15.3185	16.38	1.06929	0.935197	0.0966571	0.664617	0.710923			Cof-like hydrolase	hypothetical protein	MCR_0302	4.7e-15	Unknown function	General
VBIMorCat162853_0082	EA1_00410	ncbi	14592	14373.2	14810.9	1.03045	0.970445	0.0432809	0.662861	0.709451	tig	tig	trigger factor	Cell division trigger factor	MCR_0087	7.6e-251	Protein fate	Protein folding and stabilization
VBIMorCat162853_0072	#N/A	#N/A	18.2049	18.0382	18.3717	1.01849	0.981848	0.026428	0.658073	0.705132			#N/A	hypothetical protein	MCR_0077	7.3e-18	Hypothetical proteins
VBIMorCat162853_0832	EA1_04115	ncbi	594.385	589.235	599.535	1.01748	0.98282	0.0250012	0.651551	0.699344			putative phosphohistidine phosphatase	Phosphohistidine phosphatase SixA	MCR_0837	3.7e-89	Unknown function	Enzymes of unknown specificity
VBIMorCat162853_1727	#N/A	#N/A	14.877	12.4343	17.3198	1.3929	0.717925	0.478095	0.61772	0.665319			#N/A	hypothetical protein	MCR_1804	6.3e-17	Hypothetical proteins
VBIMorCat162853_0662	EA1_03270	ncbi	705.021	683.101	726.94	1.06418	0.939695	0.0897355	0.610764	0.658963			hypothetical protein	YgfY COG2938	MCR_0664	5.9e-43	Hypothetical proteins	Conserved
VBIMorCat162853_1385	#N/A	#N/A	2930.11	2822.6	3037.62	1.07618	0.929215	0.105915	0.608493	0.656891			#N/A	Enoyl-CoA hydratase	#N/A	#N/A	#N/A	#N/A
VBIMorCat162853_0262	EA1_01322	ncbi	28.6574	26.1269	31.1878	1.19371	0.837728	0.255447	0.604509	0.652967			hypothetical protein	hypothetical protein	MCR_0262	5.7e-22	Hypothetical proteins
VBIMorCat162853_1653	EA1_08136	ncbi	28.7636	27.2986	30.2285	1.10733	0.903075	0.147082	0.602192	0.651215			type I phosphodiesterase/nucleotide pyrophosphatase	FIG01199621: hypothetical protein	MCR_1725	6.8e-148	Unknown function	Enzymes of unknown specificity
VBIMorCat162853_r034	#N/A	#N/A	261.507	246.88	276.135	1.1185	0.894053	0.161567	0.601902	0.651215			#N/A	tRNA-Arg-CCG	#N/A	#N/A	#N/A	#N/A
VBIMorCat162853_1331	EA1_06586	ncbi	2052.15	2009.28	2095.02	1.04267	0.959076	0.0602834	0.601077	0.650762			ABC transporter ATPase subunit	ABC transporter, ATP-binding protein	MCR_1363	7.4e-143	Transport and binding proteins	Unknown substrate
VBIMorCat162853_1060	EA1_05252	ncbi	395.153	389.767	400.54	1.02764	0.973105	0.0393326	0.598308	0.648513			hypothetical protein	hypothetical protein	MCR_1091	1.3e-53	Cell envelope	Other
VBIMorCat162853_1456	EA1_07197	ncbi	1178.94	1146.36	1211.52	1.05684	0.946218	0.0797549	0.596114	0.64651		folA	dihydrofolate reductase	Dihydrofolate reductase	MCR_1490	3.4e-96	Biosynthesis of cofactors, prosthetic groups, and carriers	Folic acid
VBIMorCat162853_r020	#N/A	#N/A	53.4677	47.0538	59.8816	1.27262	0.78578	0.347802	0.593348	0.644256			#N/A	tRNA-Gly-GCC	#N/A	#N/A	#N/A	#N/A
VBIMorCat162853_1684	#N/A	#N/A	31.5336	29.1525	33.9147	1.16335	0.859583	0.218291	0.589625	0.640956			#N/A	hypothetical protein	#N/A	#N/A	#N/A	#N/A
VBIMorCat162853_0365	#N/A	#N/A	175.702	174.739	176.665	1.01102	0.989096	0.0158182	0.583719	0.635273			#N/A	Type III restriction enzyme, res subunit:DEAD/DEAH box helicase, N-terminal	MCR_0361	3.8e-301	DNA metabolism	Restriction/modification
VBIMorCat162853_0750	EA1_03678	ncbi	4123.74	3310.75	4936.73	1.49112	0.670636	0.576399	0.583332	0.635222	NarJ	narJ	nitrate reductase delta subunit NarJ	Respiratory nitrate reductase delta chain	MCR_0748	2.7e-151	Energy metabolism	Anaerobic
VBIMorCat162853_0228	EA1_01134	ncbi	26584.9	26336.5	26833.3	1.01886	0.981487	0.026959	0.573393	0.625489		fusA	elongation factor G	Translation elongation factor G	MCR_0228	0	Protein synthesis	Translation factors
VBIMorCat162853_1805	EA1_08874	ncbi	1800.42	1776.14	1824.69	1.02733	0.973395	0.0389024	0.571964	0.624658			methyltransferase small	16S rRNA m(2)G 1207 methyltransferase	MCR_1887	3.3e-124	Protein synthesis	tRNA and rRNA base modification
VBIMorCat162853_0478	EA1_02382	ncbi	2474.08	2445.38	2502.79	1.02348	0.977062	0.0334783	0.56042	0.612765			U32 family peptidase	Putative protease	MCR_0479	8.1e-276	Protein fate	Degradation of proteins, peptides, and glycopeptides
VBIMorCat162853_1344	EA1_06646	ncbi	2773.48	2732.53	2814.42	1.02997	0.970904	0.0425993	0.557231	0.609634		pal	peptidoglycan-associated lipoprotein	18K peptidoglycan-associated outer membrane lipoprotein; Peptidoglycan-associated lipoprotein precursor; Outer membrane protein P6; OmpA/MotB precursor	MCR_1377	5e-91	Cell envelope	Other
VBIMorCat162853_1535	EA1_07579	ncbi	5022.92	4935.18	5110.65	1.03555	0.965666	0.0504037	0.547863	0.600086	gatB	gatB	aspartyl/glutamyl-tRNA amidotransferase subunit B	Aspartyl-tRNA(Asn) amidotransferase subunit B @ Glutamyl-tRNA(Gln) amidotransferase subunit B	MCR_1592	3.8e-284	Protein synthesis	tRNA aminoacylation
VBIMorCat162853_0315	#N/A	#N/A	1.84578	0.660414	3.03115	4.58978	0.217876	2.19842	0.547843	0.600086			#N/A	hypothetical protein	MCR_0313	1.2e-28	Hypothetical proteins
VBIMorCat162853_1063	EA1_05272	ncbi	912.367	885.136	939.598	1.06153	0.942038	0.0861434	0.539226	0.591317	Lgt1	lgt1	glucosyltransferase Lgt1	Glycosyl transferase, group 1	MCR_1095	1.7e-182	Cell envelope	Biosynthesis and degradation of surface polysaccharides and lipopolysaccharides
VBIMorCat162853_r009	#N/A	#N/A	418341	408628	428055	1.04754	0.954616	0.0670075	0.527896	0.580252			#N/A	Small Subunit Ribosomal RNA; ssuRNA; SSU rRNA	#N/A	#N/A	#N/A	#N/A
VBIMorCat162853_1031	EA1_05107	ncbi	2332.06	2325.65	2338.46	1.00551	0.994519	0.00792881	0.526563	0.579127	rpsT	rpsT	30S ribosomal protein S20	SSU ribosomal protein S20p	MCR_1061	5.1e-42	Protein synthesis	Ribosomal proteins: synthesis and modification
VBIMorCat162853_1567	EA1_07719	ncbi	199.586	193.348	205.825	1.06453	0.939379	0.0902207	0.514116	0.567771	aat	aat	leucyl/phenylalanyl-tRNA--protein transferase	Leucyl/phenylalanyl-tRNA--protein transferase	MCR_1626	1.8e-152	Protein fate	Degradation of proteins, peptides, and glycopeptides
VBIMorCat162853_0058	#N/A	#N/A	9.42045	8.92604	9.91486	1.11078	0.900269	0.151573	0.509364	0.562855			#N/A	hypothetical protein	MCR_0062	0.00022	Hypothetical proteins
VBIMorCat162853_0116	EA1_00580	ncbi	6.43559	4.14399	8.72719	2.10599	0.474836	1.0745	0.509103	0.562855			hypothetical protein	hypothetical protein	MCR_0116	7.3e-18	Hypothetical proteins
VBIMorCat162853_1204	EA1_05963	ncbi	6232.44	6058.62	6406.26	1.05738	0.945735	0.0804927	0.508687	0.56277		asd	aspartate-semialdehyde dehydrogenase	Aspartate-semialdehyde dehydrogenase	MCR_1241	1.3e-218	Amino acid biosynthesis	Aspartate family
VBIMorCat162853_0591	#N/A	#N/A	439.233	424.682	453.784	1.06853	0.935869	0.0956217	0.492558	0.546217			#N/A	hypothetical protein	#N/A	#N/A	#N/A	#N/A
VBIMorCat162853_1217	#N/A	#N/A	261.561	249.547	273.575	1.09629	0.912169	0.132627	0.482603	0.53613			#N/A	hypothetical protein	#N/A	#N/A	#N/A	#N/A
VBIMorCat162853_r027	#N/A	#N/A	693.02	662.156	723.884	1.09322	0.914726	0.128589	0.480357	0.533952			#N/A	tRNA-Asn-GTT	#N/A	#N/A	#N/A	#N/A
VBIMorCat162853_0541	EA1_02682	ncbi	2688.29	2606.66	2769.92	1.06263	0.941059	0.0876427	0.476308	0.530081			phosphatidate cytidylyltransferase	Phosphatidate cytidylyltransferase	MCR_0542	1.2e-164	Fatty acid and phospholipid metabolism	Biosynthesis
VBIMorCat162853_0834	EA1_04125	ncbi	1234.51	1233.91	1235.11	1.00097	0.999028	0.00140331	0.465505	0.518366			phosphate starvation-inducible protein	Phosphate starvation-inducible protein PhoH, predicted ATPase	MCR_0839	1.8e-207	Unknown function	General
VBIMorCat162853_1107	EA1_05482	ncbi	86.6694	82.6723	90.6665	1.0967	0.911829	0.133165	0.461052	0.514631			putative DsrC-like protein	tRNA 2-thiouridine synthesizing protein E	MCR_1142	3.8e-57	Central intermediary metabolism	Sulfur metabolism
VBIMorCat162853_0170	EA1_00860	ncbi	7468.14	7251.07	7685.2	1.05987	0.943511	0.0838882	0.447345	0.499926		ssb	single-strand binding protein	Single-stranded DNA-binding protein	MCR_0170	7.2e-139	DNA metabolism	DNA replication, recombination, and repair
VBIMorCat162853_1004	EA1_04982	ncbi	134.325	126.253	142.398	1.12788	0.886619	0.173614	0.446585	0.499375		pdxA	4-hydroxythreonine-4-phosphate dehydrogenase	4-hydroxythreonine-4-phosphate dehydrogenase	MCR_1033	2.1e-225	Biosynthesis of cofactors, prosthetic groups, and carriers	Pyridoxine
VBIMorCat162853_1468	EA1_07257	ncbi	4519.76	4405.52	4634	1.05186	0.950695	0.0729462	0.444895	0.497783		map	methionine aminopeptidase, type I	Methionine aminopeptidase	MCR_1524	3.6e-153	Protein fate	Protein modification and repair
VBIMorCat162853_1076	EA1_05342	ncbi	480.942	468.522	493.362	1.05302	0.949652	0.0745293	0.438048	0.490414			hypothetical protein	probable membrane protein STY1534	MCR_1109	1.3e-161	Unknown function	General
VBIMorCat162853_1006	EA1_04987	ncbi	752.024	726.491	777.557	1.07029	0.934325	0.0980031	0.428233	0.479714		dnaB	replicative DNA helicase	Replicative DNA helicase	MCR_1035	1.8e-258	DNA metabolism	DNA replication, recombination, and repair
VBIMorCat162853_0435	EA1_02167	ncbi	862.718	860.531	864.905	1.00508	0.994944	0.0073132	0.426967	0.478582			hypothetical protein	hypothetical protein	MCR_0434	5.8e-128	Hypothetical proteins
VBIMorCat162853_0652	EA1_03225	ncbi	3004.68	2926.22	3083.14	1.05363	0.949104	0.0753625	0.419497	0.47162		metK	S-adenosylmethionine synthetase	S-adenosylmethionine synthetase	MCR_0654	4.1e-224	Central intermediary metabolism	Other
VBIMorCat162853_r016	#N/A	#N/A	484.666	466.219	503.113	1.07914	0.926668	0.109876	0.415253	0.467409			#N/A	tRNA-Ser-TGA	#N/A	#N/A	#N/A	#N/A
VBIMorCat162853_0731	#N/A	#N/A	162.561	155.193	169.93	1.09496	0.913273	0.130882	0.410118	0.462185			#N/A	hypothetical protein	#N/A	#N/A	#N/A	#N/A
VBIMorCat162853_1057	EA1_05237	ncbi	916.708	901.009	932.407	1.03485	0.966325	0.0494191	0.395234	0.446216			hypothetical protein	Putative surface protein	MCR_1087	4.3e-177	Hypothetical proteins	Conserved
VBIMorCat162853_1250	EA1_06183	ncbi	16704.9	16267.8	17141.9	1.05373	0.949009	0.0755063	0.393941	0.445025	CstA	cstA	carbon starvation protein CstA	Carbon starvation protein A	MCR_1284	0	Cellular processes	Adaptations to atypical conditions
VBIMorCat162853_1549	#N/A	#N/A	39.3245	35.0321	43.6169	1.24506	0.803176	0.316212	0.388682	0.43988			#N/A	hypothetical protein	MCR_1607	3.4e-24	Hypothetical proteins
VBIMorCat162853_1411	EA1_06966	ncbi	2113.53	2069.09	2157.96	1.04295	0.958818	0.0606708	0.381182	0.432699			lytic transglycosylase	Soluble lytic murein transglycosylase precursor	MCR_1445	0	Cell envelope	Biosynthesis and degradation of murein sacculus and peptidoglycan
VBIMorCat162853_1552	EA1_07659	ncbi	4859.03	4757.15	4960.92	1.04283	0.958925	0.0605105	0.378768	0.430716		proC	pyrroline-5-carboxylate reductase	Pyrroline-5-carboxylate reductase	MCR_1610	5.5e-156	Amino acid biosynthesis	Glutamate family
VBIMorCat162853_0266	EA1_01342	ncbi	5876.72	5665.85	6087.59	1.07444	0.930721	0.103579	0.364211	0.415298			hypothetical protein	Protein of unknown function DUF81	MCR_0266	1.8e-148	Hypothetical proteins	Conserved
VBIMorCat162853_0481	EA1_02397	ncbi	280.745	269.654	291.835	1.08226	0.923992	0.114047	0.362671	0.413944			hypothetical protein	hypothetical protein	MCR_0482	7.5e-39	Hypothetical proteins
VBIMorCat162853_1334	EA1_06596	ncbi	7351.74	6972.88	7730.59	1.10866	0.901986	0.148823	0.361645	0.413025			putative ABC transport system substrate-binding protein	ABC transporter substrate-binding protein	MCR_1366	2.3e-182	Transport and binding proteins	Unknown substrate
VBIMorCat162853_0272	#N/A	#N/A	105.582	90.2596	120.904	1.33952	0.746538	0.421713	0.361046	0.412593			#N/A	hypothetical protein	MCR_0271	2.5e-20	Hypothetical proteins	Conserved
VBIMorCat162853_0203	EA1_01014	ncbi	2239.64	2167.53	2311.74	1.06653	0.937616	0.0929306	0.351518	0.402441			hypothetical protein	FIG00968787: hypothetical protein	MCR_0203	1.5e-37	Cell envelope	Other
VBIMorCat162853_1491	EA1_07362	ncbi	1652.84	1607.55	1698.13	1.05635	0.946658	0.079084	0.351298	0.402435	ilvH	ilvN	acetolactate synthase 3 regulatory subunit	Acetolactate synthase small subunit	MCR_1547	4.3e-90	Amino acid biosynthesis	Pyruvate family
VBIMorCat162853_0895	#N/A	#N/A	9.60777	8.09027	11.1253	1.37514	0.727198	0.45958	0.34465	0.395545			#N/A	hypothetical protein	MCR_0901	2.6e-07	Hypothetical proteins
VBIMorCat162853_0631	EA1_03135	ncbi	625.566	604.61	646.523	1.06932	0.935171	0.0966973	0.34388	0.394904			hypothetical protein	Protein YigP (COG3165) clustered with ubiquinone biosynthetic genes	MCR_0634	1.6e-119	Hypothetical proteins
VBIMorCat162853_1226	#N/A	#N/A	60.4051	56.1854	64.6248	1.15021	0.869409	0.201893	0.342716	0.393808			#N/A	hypothetical protein	MCR_1260	4.9e-19	Hypothetical proteins
VBIMorCat162853_r051	#N/A	#N/A	10821.3	9746.02	11896.5	1.22065	0.819235	0.287651	0.335656	0.386169			#N/A	Large Subunit Ribosomal RNA; lsuRNA; LSU rRNA	#N/A	#N/A	#N/A	#N/A
VBIMorCat162853_0914	EA1_04520	ncbi	1651.76	1586.65	1716.88	1.08208	0.924145	0.113809	0.335377	0.386086	FtsY	ftsY	signal recognition particle-docking protein FtsY	Signal recognition particle receptor protein FtsY (=alpha subunit) (TC 3.A.5.1.1)	MCR_0921	3.7e-174	Protein fate	Protein and peptide secretion and trafficking
VBIMorCat162853_1348	EA1_06661	ncbi	256.024	242.232	269.816	1.11387	0.897767	0.155587	0.334987	0.385873			hypothetical protein	hypothetical protein	MCR_1381	3.6e-155	Hypothetical proteins
VBIMorCat162853_r010	#N/A	#N/A	10099.5	9093.04	11106	1.22138	0.818749	0.288507	0.332996	0.384053			#N/A	Large Subunit Ribosomal RNA; lsuRNA; LSU rRNA	#N/A	#N/A	#N/A	#N/A
VBIMorCat162853_r043	#N/A	#N/A	10761.5	9671.79	11851.1	1.22533	0.816106	0.293171	0.332983	0.384053			#N/A	Large Subunit Ribosomal RNA; lsuRNA; LSU rRNA	#N/A	#N/A	#N/A	#N/A
VBIMorCat162853_r036	#N/A	#N/A	45780.9	41126.8	50435.1	1.22633	0.815439	0.29435	0.332971	0.384053			#N/A	Large Subunit Ribosomal RNA; lsuRNA; LSU rRNA	#N/A	#N/A	#N/A	#N/A
VBIMorCat162853_0771	EA1_03778	ncbi	834.788	770.348	899.228	1.1673	0.856676	0.223178	0.329139	0.380777	MoeB		putative molybdopterin biosynthesis protein MoeB	Molybdopterin biosynthesis protein MoeB	MCR_0769	4e-150	Biosynthesis of cofactors, prosthetic groups, and carriers	Molybdopterin
VBIMorCat162853_1485	EA1_07337	ncbi	2849.84	2760.22	2939.47	1.06494	0.939019	0.0907735	0.327608	0.379239			FxsA cytoplasmic membrane protein	FxsA cytoplasmic membrane protein	MCR_1540	4.9e-106	Cell envelope	Other
VBIMorCat162853_0554	#N/A	#N/A	74.315	68.1995	80.4305	1.17934	0.84793	0.237982	0.32184	0.373486			#N/A	hypothetical protein	#N/A	#N/A	#N/A	#N/A
VBIMorCat162853_1163	EA1_05752	ncbi	219.781	199.155	240.408	1.20714	0.828403	0.271595	0.319699	0.371462			hypothetical protein	putative ThrE family exporter, small subunit	MCR_1197	1.6e-64	Cell envelope	Other
VBIMorCat162853_1135	EA1_05612	ncbi	2072.54	2012.37	2132.72	1.0598	0.943572	0.0837949	0.31114	0.361741	hisS	hisS	histidyl-tRNA synthetase	Histidyl-tRNA synthetase	MCR_1170	3.8e-248	Protein synthesis	tRNA aminoacylation
VBIMorCat162853_0461	EA1_02297	ncbi	3190.57	3069.65	3311.49	1.07879	0.926968	0.109408	0.309225	0.359962			MaoC-like dehydratase	Acyl dehydratase	MCR_0462	4.7e-172	Unknown function	General
VBIMorCat162853_0010	EA1_00045	ncbi	909.74	884.132	935.348	1.05793	0.945244	0.0812413	0.30863	0.359492			peptidylprolyl isomerase, FKBP-type	FKBP-type peptidyl-prolyl cis-trans isomerase	MCR_0010	1.4e-63	Protein fate	Protein folding and stabilization
VBIMorCat162853_0387	EA1_01927	ncbi	3695.9	3571.86	3819.95	1.06946	0.935053	0.0968802	0.307252	0.358557	atpC	atpC	F0F1 ATP synthase subunit epsilon	ATP synthase epsilon chain	MCR_0384	8.7e-59	Energy metabolism	ATP-proton motive force interconversion
VBIMorCat162853_0942	EA1_04682	ncbi	17.3414	15.3116	19.3713	1.26514	0.790427	0.339295	0.301464	0.35246			hypothetical protein	hypothetical protein	MCR_0971	5.8e-24	Hypothetical proteins
VBIMorCat162853_0841	EA1_04160	ncbi	1611.15	1536.14	1686.15	1.09765	0.911034	0.134424	0.29724	0.347739		nrdA	ribonucleotide-diphosphate reductase subunit alpha	Ribonucleotide reductase of class Ia (aerobic), alpha subunit	MCR_0846	0	Purines, pyrimidines, nucleosides, and nucleotides	2'-Deoxyribonucleotide metabolism
VBIMorCat162853_1520	EA1_07497	ncbi	5932.24	5698.11	6166.37	1.08218	0.924063	0.113938	0.293722	0.344053		rpsQ	30S ribosomal protein S17	SSU ribosomal protein S17p (S11e)	MCR_1576	1.3e-44	Protein synthesis	Ribosomal proteins: synthesis and modification
VBIMorCat162853_1136	EA1_05617	ncbi	926.064	876.911	975.216	1.1121	0.899196	0.153292	0.291188	0.341299			hypothetical protein	protein of unknown function DUF511	MCR_1171	1.2e-172	Hypothetical proteins	Conserved
VBIMorCat162853_1698	EA1_08357	ncbi	2940.49	2852.54	3028.44	1.06167	0.941916	0.0863301	0.290324	0.340499	mraY	mraY	phospho-N-acetylmuramoyl-pentapeptide- transferase	Phospho-N-acetylmuramoyl-pentapeptide- transferase	MCR_1773	1.8e-207	Cell envelope	Biosynthesis and degradation of murein sacculus and peptidoglycan
VBIMorCat162853_0358	#N/A	#N/A	130.43	117.615	143.246	1.21793	0.821068	0.284427	0.286999	0.337021			#N/A	hypothetical protein	MCR_0357	6.2e-15	Hypothetical proteins
VBIMorCat162853_0464	EA1_02312	ncbi	320.598	302.204	338.993	1.12174	0.891476	0.165732	0.276861	0.32532			putative lipoprotein	putative lipoprotein	MCR_0465	1.3e-70	Cell envelope	Other
VBIMorCat162853_0319	EA1_01593	ncbi	322.827	307.22	338.433	1.1016	0.907771	0.1396	0.273952	0.322104			tatD-related deoxyribonuclease	Putative deoxyribonuclease YjjV	MCR_0318	1.4e-152	DNA metabolism	DNA replication, recombination, and repair
VBIMorCat162853_1763	EA1_08677	ncbi	4504.45	4385.37	4623.53	1.05431	0.94849	0.0762959	0.263088	0.309894			SPFH domain Band 7 family protein	Putative stomatin/prohibitin-family membrane protease subunit YbbK	MCR_1843	2.8e-155	Unknown function	General
VBIMorCat162853_1774	#N/A	#N/A	129.439	112.581	146.296	1.29947	0.769545	0.377922	0.263236	0.309894			#N/A	hypothetical protein	MCR_1854	4.7e-15	Hypothetical proteins
VBIMorCat162853_0862	EA1_04270	ncbi	48438.1	47445.1	49431	1.04186	0.959825	0.0591565	0.261833	0.308824	rpsA	rpsA	30S ribosomal protein S1	SSU ribosomal protein S1p	MCR_0868	0	Protein synthesis	Ribosomal proteins: synthesis and modification
VBIMorCat162853_0603	EA1_03008	ncbi	416.299	396.951	435.647	1.09748	0.911176	0.134199	0.25506	0.301784	HscB	hscB	Fe-S protein assembly co-chaperone HscB	Chaperone protein HscB	MCR_0605	3.4e-94	Protein fate	Protein folding and stabilization
VBIMorCat162853_1099	#N/A	#N/A	242.801	227.216	258.387	1.13718	0.879366	0.185464	0.249987	0.296158			#N/A	hypothetical protein	MCR_1134	7e-14	Hypothetical proteins
VBIMorCat162853_0271	EA1_01367	ncbi	12.2234	9.17784	15.2689	1.66367	0.601079	0.734373	0.249128	0.295328			hypothetical protein	hypothetical protein	#N/A	#N/A	#N/A	#N/A
VBIMorCat162853_0510	EA1_02537	ncbi	1364.54	1321.63	1407.45	1.06494	0.93902	0.0907722	0.243655	0.289206			ferredoxin 1	4Fe-4S ferredoxin, iron-sulfur binding	MCR_0510	1e-61	Energy metabolism	Electron transport
VBIMorCat162853_1108	EA1_05487	ncbi	159.153	148.09	170.215	1.1494	0.870021	0.200877	0.243248	0.288905			putative acyl-CoA thioester hydrolase	putative acyl-CoA thioester hydrolase( EC:3.1.2.- )	MCR_1143	1.2e-87	Unknown function	Enzymes of unknown specificity
VBIMorCat162853_r002	#N/A	#N/A	12812.5	11816.9	13808.1	1.1685	0.855797	0.224659	0.239111	0.284714			#N/A	tRNA-Gln-TTG	#N/A	#N/A	#N/A	#N/A
VBIMorCat162853_0579	EA1_02898	ncbi	9816.75	9550.32	10083.2	1.05579	0.947154	0.0783291	0.237406	0.282863		lysC	aspartate kinase	Aspartokinase	MCR_0584	9.3e-241	Amino acid biosynthesis	Aspartate family
VBIMorCat162853_1327	EA1_06566	ncbi	1597.11	1535.78	1658.45	1.07987	0.926033	0.110864	0.237396	0.282863		sspB	ClpXP protease specificity-enhancing factor	Stringent starvation protein B	MCR_1359	3.7e-72	Cellular processes	Adaptations to atypical conditions
VBIMorCat162853_0243	EA1_01214	ncbi	3044.03	2901.87	3186.19	1.09798	0.910767	0.134847	0.232712	0.277978		trpE	anthranilate synthase component I	Anthranilate synthase, aminase component	MCR_0243	2.4e-294	Amino acid biosynthesis	Aromatic amino acid family
VBIMorCat162853_r001	#N/A	#N/A	9297.12	8471.51	10122.7	1.19491	0.836881	0.256906	0.232201	0.277545			#N/A	tRNA-Gln-TTG	#N/A	#N/A	#N/A	#N/A
VBIMorCat162853_1103	#N/A	#N/A	167.811	142.069	193.553	1.36239	0.734005	0.446139	0.222182	0.266248			#N/A	hypothetical protein	MCR_1138	1.2e-15	Hypothetical proteins
VBIMorCat162853_0540	EA1_02677	ncbi	3158.93	3043.46	3274.41	1.07588	0.929469	0.105522	0.219427	0.263453		uppS	undecaprenyl pyrophosphate synthase	Undecaprenyl pyrophosphate synthetase	MCR_0541	1.3e-140	Cell envelope	Biosynthesis and degradation of surface polysaccharides and lipopolysaccharides
VBIMorCat162853_0956	#N/A	#N/A	91.623	87.8869	95.359	1.08502	0.921642	0.117722	0.21824	0.262197			#N/A	hypothetical protein	#N/A	#N/A	#N/A	#N/A
VBIMorCat162853_1609	EA1_07910	ncbi	2629.03	2539.98	2718.08	1.07012	0.934477	0.0977693	0.213366	0.256834	prfC	prfC	peptide chain release factor 3	Peptide chain release factor 3	MCR_1681	0	Protein synthesis	Translation factors
VBIMorCat162853_1311	EA1_06491	ncbi	2058.3	1941	2175.6	1.12087	0.892165	0.164617	0.208936	0.251826			cytochrome C assembly protein	CcsA-related protein	MCR_1343	8.1e-136	Cell envelope	Other
VBIMorCat162853_1812	EA1_08909	ncbi	2378.52	2322.46	2434.58	1.04828	0.953946	0.0680198	0.205569	0.248531		thrC	threonine synthase	Threonine synthase	MCR_1894	2.3e-273	Amino acid biosynthesis	Aspartate family
VBIMorCat162853_1316	EA1_06516	ncbi	1345.54	1312.14	1378.95	1.05091	0.951557	0.0716379	0.201335	0.244236			auxin efflux carrier	Possible AEC family malate permease	MCR_1348	3.1e-171	Transport and binding proteins	Unknown substrate
VBIMorCat162853_1332	EA1_06591	ncbi	4312.7	4116.4	4508.99	1.09537	0.912933	0.13142	0.201188	0.244215			branched-chain amino acid ABC transporter permease protein	ABC transporter permease protein	MCR_1364	2e-162	Transport and binding proteins	Amino acids, peptides and amines
VBIMorCat162853_0390	EA1_01942	ncbi	1921.32	1842.49	2000.15	1.08557	0.921176	0.118451	0.198685	0.24149			two-component system sensor histidine kinase	Osmolarity sensory histidine kinase EnvZ	MCR_0387	1e-250	Signal transduction	Two-component systems
VBIMorCat162853_1179	EA1_05853	ncbi	8989.97	8722.46	9257.49	1.06134	0.942206	0.0858862	0.193603	0.235467			putative serine protease	Outer membrane stress sensor protease DegS	MCR_1217	6.4e-246	Unknown function	Enzymes of unknown specificity
VBIMorCat162853_1362	EA1_06726	ncbi	992.844	944.059	1041.63	1.10335	0.906329	0.141893	0.189243	0.230463			hypothetical protein	protein of unknown function UPF0125	MCR_1394	4.9e-55	Unknown function	General
VBIMorCat162853_0889	EA1_04405	ncbi	2270.33	2163.87	2376.79	1.0984	0.910416	0.135402	0.186057	0.22694		recC	exodeoxyribonuclease V gamma subunit	Exodeoxyribonuclease V gamma chain ## RecC	MCR_0895	0	DNA metabolism	DNA replication, recombination, and repair
VBIMorCat162853_1442	EA1_07132	ncbi	1764.57	1660.67	1868.47	1.12513	0.888785	0.170093	0.184545	0.225475			rhomboid family protein	Rhomboid family protein	MCR_1475	1.2e-113	Protein fate	Protein modification and repair
VBIMorCat162853_r017	#N/A	#N/A	374.14	340.909	407.37	1.19495	0.836853	0.256953	0.178588	0.218482			#N/A	tRNA-Ser-TGA	#N/A	#N/A	#N/A	#N/A
VBIMorCat162853_0939	EA1_04672	ncbi	32.1206	26.3988	37.8424	1.43349	0.697599	0.51953	0.172489	0.211297			hypothetical protein	hypothetical protein	MCR_0968	1.1e-31	Hypothetical proteins
VBIMorCat162853_1302	EA1_06438	ncbi	1855.21	1749.92	1960.51	1.12035	0.892581	0.163945	0.167895	0.206208			putative nucleotide-binding protein	UPF0234 protein YajQ	MCR_1333	1.6e-85	Hypothetical proteins	Conserved
VBIMorCat162853_0507	#N/A	#N/A	211.153	195.741	226.564	1.15747	0.863955	0.210972	0.164651	0.20249			#N/A	hypothetical protein	MCR_0507	8.1e-15	Hypothetical proteins
VBIMorCat162853_1314	EA1_06506	ncbi	1956.01	1886.39	2025.62	1.07381	0.931263	0.10274	0.163028	0.200625		sbcC	nuclease SbcCD subunit C	Exonuclease SbcC	MCR_1346	0	DNA metabolism	DNA replication, recombination, and repair
VBIMorCat162853_1540	EA1_07604	ncbi	2180.89	2074.71	2287.07	1.10235	0.90715	0.140587	0.161545	0.199192	MinC	minC	septum site-determining protein MinC	Septum site-determining protein MinC	MCR_1598	5.1e-146	Cellular processes	Cell division
VBIMorCat162853_1426	EA1_07062	ncbi	5747.59	5493.02	6002.16	1.09269	0.915174	0.127883	0.157676	0.195193		nqrC	Na(+)-translocating NADH-quinone reductase subunit C	Na(+)-translocating NADH-quinone reductase subunit C	MCR_1460	1.2e-151	Transport and binding proteins	Cations and iron carrying compounds
VBIMorCat162853_0367	EA1_01827	ncbi	1593.33	1517.65	1669.01	1.09974	0.909309	0.137157	0.156506	0.193873	uvrC	uvrC	excinuclease ABC subunit C	Excinuclease ABC subunit C	MCR_0363	0	DNA metabolism	DNA replication, recombination, and repair
VBIMorCat162853_0770	#N/A	#N/A	319.379	289.529	349.228	1.20619	0.829056	0.270459	0.155611	0.192892			#N/A	hypothetical protein	MCR_0768	4.7e-15	Hypothetical proteins
VBIMorCat162853_0785	EA1_03895	ncbi	959.719	892.643	1026.79	1.15028	0.86935	0.201991	0.155241	0.19256		nadC	nicotinate-nucleotide pyrophosphorylase	Quinolinate phosphoribosyltransferase [decarboxylating]	MCR_0791	4.3e-158	Biosynthesis of cofactors, prosthetic groups, and carriers	Pyridine nucleotides
VBIMorCat162853_0664	EA1_03280	ncbi	10350.4	9781.81	10919	1.11626	0.895848	0.158673	0.145095	0.180694			hypothetical protein	hypothetical protein	MCR_0666	5.1e-129	Hypothetical proteins	Conserved
VBIMorCat162853_1222	EA1_06048	ncbi	92.729	81.2634	104.195	1.28219	0.779918	0.358605	0.139255	0.173883			DNA polymerase III subunit epsilon	DNA polymerase III epsilon subunit	#N/A	#N/A	#N/A	#N/A
VBIMorCat162853_1627	EA1_07995	ncbi	1271.42	1234.07	1308.77	1.06053	0.942925	0.0847843	0.135018	0.168818		pdxJ	pyridoxine 5'-phosphate synthase	Pyridoxine 5'-phosphate synthase	MCR_1699	2.1e-138	Biosynthesis of cofactors, prosthetic groups, and carriers	Pyridoxine
VBIMorCat162853_0626	#N/A	#N/A	66.3013	55.5148	77.0878	1.3886	0.720151	0.473629	0.125285	0.157173			#N/A	hypothetical protein	MCR_0630	4.8e-17	Hypothetical proteins
VBIMorCat162853_0085	EA1_00425	ncbi	1089.18	1014.86	1163.51	1.14648	0.872234	0.197212	0.125151	0.157109			DnaJ-like chaperone protein	hypothetical protein	MCR_0090	6.1e-221	Protein fate	Protein folding and stabilization
VBIMorCat162853_1809	EA1_08894	ncbi	809.762	745.733	873.791	1.17172	0.853446	0.228629	0.125138	0.157109			transglycosylase associated protein	putative membrane protein	MCR_1891	1.1e-41	Unknown function	General
VBIMorCat162853_1578	EA1_07765	ncbi	415.471	398.422	432.519	1.08558	0.921167	0.118466	0.123279	0.154967			pyridine nucleotide-disulfide oxidoreductase family protein	NAD(FAD)-utilizing dehydrogenases	MCR_1651	1e-237	Unknown function	General
VBIMorCat162853_1558	EA1_07684	ncbi	373.54	347.474	399.605	1.15003	0.869544	0.201669	0.120756	0.152			RluA family pseudouridine synthase	Ribosomal large subunit pseudouridine synthase C ## LSU Psi955, Psi2504 and Psi2580	MCR_1616	2.3e-220	Protein synthesis	tRNA and rRNA base modification
VBIMorCat162853_0044	EA1_00230	ncbi	1649.53	1544.39	1754.66	1.13615	0.880164	0.184155	0.113211	0.14279		dapB	dihydrodipicolinate reductase	Dihydrodipicolinate reductase	MCR_0047	3.9e-148	Amino acid biosynthesis	Aspartate family
VBIMorCat162853_0080	EA1_00400	ncbi	529.094	494.714	563.474	1.13899	0.877971	0.187755	0.11227	0.141699			endonuclease/exonuclease/phosphatase	Endonuclease/Exonuclease/phosphatase family protein	MCR_0085	4.5e-147	Unknown function	Enzymes of unknown specificity
VBIMorCat162853_1206	EA1_05973	ncbi	487.074	455.102	519.046	1.14051	0.876804	0.189674	0.112178	0.141679	truA	truA	tRNA pseudouridine synthase A	tRNA pseudouridine synthase A	MCR_1243	3.6e-155	Protein synthesis	tRNA and rRNA base modification
VBIMorCat162853_0605	EA1_03018	ncbi	590.583	540.883	640.283	1.18377	0.844756	0.243394	0.1114	0.140886		iscU	scaffold protein	Iron-sulfur cluster assembly scaffold protein IscU	MCR_0607	2.4e-67	Biosynthesis of cofactors, prosthetic groups, and carriers	Other
VBIMorCat162853_1478	EA1_07307	ncbi	419.353	390.225	448.482	1.14929	0.870102	0.200744	0.110479	0.139816			hypothetical protein	hypothetical protein	MCR_1534	9.9e-41	Hypothetical proteins
VBIMorCat162853_0424	EA1_02117	ncbi	4453.76	4206.53	4700.99	1.11754	0.894819	0.160332	0.105238	0.133634			hypothetical protein	hypothetical protein	MCR_0423	1.1e-232	Hypothetical proteins
VBIMorCat162853_1710	EA1_08422	ncbi	2613.05	2504.55	2721.54	1.08664	0.920267	0.119875	0.105149	0.133612		ribH	6,7-dimethyl-8-ribityllumazine synthase	6,7-dimethyl-8-ribityllumazine synthase	MCR_1785	1.1e-86	Biosynthesis of cofactors, prosthetic groups, and carriers	Riboflavin, FMN, and FAD
VBIMorCat162853_0807	EA1_04000	ncbi	174.729	157.74	191.718	1.21541	0.82277	0.281438	0.104142	0.132512		nth	endonuclease III	Endonuclease III	MCR_0812	4e-133	DNA metabolism	DNA replication, recombination, and repair
VBIMorCat162853_0403	EA1_02007	ncbi	7496.69	7073.38	7919.99	1.11969	0.893104	0.163099	0.104056	0.132493			electron transfer flavoprotein, alpha subunit	Electron transfer flavoprotein, alpha subunit	MCR_0401	1.5e-166	Energy metabolism	Electron transport
VBIMorCat162853_0457	EA1_02277	ncbi	2526.95	2434.5	2619.41	1.07595	0.929407	0.105617	0.0968661	0.123759			hypothetical protein	hypothetical protein	MCR_0457	7.5e-92	Hypothetical proteins
VBIMorCat162853_1494	EA1_07372	ncbi	105.787	91.8693	119.704	1.30298	0.767471	0.381816	0.0926168	0.118572			hypothetical protein	hypothetical protein	MCR_1549	3.5e-64	Hypothetical proteins
VBIMorCat162853_0291	#N/A	#N/A	28.6402	21.9312	35.3492	1.61183	0.620415	0.688695	0.0897711	0.115165			#N/A	hypothetical protein	MCR_0290	1.1e-14	Hypothetical proteins
VBIMorCat162853_1282	EA1_06348	ncbi	751.141	684.169	818.112	1.19578	0.836277	0.257947	0.0879456	0.112978		ispD	2-C-methyl-D-erythritol 4-phosphate cytidylyltransferase	2-C-methyl-D-erythritol 4-phosphate cytidylyltransferase	MCR_1315	4.1e-137	Biosynthesis of cofactors, prosthetic groups, and carriers	Other
VBIMorCat162853_1648	EA1_08111	ncbi	44.8315	38.5118	51.1512	1.3282	0.752901	0.409467	0.0875689	0.112571			hypothetical protein	hypothetical protein	MCR_1719	1.1e-18	Hypothetical proteins
VBIMorCat162853_0751	EA1_03683	ncbi	5664.1	3166.36	8161.83	2.57767	0.387948	1.36607	0.0844419	0.10885	NarI	narI	nitrate reductase gamma subunit NarI	Respiratory nitrate reductase gamma chain	MCR_0749	7e-135	Energy metabolism	Anaerobic
VBIMorCat162853_0769	EA1_03773	ncbi	189.707	167.296	212.118	1.26792	0.78869	0.342469	0.0830856	0.107324			IS1016 transposase	putative transposase for IS1016	MCR_0767	6.2e-15	Mobile and extrachromosomal element functions	Transposon functions
VBIMorCat162853_1412	EA1_06971	ncbi	11340.8	10783.4	11898.3	1.1034	0.906291	0.141954	0.0764295	0.0991361		mdh	malate dehydrogenase	Malate dehydrogenase	MCR_1446	1e-186	Energy metabolism	TCA cycle
VBIMorCat162853_0040	EA1_00210	ncbi	7707.31	7434.86	7979.75	1.07329	0.931716	0.102037	0.0747589	0.0970364			AhpD-like alkylhydroperoxidase	Macrophage infectivity potentiator-related protein	MCR_0043	3e-97	Cellular processes	Detoxification
VBIMorCat162853_1783	EA1_08762	ncbi	113321	108370	118272	1.09137	0.916279	0.126141	0.073159	0.0952898			hypothetical protein	hypothetical protein	MCR_1863	2.8e-193	Cell envelope	Other
VBIMorCat162853_r026	#N/A	#N/A	1937.39	1709.16	2165.62	1.26706	0.789226	0.34149	0.0714425	0.0931837			#N/A	tRNA-Lys-TTT	#N/A	#N/A	#N/A	#N/A
VBIMorCat162853_0683	EA1_03365	ncbi	12264.3	11532.1	12996.5	1.12698	0.887329	0.172458	0.06684	0.0874241			HtpX-like protease	Probable protease htpX homolog	MCR_0682	2.7e-168	Protein fate	Degradation of proteins, peptides, and glycopeptides
VBIMorCat162853_0888	EA1_04400	ncbi	1036.64	956.058	1117.23	1.16857	0.855744	0.22475	0.0654728	0.0857849	YghU		putative glutathione S-transferase YghU	Glutathione S-transferase	MCR_0894	6.3e-157	Central intermediary metabolism	Other
VBIMorCat162853_1419	EA1_07032	ncbi	7969.31	7613.24	8325.39	1.09354	0.91446	0.129009	0.0652068	0.0855269	IF-3	infC	translation initiation factor IF-3	Translation initiation factor 3	MCR_1453	2.3e-76	Protein synthesis	Translation factors
VBIMorCat162853_1813	#N/A	#N/A	71.0632	58.1497	83.9767	1.44415	0.692451	0.530217	0.0644796	0.0846323			#N/A	hypothetical protein	MCR_1895	5.4e-14	Hypothetical proteins
VBIMorCat162853_0557	EA1_02762	ncbi	4718.36	4466.4	4970.33	1.11283	0.898612	0.15423	0.0634668	0.0834199			LemA family protein	LemA family protein	MCR_0559	1.5e-113	Unknown function	General
VBIMorCat162853_1808	EA1_08889	ncbi	3700.08	3485.09	3915.08	1.12338	0.89017	0.167847	0.0624447	0.0821341		ribB	3,4-dihydroxy-2-butanone 4-phosphate synthase	3,4-dihydroxy-2-butanone 4-phosphate synthase / GTP cyclohydrolase II	MCR_1890	3.2e-209	Biosynthesis of cofactors, prosthetic groups, and carriers	Riboflavin, FMN, and FAD
VBIMorCat162853_1678	EA1_08261	ncbi	1477.32	1363.74	1590.9	1.16658	0.857209	0.22228	0.0621496	0.0818034			BolA familiy protein	hypothetical protein	MCR_1749	9.8e-39	Cellular processes	Other
VBIMorCat162853_0294	EA1_01471	ncbi	866.429	797.674	935.183	1.17239	0.852961	0.229449	0.0595011	0.0784827	FbpC	fbpC	Iron (III) ABC transporter ATPase subunit FbpC	Ferric iron ABC transporter, ATP-binding protein	MCR_0293	2.2e-195	Transport and binding proteins	Cations and iron carrying compounds
VBIMorCat162853_1373	#N/A	#N/A	56.6044	45.8852	67.3236	1.46722	0.681562	0.553083	0.0589873	0.0778599			#N/A	hypothetical protein	MCR_1406	1.6e-17	Hypothetical proteins
VBIMorCat162853_0112	EA1_00560	ncbi	1681.35	1577.31	1785.38	1.13191	0.883459	0.178765	0.0560334	0.0740131			Bcr/CflA subfamily drug resistance transporter	Multidrug resistance transporter, Bcr/CflA family	MCR_0110	5.6e-228	Transport and binding proteins	Other
VBIMorCat162853_0066	EA1_00340	ncbi	13479.4	12817.3	14141.5	1.10331	0.906365	0.141836	0.053588	0.070833	sucA	sucA	2-oxoglutarate dehydrogenase E1 component	2-oxoglutarate dehydrogenase E1 component	MCR_0071	0	Energy metabolism	TCA cycle
VBIMorCat162853_1165	EA1_05783	ncbi	1800.18	1659.01	1941.36	1.17019	0.854563	0.226742	0.0535788	0.070833			hypothetical protein	hypothetical protein	MCR_1199	6.9e-29	Hypothetical proteins
VBIMorCat162853_0587	EA1_02933	ncbi	2404.64	1904.12	2905.16	1.52573	0.655426	0.609495	0.050413	0.0669671			hypothetical protein	hypothetical protein	MCR_0593	5.4e-31	Cell envelope	Other
VBIMorCat162853_0273	#N/A	#N/A	729.465	553.433	905.496	1.63614	0.611194	0.710299	0.050004	0.0665654			#N/A	hypothetical protein	MCR_0272	3.7e-17	Hypothetical proteins
VBIMorCat162853_1689	EA1_08317	ncbi	816.877	756.45	877.304	1.15976	0.862245	0.213831	0.0464674	0.0620339		rbfA	ribosome-binding factor A	Ribosome-binding factor A	MCR_1763	9.9e-75	Transcription	RNA processing
VBIMorCat162853_0994	EA1_04932	ncbi	201.311	179.433	223.189	1.24385	0.803953	0.314816	0.0462584	0.0618525			hypothetical protein	hypothetical protein	MCR_1023	1.1e-90	Hypothetical proteins
VBIMorCat162853_1500	EA1_07397	ncbi	14210.1	13362.1	15058.1	1.12693	0.887368	0.172395	0.046144	0.0617782	rpmF	rpmF	50S ribosomal protein L32	LSU ribosomal protein L32p	MCR_1556	1.8e-27	Protein synthesis	Ribosomal proteins: synthesis and modification
VBIMorCat162853_0186	EA1_00940	ncbi	277.326	249.885	304.767	1.21963	0.819924	0.286439	0.0461252	0.0617782	ipk	ispE	4-diphosphocytidyl-2-C-methyl-D-erythritol kinase	4-diphosphocytidyl-2-C-methyl-D-erythritol kinase	MCR_0185	1.8e-169	Biosynthesis of cofactors, prosthetic groups, and carriers	Other
VBIMorCat162853_1194	EA1_05913	ncbi	928.549	861.571	995.527	1.15548	0.865442	0.20849	0.0445993	0.0598813			putative lipoprotein	FIG00968977: hypothetical protein	MCR_1232	0	Cell envelope	Other
VBIMorCat162853_0056	EA1_00290	ncbi	1549.99	1449.18	1650.81	1.13914	0.877858	0.18794	0.044144	0.0593126	P47K		cobalamin synthesis protein P47K	Putative metal chaperone, involved in Zn homeostasis, GTPase of COG0523 family	MCR_0059	2.3e-184	Biosynthesis of cofactors, prosthetic groups, and carriers	Heme, porphyrin, and cobalamin
VBIMorCat162853_0537	EA1_02662	ncbi	10631.6	10029	11234.2	1.12017	0.892719	0.163722	0.0435507	0.0586416		tkt	transketolase	Transketolase	MCR_0537	0	Energy metabolism	Pentose phosphate pathway
VBIMorCat162853_1469	EA1_07262	ncbi	2381.24	2206.82	2555.67	1.15808	0.8635	0.211732	0.0426765	0.0575887			hypothetical protein	protein of unknown function DUF442	MCR_1525	2.3e-59	Hypothetical proteins	Conserved
VBIMorCat162853_0879	EA1_04355	ncbi	2394.88	2219.06	2570.7	1.15846	0.863212	0.212214	0.0414833	0.0560593	EstB		putative hydrolase EstB	Probable alpha/beta hydrolase fold family esterase	MCR_0885	5.6e-194	Unknown function	Enzymes of unknown specificity
VBIMorCat162853_0798	EA1_03960	ncbi	680.755	631.894	729.615	1.15465	0.866065	0.207453	0.0399332	0.0540035	CorA	corA	magnesium and cobalt transport protein CorA	Magnesium and cobalt transport protein CorA	MCR_0804	6.9e-256	Transport and binding proteins	Cations and iron carrying compounds
VBIMorCat162853_0865	EA1_04285	ncbi	4087.66	3832.54	4342.79	1.13314	0.882506	0.180321	0.0387593	0.0524539		pyrF	orotidine 5'-phosphate decarboxylase	Orotidine 5'-phosphate decarboxylase	MCR_0871	7.6e-128	Purines, pyrimidines, nucleosides, and nucleotides	Pyrimidine ribonucleotide biosynthesis
VBIMorCat162853_1212	EA1_05998	ncbi	1153.01	1088.63	1217.4	1.11828	0.894231	0.161281	0.0366775	0.0498165		miaE	tRNA-(ms[2]io[6]A)-hydroxylase	tRNA-(ms[2]io[6]A)-hydroxylase	MCR_1249	1.8e-137	Protein synthesis	tRNA and rRNA base modification
VBIMorCat162853_0908	EA1_04490	ncbi	13304.5	12499.5	14109.5	1.12881	0.885887	0.174805	0.0359142	0.0488505			bifunctional proline dehydrogenase/pyrroline-5-carboxylate dehydrogenase	Proline dehydrogenase (Proline oxidase) / Delta- 1-pyrroline-5-carboxylate dehydrogenase	MCR_0915	0	Energy metabolism	Amino acids and amines
VBIMorCat162853_1454	EA1_07187	ncbi	1817.94	1681.98	1953.9	1.16167	0.860829	0.216202	0.0346327	0.0472176			hypothetical protein	hypothetical protein	MCR_1488	5.2e-80	Hypothetical proteins
VBIMorCat162853_1466	EA1_07247	ncbi	3906.86	3627.34	4186.38	1.15412	0.86646	0.206794	0.0343905	0.0469485			KWG Leptospira family protein	hypothetical protein	MCR_1521	2.7e-170	Unknown function	General
VBIMorCat162853_1058	EA1_05242	ncbi	996.139	923.552	1068.73	1.15719	0.864162	0.210626	0.0337367	0.0461413		ubiF	2-octaprenyl-3-methyl-6-methoxy-1,4-benzoquinol hydroxylase	2-octaprenyl-3-methyl-6-methoxy-1,4-benzoquinol hydroxylase	MCR_1088	3.2e-245	Biosynthesis of cofactors, prosthetic groups, and carriers	Menaquinone and ubiquinone
VBIMorCat162853_0430	EA1_02142	ncbi	943.714	875.205	1012.22	1.15656	0.864635	0.209836	0.0325756	0.0447318			L-lysine 2,3-aminomutase	Lysine 2,3-aminomutase	MCR_0429	1.5e-211	Energy metabolism	Amino acids and amines
VBIMorCat162853_0380	EA1_01892	ncbi	17446.7	16156.3	18737.1	1.15974	0.86226	0.213804	0.0317336	0.0436075		atpE	F0F1 ATP synthase subunit C	ATP synthase C chain	MCR_0377	3.3e-37	Energy metabolism	ATP-proton motive force interconversion
VBIMorCat162853_1178	#N/A	#N/A	275.186	246.826	303.545	1.22979	0.813145	0.298415	0.0301023	0.0414571			#N/A	hypothetical protein	#N/A	#N/A	#N/A	#N/A
VBIMorCat162853_0241	EA1_01209	ncbi	1864.86	1726.86	2002.85	1.15982	0.862202	0.213903	0.029097	0.0401315			hypothetical protein	hypothetical protein	MCR_0241	2.9e-57	Hypothetical proteins	Conserved
VBIMorCat162853_1139	EA1_05632	ncbi	1950.74	1815.93	2085.54	1.14847	0.870724	0.199713	0.0272769	0.0377045			Cfr family radical SAM protein	Ribosomal RNA large subunit methyltransferase N	MCR_1174	5.1e-233	Unknown function	General
VBIMorCat162853_0711	EA1_03485	ncbi	752.981	684.231	821.731	1.20095	0.832671	0.264181	0.0272745	0.0377045			hypothetical protein	FIG00846937: hypothetical protein	MCR_0711	6.2e-136	Hypothetical proteins	Conserved
VBIMorCat162853_1036	EA1_05132	ncbi	291.662	263.068	320.255	1.21739	0.821433	0.283786	0.0256547	0.0355146			TetR family transcription regulator	Transcriptional regulator, TetR family	MCR_1066	1.1e-107	Regulatory functions	DNA interactions
VBIMorCat162853_0028	EA1_00145	ncbi	565.768	497.265	634.272	1.27552	0.783992	0.351089	0.0255793	0.0354364		cys4	CRISPR-associated Csy4 family protein	CRISPR-associated protein, Csy4 family	MCR_0030	1e-110	Mobile and extrachromosomal element functions	Other
VBIMorCat162853_1182	EA1_05868	ncbi	3722.02	3501.37	3942.67	1.12604	0.88807	0.171254	0.0244612	0.0339377	obgE		GTPase ObgE	COG0536: GTP-binding protein Obg	MCR_1220	5.2e-235	Protein synthesis	Other
VBIMorCat162853_0847	EA1_04195	ncbi	1134.53	1045.51	1223.55	1.17029	0.854491	0.226863	0.0241916	0.0335885	trpD	trpD	anthranilate phosphoribosyltransferase	Anthranilate phosphoribosyltransferase	MCR_0852	7e-205	Amino acid biosynthesis	Aromatic amino acid family
VBIMorCat162853_0982	#N/A	#N/A	42.994	31.2102	54.7778	1.75513	0.56976	0.811575	0.0237589	0.0330367			#N/A	4-hydroxyphenylpyruvate dioxygenase	#N/A	#N/A	#N/A	#N/A
VBIMorCat162853_1039	EA1_05147	ncbi	692.647	639.213	746.082	1.16719	0.85676	0.223037	0.0227028	0.0316622			glycosyl transferases group 1	Glycosyltransferase	MCR_1069	2.9e-231	Cell envelope	Biosynthesis and degradation of surface polysaccharides and lipopolysaccharides
VBIMorCat162853_0259	EA1_01312	ncbi	9273.72	8660.44	9886.99	1.14163	0.875944	0.19109	0.0223097	0.031166		serA	D-3-phosphoglycerate dehydrogenase	D-3-phosphoglycerate dehydrogenase	MCR_0259	3.8e-231	Amino acid biosynthesis	Serine family
VBIMorCat162853_1583	EA1_07790	ncbi	363	314.723	411.278	1.3068	0.765231	0.386034	0.0216651	0.030328			hypothetical protein	hypothetical protein	MCR_1656	4.9e-19	Hypothetical proteins
VBIMorCat162853_0516	EA1_02567	ncbi	5190.85	4908.62	5473.08	1.115	0.896865	0.157037	0.0195095	0.027454		citT	2-oxoglutarate/malate translocator	2-oxoglutarate/malate translocator	MCR_0516	6.4e-280	Transport and binding proteins	Other
VBIMorCat162853_0878	EA1_04350	ncbi	702.14	638.321	765.96	1.19996	0.833361	0.262987	0.019401	0.0273425			fumarylacetoacetate hydrolase family protein	Fumarylacetoacetate hydrolase family protein	MCR_0884	4.2e-120	Unknown function	Enzymes of unknown specificity
VBIMorCat162853_0702	EA1_03445	ncbi	3855.13	3633.49	4076.77	1.122	0.891266	0.166073	0.0193411	0.0272786	glmM	glmM	phosphoglucosamine mutase	Phosphoglucosamine mutase	MCR_0700	7.3e-262	Cell envelope	Biosynthesis and degradation of murein sacculus and peptidoglycan
VBIMorCat162853_r015	#N/A	#N/A	486.926	390.418	583.435	1.49438	0.669173	0.57955	0.0180461	0.0255097			#N/A	tRNA-Asn-GTT	#N/A	#N/A	#N/A	#N/A
VBIMorCat162853_0071	EA1_00360	ncbi	435.118	395.453	474.783	1.20061	0.832912	0.263764	0.0170831	0.0242216			TonB-dependent receptor	Outer membrane receptor proteins, mostly Fe transport	MCR_0076	0	Transport and binding proteins	Cations and iron carrying compounds
VBIMorCat162853_0055	EA1_00285	ncbi	8607.04	7866.72	9347.36	1.18822	0.841598	0.248798	0.0166004	0.0235907	SstT	sstT	serine/threonine transporter SstT	Sodium/dicarboxylate symporter	MCR_0058	2.3e-218	Transport and binding proteins	Amino acids, peptides and amines
VBIMorCat162853_1225	EA1_06063	ncbi	1380.23	1293.49	1466.98	1.13413	0.881736	0.181582	0.0164034	0.0233462			2-octaprenyl-6-methoxyphenol hydroxylase	2-octaprenyl-6-methoxyphenol hydroxylase	MCR_1259	1.3e-244	Biosynthesis of cofactors, prosthetic groups, and carriers	Menaquinone and ubiquinone
VBIMorCat162853_0067	EA1_00345	ncbi	9765.91	9244.69	10287.1	1.11276	0.898666	0.154143	0.0160249	0.0228248		sucB	2-oxoglutarate dehydrogenase E2 component	Dihydrolipoamide succinyltransferase component (E2) of 2-oxoglutarate dehydrogenase complex	MCR_0072	4.4e-232	Energy metabolism	TCA cycle
VBIMorCat162853_1603	#N/A	#N/A	794.145	719.829	868.461	1.20648	0.828856	0.270806	0.0156196	0.0223154			#N/A	putative membrane protein	#N/A	#N/A	#N/A	#N/A
VBIMorCat162853_1318	EA1_06526	ncbi	3780.23	3509.61	4050.84	1.15421	0.866391	0.20691	0.0155822	0.022279	GidA	gidA	tRNA uridine 5-carboxymethylaminomethyl modification enzyme GidA	tRNA uridine 5-carboxymethylaminomethyl modification enzyme GidA	MCR_1350	0	Protein synthesis	tRNA and rRNA base modification
VBIMorCat162853_0632	EA1_03140	ncbi	2044.91	1909.74	2180.07	1.14155	0.876	0.190996	0.015445	0.0221166		ubiE	demethylmenaquinone methyltransferase	Ubiquinone/menaquinone biosynthesis methyltransferase UbiE	MCR_0635	3.4e-164	Biosynthesis of cofactors, prosthetic groups, and carriers	Menaquinone and ubiquinone
VBIMorCat162853_0425	EA1_02122	ncbi	1456.81	1332.11	1581.51	1.18723	0.842299	0.247595	0.0151205	0.0217016			hypothetical protein	hypothetical protein	MCR_0424	2.8e-34	Hypothetical proteins
VBIMorCat162853_0815	EA1_04040	ncbi	624.58	572.47	676.691	1.18206	0.845984	0.241297	0.0148954	0.021395			phosphoglycerate mutase family protein	Phosphoglycerate mutase family 2	MCR_0820	6.7e-112	Unknown function	Enzymes of unknown specificity
VBIMorCat162853_0015	EA1_00075	ncbi	5656.14	5284.44	6027.83	1.14068	0.876674	0.189888	0.0148511	0.0213641	ThiC	thiC	thiamine biosynthesis protein ThiC	Thiamin biosynthesis protein ThiC	MCR_0015	0	Biosynthesis of cofactors, prosthetic groups, and carriers	Thiamine
VBIMorCat162853_1078	EA1_05352	ncbi	1132.13	1025.66	1238.59	1.20761	0.828085	0.272149	0.0147284	0.0212038			aminoglycoside phosphotransferase	COG3178: Predicted phosphotransferase related to Ser/Thr protein kinases	MCR_1111	2.7e-202	Unknown function	Enzymes of unknown specificity
VBIMorCat162853_r024	#N/A	#N/A	132.273	100.439	164.106	1.6339	0.612034	0.708315	0.01454	0.0209488			#N/A	tRNA-Leu-TAG	#N/A	#N/A	#N/A	#N/A
VBIMorCat162853_1700	EA1_08367	ncbi	3232.37	3051.8	3412.94	1.11833	0.894187	0.161352	0.0144351	0.0208136		murE	UDP-N-acetylmuramoylalanyl-D-glutamate--2, 6-diaminopimelate ligase	UDP-N-acetylmuramoylalanyl-D-glutamate--2,6- diaminopimelate ligase	MCR_1775	3.3e-298	Cell envelope	Biosynthesis and degradation of murein sacculus and peptidoglycan
VBIMorCat162853_0761	EA1_03733	ncbi	546.156	321.364	770.947	2.39898	0.416844	1.26242	0.0143857	0.0207584		mobA	molybdenum cofactor guanylyltransferase A	hypothetical protein	MCR_0759	2.1e-100	Biosynthesis of cofactors, prosthetic groups, and carriers	Molybdopterin
VBIMorCat162853_0871	EA1_04315	ncbi	301.095	262.576	339.615	1.2934	0.773158	0.371165	0.0143374	0.0207189			RnfABCDGE type electron transport complex subunit B	Electron transport complex protein RnfB	MCR_0877	6.5e-161	Transport and binding proteins	Unknown substrate
VBIMorCat162853_r025	#N/A	#N/A	1995.55	1627.47	2363.62	1.45233	0.688549	0.538368	0.0142264	0.020592			#N/A	tRNA-Lys-TTT	#N/A	#N/A	#N/A	#N/A
VBIMorCat162853_1608	EA1_07905	ncbi	1177.19	1072.32	1282.06	1.19559	0.836406	0.257726	0.0141757	0.0205345			hypothetical protein	protein of unknown function DUF6, transmembrane	MCR_1680	3.3e-162	Hypothetical proteins	Conserved
VBIMorCat162853_1115	EA1_05522	ncbi	3384.13	2930.78	3837.49	1.30938	0.763723	0.388879	0.01416	0.0205276			divalent anion:Na+ symporter	anion transporter	MCR_1150	4.9e-280	Transport and binding proteins	Anions
VBIMorCat162853_1175	EA1_05833	ncbi	3211.95	3004.25	3419.66	1.13827	0.878523	0.186847	0.0140047	0.020334			ABC transporter substrate binding protein	Hydroxymethylpyrimidine ABC transporter, substrate-binding component	MCR_1208	4.3e-194	Transport and binding proteins	Unknown substrate
VBIMorCat162853_0823	EA1_04075	ncbi	2258.15	1974.62	2541.67	1.28717	0.776899	0.364201	0.0139452	0.0202633			putative lipoprotein	hypothetical protein	MCR_0828	7.3e-88	Cell envelope	Other
VBIMorCat162853_1425	EA1_07057	ncbi	12451.6	11708.7	13194.5	1.1269	0.887392	0.172356	0.0133028	0.019375		nqrB	Na(+)-translocating NADH-quinone reductase subunit B	Na(+)-translocating NADH-quinone reductase subunit B	MCR_1459	4.2e-243	Transport and binding proteins	Cations and iron carrying compounds
VBIMorCat162853_1350	EA1_06671	ncbi	871.561	774.237	968.886	1.25141	0.799101	0.323551	0.0131623	0.0192001	PilV	pilV	type IV pilus biogenesis protein PilV	hypothetical protein	MCR_1383	9.2e-101	Cell envelope	Surface structures
VBIMorCat162853_0381	EA1_01897	ncbi	21866.1	20461.5	23270.6	1.13729	0.879286	0.185595	0.0130956	0.0191178		atpF	F0F1 ATP synthase subunit B	ATP synthase B chain	MCR_0378	5.1e-78	Energy metabolism	ATP-proton motive force interconversion
VBIMorCat162853_0216	EA1_01074	ncbi	2446.28	2287.8	2604.76	1.13854	0.878315	0.18719	0.0127212	0.0186292		lnt	apolipoprotein N-acyltransferase	Apolipoprotein N-acyltransferase / Copper homeostasis protein CutE	MCR_0215	0	Protein fate	Protein modification and repair
VBIMorCat162853_1133	EA1_05602	ncbi	5069.55	4669.59	5469.51	1.1713	0.853749	0.228116	0.0113484	0.0167103	YfgL	yfgL	outer membrane assembly lipoprotein YfgL	Outer membrane protein YfgL, lipoprotein component of the protein assembly complex (forms a complex with YaeT, YfiO, and NlpB)	MCR_1168	4.7e-223	Protein fate	Protein and peptide secretion and trafficking
VBIMorCat162853_1256	EA1_06213	ncbi	346.934	311.229	382.639	1.22945	0.813375	0.298008	0.0111852	0.016483			hypothetical protein	hypothetical protein	MCR_1288	1.9e-86	Hypothetical proteins
VBIMorCat162853_0679	#N/A	#N/A	118.611	97.155	140.066	1.44168	0.693637	0.527747	0.0111765	0.016483			#N/A	hypothetical protein	MCR_0678	2.1e-32	Hypothetical proteins
VBIMorCat162853_0458	EA1_02282	ncbi	1605.36	1477.89	1732.82	1.17249	0.852886	0.229575	0.0101244	0.0149551	ruvB	ruvB	Holliday junction DNA helicase RuvB	Holliday junction DNA helicase RuvB	MCR_0458	3.4e-183	DNA metabolism	DNA replication, recombination, and repair
VBIMorCat162853_0477	EA1_02377	ncbi	2618.82	2406.32	2831.32	1.17662	0.849894	0.234645	0.0100342	0.0148336			FAD-linked oxidase-like protein	D-2-hydroxyglutarate dehydrogenase	MCR_0478	1.8e-271	Energy metabolism	Other
VBIMorCat162853_0328	EA1_01637	ncbi	5185.15	4809.08	5561.22	1.1564	0.864753	0.209639	0.00977273	0.0144698		icd	isocitrate dehydrogenase, NADP-dependent	Isocitrate dehydrogenase [NADP] ; Monomeric isocitrate dehydrogenase [NADP]	MCR_0327	0	Energy metabolism	TCA cycle
VBIMorCat162853_1615	EA1_07940	ncbi	9712.21	8947.53	10476.9	1.17092	0.854026	0.227648	0.00974269	0.0144368	FtsK	ftsK	DNA translocase FtsK	Cell division protein FtsK	MCR_1687	0	Cellular processes	Cell division
VBIMorCat162853_0383	EA1_01907	ncbi	33890	31239	36541	1.16972	0.854903	0.226168	0.00946104	0.0140416		atpA	F0F1 ATP synthase subunit alpha	ATP synthase alpha chain	MCR_0380	1.4e-290	Energy metabolism	ATP-proton motive force interconversion
VBIMorCat162853_0293	EA1_01466	ncbi	752.602	658.985	846.218	1.28412	0.778742	0.360782	0.00894543	0.0133398	IscX	iscX	Fe-S assembly protein IscX	Believed to be involved in assembly of Fe-S clusters	MCR_0292	4.7e-32	Biosynthesis of cofactors, prosthetic groups, and carriers	Other
VBIMorCat162853_0382	EA1_01902	ncbi	20433	19124.4	21741.6	1.13685	0.879623	0.185043	0.00849439	0.0127178		atpH	F0F1 ATP synthase subunit delta	ATP synthase delta chain	MCR_0379	1.2e-96	Energy metabolism	ATP-proton motive force interconversion
VBIMorCat162853_1748	EA1_08602	ncbi	5085.22	4656.65	5513.79	1.18407	0.844546	0.243753	0.00833667	0.0124917			DSBA oxidoreductase	Periplasmic thiol:disulfide interchange protein DsbA	MCR_1827	3.5e-117	Energy metabolism	Electron transport
VBIMorCat162853_1312	EA1_06496	ncbi	680.46	620.176	740.744	1.19441	0.837234	0.256297	0.00769799	0.0115624			hypothetical protein	protein of unknown function DUF493	MCR_1344	3.7e-53	Hypothetical proteins	Conserved
VBIMorCat162853_0990	EA1_04912	ncbi	203.274	172.98	233.568	1.35026	0.740596	0.433242	0.00748516	0.0112699			hypothetical protein	hypothetical protein	MCR_1019	3.6e-13	Hypothetical proteins
VBIMorCat162853_1673	EA1_08231	ncbi	2519.15	2262.7	2775.6	1.22668	0.815211	0.294755	0.00729501	0.0109924		fumA	fumarate hydratase class I	Fumarate hydratase class I, aerobic	MCR_1744	4.9e-299	Energy metabolism	TCA cycle
VBIMorCat162853_1286	#N/A	#N/A	867.526	781.119	953.933	1.22124	0.818841	0.288345	0.00723869	0.0109251			#N/A	hypothetical protein	#N/A	#N/A	#N/A	#N/A
VBIMorCat162853_1589	EA1_07810	ncbi	1446.02	1321.68	1570.36	1.18815	0.841643	0.248719	0.00695363	0.0105118			hypothetical protein	putative exported protein	MCR_1661	1e-97	Hypothetical proteins	Conserved
VBIMorCat162853_0192	#N/A	#N/A	50.7932	34.8506	66.7359	1.91492	0.522216	0.937281	0.00657261	0.00994386			#N/A	hypothetical protein	MCR_0190	3.7e-17	Hypothetical proteins
VBIMorCat162853_0552	EA1_02737	ncbi	427.854	378.392	477.316	1.26143	0.792749	0.335064	0.00607511	0.00922097	YbgT		cyd operon protein YbgT	hypothetical protein	MCR_0554	1.9e-18	Energy metabolism	Electron transport
VBIMorCat162853_1120	EA1_05547	ncbi	2807.26	2569.7	3044.82	1.18489	0.843958	0.244757	0.00600876	0.00913507		aroC	chorismate synthase	Chorismate synthase	MCR_1155	2.6e-215	Amino acid biosynthesis	Aromatic amino acid family
VBIMorCat162853_0459	EA1_02287	ncbi	3372.5	3150.68	3594.31	1.14081	0.876574	0.190053	0.00555628	0.00848851			acetyl-CoA acetyltransferase	3-ketoacyl-CoA thiolase @ Acetyl-CoA acetyltransferase	MCR_0459	5.6e-245	Fatty acid and phospholipid metabolism	Degradation
VBIMorCat162853_0995	EA1_04937	ncbi	294.344	253.869	334.818	1.31886	0.758231	0.39929	0.00550238	0.0084177	leuD	leuD	isopropylmalate isomerase small subunit	3-isopropylmalate dehydratase small subunit	MCR_1024	9.8e-126	Amino acid biosynthesis	Pyruvate family
VBIMorCat162853_0811	EA1_04020	ncbi	401.127	348.48	453.775	1.30215	0.767958	0.380901	0.00544276	0.00833547			hypothetical protein	hypothetical protein	MCR_0816	6.9e-46	Hypothetical proteins
VBIMorCat162853_r023	#N/A	#N/A	3813.22	3135.55	4490.88	1.43225	0.698204	0.518279	0.00535918	0.00822733			#N/A	tRNA-Val-TAC	#N/A	#N/A	#N/A	#N/A
VBIMorCat162853_1418	EA1_07027	ncbi	569.729	501.112	638.347	1.27386	0.785016	0.349207	0.00534272	0.00820911			hypothetical protein	hypothetical protein	MCR_1452	7e-239	Cell envelope	Other
VBIMorCat162853_r019	#N/A	#N/A	3774.84	3136.86	4412.82	1.40676	0.710852	0.492379	0.00533655	0.00820638			#N/A	tRNA-Val-TAC	#N/A	#N/A	#N/A	#N/A
VBIMorCat162853_0991	EA1_04917	ncbi	1061.16	944.096	1178.22	1.24799	0.801288	0.319607	0.00491042	0.00756766		xthA	exonuclease III	Exodeoxyribonuclease III	MCR_1020	7.5e-162	DNA metabolism	DNA replication, recombination, and repair
VBIMorCat162853_r022	#N/A	#N/A	1670.6	1356.64	1984.56	1.46284	0.6836	0.548777	0.00491312	0.00756766			#N/A	tRNA-Asp-GTC	#N/A	#N/A	#N/A	#N/A
VBIMorCat162853_1498	EA1_07392	ncbi	16187.7	14917.2	17458.2	1.17034	0.854452	0.226929	0.00472844	0.0072952		fabD	malonyl CoA-acyl carrier protein transacylase	Malonyl CoA-acyl carrier protein transacylase	MCR_1554	1.9e-177	Fatty acid and phospholipid metabolism	Biosynthesis
VBIMorCat162853_1011	EA1_05012	ncbi	339.158	285.679	392.636	1.37439	0.727593	0.458796	0.00441424	0.00681605			putative bacterioferritin-associated ferredoxin	BFD domain protein (2Fe-2S)-binding domain protein	MCR_1040	5.4e-31	Transport and binding proteins	Cations and iron carrying compounds
VBIMorCat162853_0987	#N/A	#N/A	69.9944	50.3343	89.6546	1.78118	0.561425	0.832835	0.00427893	0.00661803			#N/A	hypothetical protein	MCR_1016	1e-23	Hypothetical proteins
VBIMorCat162853_1647	EA1_08106	ncbi	588.332	528.378	648.286	1.22693	0.815039	0.295059	0.00427499	0.0066174			luciferase-like monooxygenase	COG2141: Coenzyme F420-dependent N5,N10- methylene tetrahydromethanopterin reductase and related flavin-dependent oxidoreductases	MCR_1720	1.2e-187	Unknown function	Enzymes of unknown specificity
VBIMorCat162853_0505	#N/A	#N/A	67.676	53.4171	81.9348	1.53387	0.651947	0.617173	0.00425385	0.00659012			#N/A	hypothetical protein	#N/A	#N/A	#N/A	#N/A
VBIMorCat162853_0863	EA1_04275	ncbi	639.7	582.398	697.002	1.19678	0.835576	0.259157	0.0042229	0.00654759	beta		integration host factor subunit beta	Integration host factor beta subunit	MCR_0869	2.1e-49	DNA metabolism	Chromosome-associated proteins
VBIMorCat162853_1386	EA1_06836	ncbi	1761	1568.84	1953.17	1.24498	0.803227	0.31612	0.00415071	0.00644099			hypothetical protein	hypothetical protein	MCR_1418	8.2e-17	Hypothetical proteins
VBIMorCat162853_0754	EA1_03698	ncbi	1158.96	676.654	1641.26	2.42556	0.412276	1.27832	0.00401123	0.00623488	ModC	modC	molybdate ABC transporter ATPase subunit ModC	Molybdenum transport ATP-binding protein ModC (TC 3.A.1.8.1)	MCR_0752	2.5e-124	Transport and binding proteins	Anions
VBIMorCat162853_0743	EA1_03648	ncbi	1581.75	1420.43	1743.06	1.22714	0.814904	0.295298	0.00395254	0.00614876	ThiI	thiI	thiamine biosynthesis protein ThiI	Thiamine biosynthesis protein thiI	MCR_0741	3e-288	Biosynthesis of cofactors, prosthetic groups, and carriers	Thiamine
VBIMorCat162853_1802	#N/A	#N/A	8.94868	2.95372	14.9436	5.05926	0.197658	2.33893	0.0037153	0.00579982			#N/A	hypothetical protein	MCR_1885	4.2e-16	Hypothetical proteins
VBIMorCat162853_0680	EA1_03350	ncbi	1183.64	1024.13	1343.14	1.31149	0.76249	0.39121	0.00363196	0.0056831			hypothetical protein	Antiholin-like protein LrgA	MCR_0679	2.2e-70	Cell envelope	Other
VBIMorCat162853_0286	EA1_01436	ncbi	699.641	624.434	774.848	1.24088	0.80588	0.311363	0.00361416	0.00565997			hypothetical protein	hypothetical protein	MCR_0285	3.8e-125	Hypothetical proteins	Conserved
VBIMorCat162853_0069	EA1_00355	ncbi	405.61	331.824	479.395	1.44472	0.692174	0.530793	0.00355229	0.00557239			hypothetical protein	hypothetical protein	MCR_0074	5.8e-145	Hypothetical proteins	Conserved
VBIMorCat162853_1646	EA1_08101	ncbi	1193.43	1063.82	1323.03	1.24366	0.804077	0.314594	0.00327208	0.00514145	upp	upp	uracil phosphoribosyltransferase	Uracil phosphoribosyltransferase	MCR_1718	4.2e-120	Purines, pyrimidines, nucleosides, and nucleotides	Salvage of nucleosides and nucleotides
VBIMorCat162853_0734	EA1_03600	ncbi	1985.28	1801.22	2169.33	1.20437	0.830309	0.268279	0.00325668	0.00512154		ilvA	threonine dehydratase	Threonine dehydratase biosynthetic	MCR_0732	1.3e-299	Amino acid biosynthesis	Pyruvate family
VBIMorCat162853_0766	EA1_03758	ncbi	7247.94	5254.09	9241.79	1.75897	0.568514	0.814731	0.00318729	0.00501664	NarX	narX	two-component system nitrate/nitrite sensor histidine kinase NarX	Nitrate/nitrite sensor protein	MCR_0764	0	Signal transduction	Two-component systems
VBIMorCat162853_0924	EA1_04570	ncbi	459.847	398.799	520.895	1.30616	0.765603	0.385331	0.0031836	0.00501505			dihydrouridine synthase TIM-barrel protein nifR3	tRNA dihydrouridine synthase B	MCR_0931	2.9e-195	Protein synthesis	tRNA and rRNA base modification
VBIMorCat162853_1493	#N/A	#N/A	33.3983	21.3603	45.4363	2.12713	0.470116	1.08891	0.00294312	0.00465973			#N/A	hypothetical protein	#N/A	#N/A	#N/A	#N/A
VBIMorCat162853_0947	EA1_04707	ncbi	570.251	512.309	628.192	1.2262	0.815529	0.294192	0.00278067	0.00441373	HrpA	hrpA	ATP-dependent helicase HrpA	ATP-dependent helicase HrpA	MCR_0976	0	Unknown function	Enzymes of unknown specificity
VBIMorCat162853_0335	#N/A	#N/A	872.027	756.23	987.823	1.30625	0.765552	0.385427	0.0027238	0.00432713			#N/A	hypothetical protein	MCR_0334	1.6e-15	Hypothetical proteins
VBIMorCat162853_1793	EA1_08809	ncbi	1212.72	1093.26	1332.19	1.21855	0.820649	0.285163	0.00265185	0.00421639		tyrS	tyrosyl-tRNA synthetase	Tyrosyl-tRNA synthetase ## cluster 1	MCR_1873	6.6e-233	Protein synthesis	tRNA aminoacylation
VBIMorCat162853_0419	EA1_02092	ncbi	626.878	559.302	694.453	1.24164	0.805385	0.312249	0.00252226	0.00401376			hypothetical protein	hypothetical protein	MCR_0418	1.3e-27	Hypothetical proteins
VBIMorCat162853_0612	#N/A	#N/A	60.1655	42.6875	77.6434	1.81888	0.549789	0.863051	0.00251506	0.0040057			#N/A	hypothetical protein	MCR_0615	9.2e-14	Hypothetical proteins
VBIMorCat162853_0986	EA1_04897	ncbi	8639.03	7880.58	9397.47	1.19248	0.838586	0.25397	0.00241079	0.00384291			LysR family transcriptional regulator	Transcriptional regulator, LysR family	MCR_1015	1.1e-156	Regulatory functions	DNA interactions
VBIMorCat162853_1196	EA1_05923	ncbi	5138.88	4746.11	5531.65	1.16551	0.857991	0.220966	0.00230386	0.003685	CcmI	ccmI	cytochrome c-type biogenesis protein CcmI	Cytochrome c heme lyase subunit CcmH	MCR_1234	2.6e-234	Energy metabolism	Electron transport
VBIMorCat162853_0502	#N/A	#N/A	54.0251	36.5637	71.4866	1.95512	0.511477	0.96726	0.00226397	0.00362429			#N/A	FIG00698916: hypothetical protein	MCR_0503	1.5e-96	Hypothetical proteins
VBIMorCat162853_1435	#N/A	#N/A	266.633	219.088	314.177	1.43402	0.69734	0.520067	0.00218679	0.00350372			#N/A	hypothetical protein	MCR_1468	4.2e-16	Hypothetical proteins
VBIMorCat162853_0756	EA1_03708	ncbi	1153.86	635.716	1672.01	2.63012	0.380211	1.39513	0.00213139	0.00341788		modA	molybdate ABC transporter, periplasmic molybdate-binding protein	Molybdenum ABC transporter, periplasmic molybdenum-binding protein ModA (TC 3.A.1.8.1)	MCR_0754	1.9e-139	Transport and binding proteins	Anions
VBIMorCat162853_1086	EA1_05387	ncbi	5064.09	4585.99	5542.2	1.20851	0.827468	0.273224	0.0020038	0.00321604		carB	carbamoyl-phosphate synthase, large subunit	Carbamoyl-phosphate synthase large chain	MCR_1119	0	Purines, pyrimidines, nucleosides, and nucleotides	Pyrimidine ribonucleotide biosynthesis
VBIMorCat162853_1641	EA1_08076	ncbi	903.226	801.425	1005.03	1.25405	0.797416	0.326595	0.00195138	0.00313728			hypothetical protein	hypothetical protein	MCR_1713	8.9e-114	Hypothetical proteins
VBIMorCat162853_0398	EA1_01982	ncbi	819.853	733.945	905.762	1.2341	0.810307	0.303459	0.0019113	0.00307548		hutH	histidine ammonia-lyase	Histidine ammonia-lyase	MCR_0396	1.4e-296	Energy metabolism	Amino acids and amines
VBIMorCat162853_0820	EA1_04060	ncbi	570.47	500.494	640.445	1.27963	0.781479	0.355721	0.00189644	0.00305683			catabolite repression control protein	Exodeoxyribonuclease III	MCR_0825	1.7e-197	DNA metabolism	DNA replication, recombination, and repair
VBIMorCat162853_1292	EA1_06393	ncbi	1598.13	1391.56	1804.7	1.29689	0.771072	0.375062	0.00189046	0.00304982			hypothetical protein	hypothetical protein	MCR_1324	1.1e-20	Hypothetical proteins
VBIMorCat162853_0653	EA1_03230	ncbi	391.576	348.11	435.042	1.24972	0.800177	0.321609	0.00183509	0.00296303			hypothetical protein	FIG00969756: hypothetical protein	MCR_0655	3.4e-128	Cell envelope	Other
VBIMorCat162853_1016	EA1_05037	ncbi	656.422	580.216	732.628	1.26268	0.791965	0.336491	0.00183261	0.00296158	ClpA	clpA	ATP-dependent Clp protease ATP-binding subunit ClpA	ATP-dependent Clp protease ATP-binding subunit ClpA	MCR_1045	0	Protein fate	Degradation of proteins, peptides, and glycopeptides
VBIMorCat162853_0639	EA1_03160	ncbi	2272.22	2057.43	2487	1.20879	0.827275	0.273562	0.00182698	0.00295504			putative zinc metallopeptidase	YpfJ protein, zinc metalloprotease superfamily	MCR_0642	5.6e-175	Protein fate	Degradation of proteins, peptides, and glycopeptides
VBIMorCat162853_0746	EA1_03658	ncbi	461.171	198.923	723.42	3.63668	0.274976	1.86262	0.00162233	0.00263541			Crp/Fnr family transcriptional regulator	hypothetical protein	MCR_0744	2.3e-146	Regulatory functions	DNA interactions
VBIMorCat162853_1483	EA1_07327	ncbi	4759.29	4343.15	5175.42	1.19163	0.839189	0.252933	0.00154065	0.00251144	FtsW	ftsW	cell division protein FtsW	Cell division protein FtsW	MCR_1538	3.1e-220	Cellular processes	Cell division
VBIMorCat162853_1207	EA1_05978	ncbi	163.662	131.395	195.928	1.49114	0.670626	0.57642	0.00151488	0.00247373			hypothetical protein	hypothetical protein	MCR_1244	1.4e-14	Hypothetical proteins
VBIMorCat162853_0026	EA1_00135	ncbi	1115.83	1020.99	1210.67	1.18578	0.843326	0.245837	0.00149943	0.00245065		cys2	CRISPR-associated Csy2 family protein	hypothetical protein	MCR_0028	8.4e-176	Mobile and extrachromosomal element functions	Other
VBIMorCat162853_1018	EA1_05047	ncbi	1692.4	1528.13	1856.67	1.215	0.823047	0.280953	0.00136993	0.0022429			hypothetical protein	hypothetical protein	MCR_1048	4.7e-136	Hypothetical proteins
VBIMorCat162853_0166	EA1_00840	ncbi	945.269	840.014	1050.52	1.2506	0.799616	0.322622	0.00136706	0.00224016			NUDIX hydrolase	Hypothetical nudix hydrolase YeaB	MCR_0166	1.1e-145	DNA metabolism	DNA replication, recombination, and repair
VBIMorCat162853_0513	EA1_02552	ncbi	477.372	413.252	541.492	1.31032	0.763173	0.389918	0.00134946	0.00221326		ampD	N-acetyl-anhydromuranmyl-L-alanine amidase	N-acetylmuramoyl-L-alanine amidase AmpD	MCR_0513	8.8e-112	Cell envelope	Biosynthesis and degradation of surface polysaccharides and lipopolysaccharides
VBIMorCat162853_0523	EA1_02607	ncbi	554.101	492.586	615.616	1.24976	0.800152	0.321654	0.00134074	0.00220087			hypothetical protein	hypothetical protein	MCR_0523	7.1e-137	Hypothetical proteins
VBIMorCat162853_1017	EA1_05042	ncbi	119.708	96.0265	143.39	1.49324	0.669686	0.578442	0.00133962	0.00220087	ClpS	clpS	ATP-dependent Clp protease adaptor protein ClpS	ATP-dependent Clp protease adaptor protein ClpS	MCR_1047	1.3e-57	Protein fate	Degradation of proteins, peptides, and glycopeptides
VBIMorCat162853_0517	EA1_02577	ncbi	5361.5	4896.97	5826.02	1.18972	0.840535	0.250621	0.00132204	0.00217591	valS	valS	valyl-tRNA synthetase	Valyl-tRNA synthetase	MCR_0517	0	Protein synthesis	tRNA aminoacylation
VBIMorCat162853_1336	EA1_06606	ncbi	1798.05	1624.42	1971.68	1.21377	0.823877	0.279499	0.00122912	0.00202654			putative lipoprotein	hypothetical protein	MCR_1370	3.4e-183	Cell envelope	Other
VBIMorCat162853_1586	EA1_07800	ncbi	12505.5	11373.5	13637.5	1.19906	0.83399	0.261899	0.00119445	0.00197284	YkgC		putative pyridine nucleotide-disulfide oxidoreductase YkgC	Putative Dihydrolipoamide dehydrogenase ; Mercuric ion reductase ; PF00070 family, FAD-dependent NAD(P)-disulphide oxidoreductase	MCR_1658	2.4e-256	Unknown function	General
VBIMorCat162853_1438	EA1_07117	ncbi	3526.05	3212.06	3840.03	1.1955	0.836468	0.257618	0.00112571	0.0018626			M61 glycyl aminopeptidase	Possible protease	MCR_1471	0	Protein fate	Degradation of proteins, peptides, and glycopeptides
VBIMorCat162853_0128	EA1_00635	ncbi	711.838	630.707	792.97	1.25727	0.795373	0.330297	0.00112088	0.00185625	TatC	tatC	twin-arginine translocation protein subunit TatC	Twin-arginine translocation protein TatC	MCR_0125	2.4e-135	Protein fate	Protein and peptide secretion and trafficking
VBIMorCat162853_0480	EA1_02392	ncbi	491.536	429.979	553.093	1.28633	0.777408	0.363255	0.00109532	0.00181551			hypothetical protein	hypothetical protein	MCR_0481	1.1e-103	Hypothetical proteins
VBIMorCat162853_0693	EA1_03410	ncbi	994.149	885.755	1102.54	1.24475	0.803374	0.315856	0.00101221	0.00168372			hypothetical protein	FOG: TPR repeat	MCR_0692	1.7e-301	Hypothetical proteins	Conserved
VBIMorCat162853_0604	EA1_03013	ncbi	662.019	571.516	752.522	1.31671	0.759468	0.396939	0.000988248	0.00164532	IscA	iscA	iron-sulfur cluster assembly protein IscA	Iron binding protein IscA for iron-sulfur cluster assembly	MCR_0606	6.6e-57	Biosynthesis of cofactors, prosthetic groups, and carriers	Other
VBIMorCat162853_0323	#N/A	#N/A	250.714	212.729	288.7	1.35712	0.736852	0.440553	0.000959445	0.00160164			#N/A	hypothetical protein	MCR_0322	6.2e-15	Hypothetical proteins
VBIMorCat162853_0209	EA1_01044	ncbi	2354.55	2097.14	2611.96	1.24548	0.8029	0.316707	0.000955202	0.00159598	CorC	corC	magnesium and cobalt efflux protein CorC	Magnesium and cobalt efflux protein CorC	MCR_0209	2.3e-163	Transport and binding proteins	Cations and iron carrying compounds
VBIMorCat162853_0530	EA1_02637	ncbi	1401.2	1238.57	1563.83	1.26261	0.792011	0.336408	0.000946902	0.0015841			hypothetical protein	COG2363	MCR_0530	1.6e-66	Hypothetical proteins	Conserved
VBIMorCat162853_0009	EA1_00040	ncbi	1665.38	1509.29	1821.48	1.20684	0.828607	0.27124	0.000741782	0.0012528		rlpA	rare lipoprotein A family protein	rare lipoprotein A	MCR_0009	2.4e-86	Cell envelope	Other
VBIMorCat162853_0732	#N/A	#N/A	354.162	300.562	407.763	1.35667	0.737099	0.44007	0.000722218	0.00122086			#N/A	DNA-cytosine methyltransferase	#N/A	#N/A	#N/A	#N/A
VBIMorCat162853_1594	EA1_07835	ncbi	6147.72	5574.07	6721.37	1.20583	0.829305	0.270025	0.000694338	0.00117479			putative ABC transporter ATP-binding protein	ABC transporter, ATP-binding protein	MCR_1667	0	Transport and binding proteins	Unknown substrate
VBIMorCat162853_1053	EA1_05217	ncbi	136.833	108.983	164.684	1.51109	0.661772	0.595593	0.000663569	0.00112476			hypothetical protein	hypothetical protein	#N/A	#N/A	#N/A	#N/A
VBIMorCat162853_1502	EA1_07407	ncbi	289.51	242.023	336.998	1.39242	0.718174	0.477595	0.000639922	0.00108763			hypothetical protein	Putative transporting ATPase	MCR_1558	6e-151	Hypothetical proteins	Conserved
VBIMorCat162853_0053	EA1_00270	ncbi	2014.6	1699.93	2329.26	1.37021	0.729815	0.454398	0.000611481	0.00104119			TraR/DksA family transcriptional regulator	dnaK suppressor protein	MCR_0056	9.9e-58	Transcription	Transcription factors
VBIMorCat162853_0191	EA1_00960	ncbi	1772.48	1574.45	1970.52	1.25156	0.799004	0.323725	0.000610549	0.00104054	FixC	fixC	FAD-dependent oxidoreductase FixC	Electron transfer flavoprotein-ubiquinone oxidoreductase	MCR_0191	0	Energy metabolism	Electron transport
VBIMorCat162853_1499	#N/A	#N/A	1974.38	1755.84	2192.92	1.24892	0.800689	0.320687	0.00058175	0.000993271			#N/A	hypothetical protein	MCR_1555	1.9e-22	Hypothetical proteins
VBIMorCat162853_1581	EA1_07780	ncbi	1509.79	1323.37	1696.21	1.28174	0.78019	0.358103	0.000567384	0.000969626			PfkB family carbohydrate kinase	Ribokinase	MCR_1654	9.5e-192	Energy metabolism	Sugars
VBIMorCat162853_0668	#N/A	#N/A	49.4011	31.1468	67.6554	2.17214	0.460375	1.11912	0.000553795	0.000947268			#N/A	hypothetical protein	MCR_0671	2.4e-14	Hypothetical proteins
VBIMorCat162853_0030	EA1_00155	ncbi	2957.46	2671.69	3243.23	1.21392	0.823775	0.279678	0.000537656	0.000921345			putative thioesterase	thioesterase superfamily	MCR_0032	9.4e-86	Unknown function	Enzymes of unknown specificity
VBIMorCat162853_0238	EA1_01194	ncbi	6044.49	5408.38	6680.59	1.23523	0.809566	0.30478	0.000532397	0.000913169		dapA	dihydrodipicolinate synthase	Dihydrodipicolinate synthase	MCR_0238	1.6e-170	Amino acid biosynthesis	Aspartate family
VBIMorCat162853_0402	EA1_02002	ncbi	4671.17	4196.79	5145.55	1.22607	0.815616	0.294038	0.000531433	0.000912351			electron transfer flavoprotein alpha/beta-subunit-like protein	Electron transfer flavoprotein, beta subunit	MCR_0400	4.6e-132	Energy metabolism	Electron transport
VBIMorCat162853_0317	EA1_01583	ncbi	454.042	393.758	514.326	1.3062	0.765582	0.385372	0.0005239	0.000900243			hypothetical protein	Type IV fimbrial biogenesis protein FimT	MCR_0315	8.1e-85	Hypothetical proteins
VBIMorCat162853_0468	EA1_02327	ncbi	2556.23	2259.04	2853.42	1.26311	0.791695	0.336983	0.000488831	0.000843076			hypothetical protein	protein of unknown function UPF0118	MCR_0469	3.5e-236	Hypothetical proteins	Conserved
VBIMorCat162853_0621	EA1_03090	ncbi	5363.5	4782.03	5944.98	1.24319	0.804381	0.31405	0.000473964	0.000818189		pbp1B	penicillin-binding protein 1B	Multimodular transpeptidase-transglycosylase	MCR_0625	0	Cell envelope	Biosynthesis and degradation of murein sacculus and peptidoglycan
VBIMorCat162853_0231	EA1_01154	ncbi	2410.91	1981.1	2840.72	1.43391	0.697393	0.519957	0.000462691	0.000800204	FadE		putative acyl-CoA dehydrogenase FadE	Acyl-CoA dehydrogenase	MCR_0231	0	Fatty acid and phospholipid metabolism	Degradation
VBIMorCat162853_1041	EA1_05157	ncbi	3309.01	2928.84	3689.18	1.25961	0.793899	0.332972	0.000451739	0.000781984			putative cysteine ABC transporter CydDC	Transport ATP-binding protein CydD	MCR_1071	0	Transport and binding proteins	Amino acids, peptides and amines
VBIMorCat162853_0641	EA1_03170	ncbi	2476.53	2212.63	2740.44	1.23855	0.807399	0.308647	0.000437876	0.00075939			hypothetical protein	FIG00969384: hypothetical protein	MCR_0644	4.4e-196	Hypothetical proteins
VBIMorCat162853_0764	EA1_03748	ncbi	1710.89	960.647	2461.14	2.56196	0.390327	1.35725	0.000430753	0.000749118	moaA	moaA	molybdenum cofactor biosynthesis protein A	Molybdenum cofactor biosynthesis protein MoaA	MCR_0762	6.7e-216	Biosynthesis of cofactors, prosthetic groups, and carriers	Molybdopterin
VBIMorCat162853_0007	#N/A	#N/A	301.386	249.645	353.128	1.41452	0.706954	0.500312	0.000422541	0.000735519			#N/A	hypothetical protein	MCR_0007	8.1e-15	Hypothetical proteins
VBIMorCat162853_0465	EA1_02317	ncbi	6055.41	5420.49	6690.33	1.23427	0.810198	0.303654	0.000415797	0.000725128		ilvD	dihydroxy-acid dehydratase	Dihydroxy-acid dehydratase	MCR_0466	0	Amino acid biosynthesis	Pyruvate family
VBIMorCat162853_0858	EA1_04250	ncbi	1703.63	1545.25	1862	1.20498	0.829889	0.26901	0.00041377	0.000722266			RDD family protein	hypothetical protein; putative membrane protein	MCR_0864	2.9e-178	Unknown function	General
VBIMorCat162853_0577	EA1_02888	ncbi	3274.38	2969	3579.77	1.20572	0.829381	0.269892	0.000408399	0.000713555			HopJ type III effector protein	Type III effector HopPmaJ	MCR_0582	6e-62	Unknown function	Other
VBIMorCat162853_0719	EA1_03525	ncbi	6621.44	5802.15	7440.73	1.28241	0.779783	0.358856	0.000404722	0.00070779		nuoL	NADH dehydrogenase subunit L	NADH-ubiquinone oxidoreductase chain L	MCR_0719	0	Energy metabolism	Electron transport
VBIMorCat162853_0845	EA1_04185	ncbi	752.65	663.671	841.629	1.26814	0.788556	0.342715	0.000363442	0.000637385		trpS	tryptophanyl-tRNA synthetase	Tryptophanyl-tRNA synthetase	MCR_0850	1.2e-208	Protein synthesis	tRNA aminoacylation
VBIMorCat162853_1683	EA1_08281	ncbi	301.45	248.649	354.25	1.4247	0.701903	0.510656	0.000353918	0.000621263			rRNA large subunit methyltransferase	LSU m3Psi1915 methyltransferase RlmH ## ybeA	MCR_1754	7.3e-88	Hypothetical proteins	Conserved
VBIMorCat162853_1551	EA1_07654	ncbi	2159.23	1921.07	2397.39	1.24795	0.801317	0.319555	0.000351019	0.000617331			hypothetical protein	protein of unknown function YGGT	MCR_1609	7.7e-96	Hypothetical proteins	Conserved
VBIMorCat162853_0682	EA1_03360	ncbi	840.559	734.35	946.768	1.28926	0.775639	0.366544	0.00034006	0.000598621			putative lytic transglycosylase	Soluble lytic murein transglycosylase	MCR_0681	3.2e-175	Unknown function	Enzymes of unknown specificity
VBIMorCat162853_1501	EA1_07402	ncbi	1623.59	1420.07	1827.12	1.28665	0.777214	0.363616	0.000310851	0.000549268			hypothetical protein	COG1399 protein, clustered with ribosomal protein L32p	MCR_1557	4.7e-100	Hypothetical proteins	Conserved
VBIMorCat162853_0341	EA1_01702	ncbi	935.96	816.045	1055.87	1.29389	0.772862	0.371718	0.000286849	0.000507814			hypothetical protein	hypothetical protein	MCR_0340	1.3e-59	Hypothetical proteins
VBIMorCat162853_1227	EA1_06068	ncbi	826.786	727.269	926.303	1.27367	0.785131	0.348995	0.000279254	0.000496231			major facilitator superfamily protein	MFS transporter	MCR_1261	2.2e-210	Transport and binding proteins	Unknown substrate
VBIMorCat162853_1630	EA1_08010	ncbi	2219.14	1970.95	2467.33	1.25185	0.798819	0.32406	0.000271698	0.000483277	rnc	rnc	ribonuclease III	Ribonuclease III	MCR_1702	6.8e-148	Transcription	RNA processing
VBIMorCat162853_0280	EA1_01411	ncbi	145.8	111.496	180.103	1.61533	0.619069	0.691828	0.000269056	0.000479488		gshB	glutathione synthetase	Glutathione synthetase	MCR_0279	8.9e-27	Biosynthesis of cofactors, prosthetic groups, and carriers	Glutathione and analogs
VBIMorCat162853_1216	EA1_06018	ncbi	1560.23	1368.4	1752.06	1.28037	0.781024	0.356562	0.000266494	0.000475374	dcd	dcd	deoxycytidine triphosphate deaminase	Deoxycytidine triphosphate deaminase	MCR_1253	1.9e-103	Purines, pyrimidines, nucleosides, and nucleotides	2'-Deoxyribonucleotide metabolism
VBIMorCat162853_1339	EA1_06621	ncbi	966.224	839.3	1093.15	1.30245	0.767781	0.381232	0.000240545	0.000429496			GDSL-like lipase/ccylhydrolase family protein	putative periplasmic protein	MCR_1372	2e-217	Unknown function	Enzymes of unknown specificity
VBIMorCat162853_0852	EA1_04220	ncbi	89.1404	64.8897	113.391	1.74744	0.572265	0.805244	0.000239263	0.000427613			putative SlyX protein	putative SlyX protein	MCR_0857	2.5e-37	Unknown function	General
VBIMorCat162853_1453	EA1_07182	ncbi	3604.25	3188.62	4019.89	1.2607	0.793211	0.334223	0.000229407	0.000410783			hypothetical protein	2-octaprenyl-3-methyl-6-methoxy-1,4-benzoquinol hydroxylase	MCR_1487	1.5e-234	Biosynthesis of cofactors, prosthetic groups, and carriers	Menaquinone and ubiquinone
VBIMorCat162853_0265	EA1_01337	ncbi	356.658	292.677	420.639	1.43721	0.695792	0.523272	0.000220142	0.000395326			hypothetical protein	protein of unknown function DUF1328	MCR_0265	3.8e-21	Hypothetical proteins	Conserved
VBIMorCat162853_0169	EA1_00855	ncbi	2210.24	1971.38	2449.1	1.24233	0.804942	0.313043	0.000217536	0.000391023		uvrA	excinuclease ABC, A subunit	Excinuclease ABC subunit A	MCR_0169	0	DNA metabolism	DNA replication, recombination, and repair
VBIMorCat162853_1193	#N/A	#N/A	241.56	193.528	289.591	1.49638	0.668281	0.581472	0.000217287	0.00039095			#N/A	hypothetical protein	MCR_1231	2.2e-19	Hypothetical proteins
VBIMorCat162853_1588	EA1_07805	ncbi	43141.1	38042.9	48239.3	1.26803	0.788627	0.342584	0.000216515	0.000389936			acetoin reductase	2,3-butanediol dehydrogenase, S-alcohol forming, (S)-acetoin-specific	MCR_1660	5.9e-149	Energy metabolism	Fermentation
VBIMorCat162853_0880	EA1_04360	ncbi	976.575	775.951	1177.2	1.51711	0.65915	0.601322	0.000200452	0.000362399			rubredoxin reductase	Rubredoxin	MCR_0886	9.1e-29	Energy metabolism	Electron transport
VBIMorCat162853_0738	#N/A	#N/A	351.731	265.43	438.032	1.65027	0.605962	0.722701	0.000181137	0.000328114			#N/A	hypothetical protein	MCR_0736	8.4e-19	Hypothetical proteins
VBIMorCat162853_1427	EA1_07067	ncbi	5627.39	4957.12	6297.66	1.27043	0.787136	0.345315	0.000174398	0.000316212		nqrD	Na(+)-translocating NADH-quinone reductase subunit D	Na(+)-translocating NADH-quinone reductase subunit D	MCR_1461	1.6e-121	Transport and binding proteins	Cations and iron carrying compounds
VBIMorCat162853_1597	EA1_07850	ncbi	1396.98	1205.37	1588.59	1.31792	0.758772	0.398261	0.000165687	0.000300709			hypothetical protein	hypothetical protein	MCR_1671	4.6e-30	Hypothetical proteins
VBIMorCat162853_0627	EA1_03115	ncbi	1006.57	881.824	1131.33	1.28294	0.77946	0.359452	0.000155004	0.000282141	ppnK		inorganic polyphosphate/ATP-NAD kinase	NAD kinase	MCR_0629	6.9e-186	Biosynthesis of cofactors, prosthetic groups, and carriers	Pyridine nucleotides
VBIMorCat162853_0624	EA1_03105	ncbi	3795.08	3395.89	4194.27	1.2351	0.809649	0.304632	0.000153348	0.00027967		zntA	heavy metal translocating P-type ATPase	Type cbb3 cytochrome oxidase biogenesis protein CcoI; Copper-translocating P-type ATPase	MCR_0626	0	Transport and binding proteins	Other
VBIMorCat162853_0757	EA1_03713	ncbi	519.533	245.954	793.112	3.22463	0.310113	1.68914	0.000144217	0.000263273			putative molybdenum-pterin-binding protein	hypothetical protein	MCR_0755	2.4e-69	Transport and binding proteins	Anions
VBIMorCat162853_0460	EA1_02292	ncbi	5522.51	4929.08	6115.94	1.24079	0.805939	0.311257	0.000131546	0.000240611	fabG		3-ketoacyl-(acyl-carrier-protein) reductase	3-oxoacyl-[acyl-carrier protein] reductase	MCR_0461	9.4e-260	Central intermediary metabolism	Other
VBIMorCat162853_0522	EA1_02602	ncbi	307.428	253.16	361.696	1.42872	0.699927	0.514724	0.000127447	0.000233341			histone deacetylase family protein	histone deacetylase superfamily	MCR_0522	5.6e-175	Protein fate	Protein modification and repair
VBIMorCat162853_0708	EA1_03470	ncbi	958.548	822.025	1095.07	1.33216	0.750658	0.413772	0.000122667	0.000224809			hypothetical protein	hypothetical protein	MCR_0707	8.1e-15	Hypothetical proteins
VBIMorCat162853_1423	EA1_07047	ncbi	3322.43	2907.09	3737.76	1.28574	0.777761	0.362602	0.000115835	0.000212914		hisA	1-(5-phosphoribosyl)-5-[(5- phosphoribosylamino)methylideneamino] imidazole-4-carboxamide isomerase	Phosphoribosylformimino-5-aminoimidazole carboxamide ribotide isomerase	MCR_1457	3.1e-135	Amino acid biosynthesis	Histidine family
VBIMorCat162853_1448	#N/A	#N/A	104.255	63.518	144.992	2.28269	0.43808	1.19073	0.000113018	0.000208144			#N/A	hypothetical protein	MCR_1482	4.5e-26	Hypothetical proteins
VBIMorCat162853_1069	EA1_05307	ncbi	1038.65	909.115	1168.19	1.28497	0.778226	0.361739	0.000104689	0.000193374			PP-loop family protein	tRNA(Cytosine32)-2-thiocytidine synthetase	MCR_1101	2.4e-222	Unknown function	General
VBIMorCat162853_0755	EA1_03703	ncbi	1478.97	778.364	2179.57	2.8002	0.357118	1.48553	0.000103681	0.000191702		modB	molybdate ABC transporter, permease protein	Molybdenum transport system permease protein ModB (TC 3.A.1.8.1)	MCR_0753	2.2e-123	Transport and binding proteins	Anions
VBIMorCat162853_1375	#N/A	#N/A	382.541	304.399	460.684	1.51342	0.660755	0.597812	9.70203e-05	0.000179564			#N/A	hypothetical protein	#N/A	#N/A	#N/A	#N/A
VBIMorCat162853_0977	EA1_04852	ncbi	2888.94	2536.91	3240.97	1.27753	0.782762	0.353354	9.61669e-05	0.000178161	YajC	yajC	protein translocase subunit YajC	Preprotein translocase subunit YajC (TC 3.A.5.1.1)	MCR_1007	1.3e-55	Protein fate	Protein and peptide secretion and trafficking
VBIMorCat162853_1215	EA1_06013	ncbi	1272.76	1093.3	1452.22	1.32829	0.752848	0.409569	9.36508e-05	0.000173671			putative polyhydroxyalkanoic acid system protein	putative polyhydroxyalkanoic acid system protein	MCR_1252	7.1e-50	Energy metabolism	Biosynthesis and degradation of polysaccharides
VBIMorCat162853_1280	EA1_06338	ncbi	8407.78	7405.46	9410.11	1.2707	0.786968	0.345623	8.38063e-05	0.000155878	SppA	sppA	signal peptide peptidase SppA	Periplasmic serine proteases (ClpP class)	MCR_1313	3.3e-196	Protein fate	Degradation of proteins, peptides, and glycopeptides
VBIMorCat162853_0032	EA1_00170	ncbi	1110.97	960.98	1260.95	1.31215	0.762108	0.391932	7.41524e-05	0.000138334		dsbB	disulfide bond formation protein B	Periplasmic thiol:disulfide oxidoreductase DsbB, required for DsbA reoxidation	MCR_0035	2.6e-94	Protein fate	Protein folding and stabilization
VBIMorCat162853_1205	EA1_05968	ncbi	728.349	622.553	834.145	1.33988	0.746336	0.422103	7.34345e-05	0.000137131			putative L-asparaginase	L-asparaginase	MCR_1242	3.7e-193	Energy metabolism	Amino acids and amines
VBIMorCat162853_0249	EA1_01244	ncbi	795.249	678.033	912.465	1.34575	0.743079	0.428413	7.1919e-05	0.00013457			XRE family transcriptional regulator	putative DNA binding protein	MCR_0249	1.7e-42	Regulatory functions	DNA interactions
VBIMorCat162853_1324	EA1_06551	ncbi	33162.2	27529.4	38795.1	1.40922	0.709612	0.494898	6.8523e-05	0.000128601			cytochrome b/b6 N-terminal domain precursor	Ubiquinol--cytochrome c reductase, cytochrome B subunit	MCR_1356	1.2e-242	Energy metabolism	Electron transport
VBIMorCat162853_1446	EA1_07152	ncbi	8007.77	7158.14	8857.4	1.23739	0.808153	0.307299	6.67021e-05	0.000125435		pta	phosphate acetyltransferase	Phosphate acetyltransferase	MCR_1480	4.6e-274	Energy metabolism	Fermentation
VBIMorCat162853_0745	EA1_03653	ncbi	2641.06	1542.47	3739.64	2.42445	0.412465	1.27766	5.9713e-05	0.000112503			NnrS family protein	NnrS protein involved in response to NO	MCR_0742	4.7e-172	Unknown function	General
VBIMorCat162853_1325	EA1_06556	ncbi	16024.8	13122.1	18927.5	1.44242	0.69328	0.52849	5.8098e-05	0.000109695		cyt1	cytochrome c1 family protein	ubiquinol cytochrome C oxidoreductase, cytochrome C1 subunit	MCR_1357	1.6e-140	Energy metabolism	Electron transport
VBIMorCat162853_1106	EA1_05477	ncbi	166.386	126.66	206.112	1.62729	0.61452	0.702469	5.48454e-05	0.000103868			hypothetical protein	hypothetical protein	MCR_1141	1.6e-49	Hypothetical proteins
VBIMorCat162853_1681	EA1_08276	ncbi	4606.2	3979.17	5233.22	1.31515	0.760368	0.395231	4.9631e-05	9.42229e-05			RDD family protein	hypothetical protein	MCR_1752	1.5e-92	Unknown function	General
VBIMorCat162853_0983	#N/A	#N/A	61.7785	38.107	85.45	2.24237	0.445957	1.16502	4.69475e-05	8.92717e-05		hppD	#N/A	4-hydroxyphenylpyruvate dioxygenase	MCR_1012	4.8e-121	Energy metabolism	Amino acids and amines
VBIMorCat162853_1038	EA1_05142	ncbi	265.477	213.682	317.273	1.48479	0.673497	0.570257	4.44433e-05	8.45959e-05			ahpC/TSA family protein	Thiol peroxidase, Bcp-type	MCR_1068	2.2e-91	Cellular processes	Detoxification
VBIMorCat162853_1025	EA1_05082	ncbi	343.066	278.739	407.393	1.46156	0.684201	0.547507	4.31737e-05	8.23466e-05			hypothetical protein	hypothetical protein	MCR_1055	1.1e-31	Hypothetical proteins
VBIMorCat162853_0796	EA1_03950	ncbi	648.771	533.536	764.006	1.43197	0.69834	0.518	3.78418e-05	7.22504e-05			Na+/H+ antiporter	Histidine permease YuiF	MCR_0802	7.8e-253	Transport and binding proteins	Cations and iron carrying compounds
VBIMorCat162853_0420	EA1_02097	ncbi	9741.79	8481.73	11001.8	1.29712	0.770937	0.375315	3.7137e-05	7.09772e-05	McaP	mcaP	Moraxella catarrhalis adherence protein McaP	Phospholipase/lecithinase/hemolysin	MCR_0419	0	Cellular processes	Pathogenesis
VBIMorCat162853_0760	EA1_03728	ncbi	628.217	301.429	955.006	3.16826	0.31563	1.66369	3.32294e-05	6.39657e-05		moaC	molybdenum cofactor biosynthesis protein C	Molybdenum cofactor biosynthesis protein MoaC	MCR_0758	7.3e-88	Biosynthesis of cofactors, prosthetic groups, and carriers	Molybdopterin
VBIMorCat162853_1230	EA1_06083	ncbi	3213.52	2799.91	3627.13	1.29545	0.771934	0.37345	3.21056e-05	6.19298e-05			rhodanese-like protein	FIG136845: Rhodanese-related sulfurtransferase	MCR_1265	7.4e-73	Unknown function	General
VBIMorCat162853_1568	EA1_07730	ncbi	3880.26	3394.71	4365.8	1.28606	0.777567	0.362961	3.02752e-05	5.85801e-05	glyS	glyS	glycyl-tRNA synthetase subunit beta	Glycyl-tRNA synthetase beta chain	MCR_1641	0	Protein synthesis	tRNA aminoacylation
VBIMorCat162853_0348	EA1_01737	ncbi	1192.98	1025.32	1360.64	1.32705	0.753554	0.408218	2.96935e-05	5.75734e-05			dyp-type peroxidase family protein	Predicted iron-dependent peroxidase, Dyp-type family	MCR_0347	1.4e-175	Unknown function	General
VBIMorCat162853_1029	EA1_05097	ncbi	420.075	334.753	505.397	1.50976	0.662358	0.594318	2.67042e-05	5.19388e-05			nucleoside-diphosphate-sugar epimerase-like protein	putative oxidoreductase	MCR_1059	9.9e-128	Unknown function	Enzymes of unknown specificity
VBIMorCat162853_0526	EA1_02617	ncbi	1582.35	1354.46	1810.25	1.33651	0.748219	0.418468	2.59246e-05	5.05274e-05	CcmB	ccmB	heme ABC transporter permease protein CcmB	ABC transporter involved in cytochrome c biogenesis, CcmB subunit	MCR_0526	7.1e-120	Transport and binding proteins	Cations and iron carrying compounds
VBIMorCat162853_0226	EA1_01124	ncbi	10557.9	9041.74	12074.1	1.33537	0.748855	0.417242	2.51792e-05	4.91769e-05	rpsL	rpsL	30S ribosomal protein S12	SSU ribosomal protein S12p (S23e)	MCR_0226	2.7e-83	Protein synthesis	Ribosomal proteins: synthesis and modification
VBIMorCat162853_0399	EA1_01987	ncbi	329.443	268.346	390.539	1.45536	0.687117	0.541372	2.16654e-05	4.24469e-05		hutG	formimidoylglutamase	Formiminoglutamase	MCR_0397	6.3e-208	Energy metabolism	Amino acids and amines
VBIMorCat162853_r041	#N/A	#N/A	151.686	111.018	192.355	1.73265	0.577151	0.79298	2.15492e-05	4.23078e-05			#N/A	tRNA-Ser-GGA	#N/A	#N/A	#N/A	#N/A
VBIMorCat162853_0943	EA1_04687	ncbi	311.393	247.397	375.389	1.51736	0.65904	0.601561	2.10405e-05	4.13525e-05			ABC-type multidrug transport system, permease component	ABC-type multidrug transport system, permease component	MCR_0972	6.5e-212	Transport and binding proteins	Unknown substrate
VBIMorCat162853_0287	EA1_01441	ncbi	1121.44	969.975	1272.9	1.3123	0.762022	0.392096	2.09693e-05	4.12557e-05			LysR family transcriptional regulator	Hydrogen peroxide-inducible genes activator	MCR_0286	3.5e-168	Regulatory functions	DNA interactions
VBIMorCat162853_0904	EA1_04470	ncbi	997.022	846.654	1147.39	1.3552	0.737897	0.438509	2.00866e-05	3.96023e-05	KdsC	kdsC	3-deoxy-D-manno-octulosonate 8-phosphate phosphatase KdsC	3-deoxy-D-manno-octulosonate 8-phosphate phosphatase	MCR_0911	7.5e-92	Cell envelope	Biosynthesis and degradation of surface polysaccharides and lipopolysaccharides
VBIMorCat162853_r018	#N/A	#N/A	1883.33	1464.54	2302.12	1.57191	0.636168	0.65252	1.94843e-05	3.84552e-05			#N/A	tRNA-Asp-GTC	#N/A	#N/A	#N/A	#N/A
VBIMorCat162853_1195	EA1_05918	ncbi	7950.23	6825.24	9075.22	1.32966	0.752074	0.411053	1.90066e-05	3.75917e-05		adk	adenylate kinase	Adenylate kinase	MCR_1233	2.8e-121	Purines, pyrimidines, nucleosides, and nucleotides	Nucleotide and nucleoside interconversions
VBIMorCat162853_0306	EA1_01528	ncbi	263.607	207.377	319.836	1.54229	0.648385	0.625078	1.73385e-05	3.44015e-05			hypothetical protein	hypothetical protein	MCR_0304	3.1e-29	Hypothetical proteins
VBIMorCat162853_0483	EA1_02407	ncbi	1310.01	1131.58	1488.44	1.31536	0.760246	0.395462	1.6769e-05	3.33068e-05			Yqey-like protein	Transamidase GatB domain protein	MCR_0484	1.9e-73	Unknown function	General
VBIMorCat162853_1287	EA1_06368	ncbi	15810.3	13964.4	17656.3	1.26438	0.790902	0.33843	1.63576e-05	3.25934e-05	pyrG	pyrG	CTP synthetase	CTP synthase	MCR_1319	0	Purines, pyrimidines, nucleosides, and nucleotides	Pyrimidine ribonucleotide biosynthesis
VBIMorCat162853_1026	EA1_05087	ncbi	674.707	561.76	787.654	1.40212	0.713206	0.48761	1.50741e-05	3.00678e-05		gst	glutathione S-transferase	Glutathione S-transferase	MCR_1056	1e-133	Central intermediary metabolism	Other
VBIMorCat162853_0167	EA1_00845	ncbi	1301.76	1123.69	1479.82	1.31693	0.759342	0.397179	1.50465e-05	3.0045e-05			hypothetical protein	Iojap protein	MCR_0167	2e-62	Hypothetical proteins	Conserved
VBIMorCat162853_0681	EA1_03355	ncbi	1286.17	1084.59	1487.75	1.37172	0.729011	0.455988	1.43382e-05	2.86611e-05			lrgB-like protein	LrgA-associated membrane protein LrgB	MCR_0680	2.9e-125	Unknown function	General
VBIMorCat162853_0330	EA1_01652	ncbi	625.486	517.884	733.087	1.41554	0.706444	0.501354	1.41587e-05	2.83325e-05		metR	LysR family transcriptional regulator	Transcriptional activator MetR	MCR_0330	1.8e-169	Regulatory functions	DNA interactions
VBIMorCat162853_0179	EA1_00905	ncbi	2178.7	1919.69	2437.72	1.26985	0.787495	0.344658	1.34793e-05	2.70308e-05			two component system sensor histidine kinase	Sensor histidine kinase mtrB	MCR_0179	2e-302	Signal transduction	Two-component systems
VBIMorCat162853_0945	EA1_04697	ncbi	470.616	376.114	565.118	1.50252	0.66555	0.587382	1.33328e-05	2.67656e-05			HlyD family secretion protein	Predicted membrane fusion protein (MFP) component of efflux pump, membrane anchor protein YbhG	MCR_0974	5.1e-216	Protein fate	Protein and peptide secretion and trafficking
VBIMorCat162853_1264	EA1_06253	ncbi	1064.77	904.452	1225.09	1.35451	0.738273	0.437774	1.32651e-05	2.66583e-05			hypothetical protein	hypothetical protein	MCR_1296	8.3e-87	Hypothetical proteins	Conserved
VBIMorCat162853_0178	EA1_00900	ncbi	2090.73	1819.84	2361.62	1.29771	0.770591	0.375963	1.27528e-05	2.56562e-05	metN	metN	DL-methionine transporter ATP-binding subunit	Methionine ABC transporter ATP-binding protein	MCR_0178	9.6e-194	Transport and binding proteins	Amino acids, peptides and amines
VBIMorCat162853_0086	EA1_00430	ncbi	1173.62	997.882	1349.36	1.35222	0.739523	0.435333	1.23263e-05	2.48248e-05	fadB	fadB	multifunctional fatty acid oxidation complex subunit alpha	Enoyl-CoA hydratase / Delta(3)-cis-delta(2)- trans-enoyl-CoA isomerase / 3-hydroxyacyl-CoA dehydrogenase / 3-hydroxybutyryl-CoA epimerase	MCR_0091	0	Fatty acid and phospholipid metabolism	Degradation
VBIMorCat162853_1640	EA1_08071	ncbi	1005.62	853.46	1157.78	1.35657	0.737154	0.439962	1.19542e-05	2.41015e-05	smpB	smpB	SsrA-binding protein	tmRNA-binding protein SmpB	MCR_1712	1.2e-85	Protein synthesis	Other
VBIMorCat162853_0019	EA1_00095	ncbi	599.405	500.146	698.663	1.39692	0.715861	0.482249	1.1608e-05	2.34287e-05		hemD	uroporphyrinogen-III synthase	Uroporphyrinogen-III synthase	MCR_0019	1.1e-143	Biosynthesis of cofactors, prosthetic groups, and carriers	Heme, porphyrin, and cobalamin
VBIMorCat162853_1575	EA1_07755	ncbi	700.849	569.944	831.753	1.45936	0.685232	0.545335	1.14242e-05	2.31325e-05			hypothetical protein	hypothetical protein	MCR_1648	1.6e-15	Hypothetical proteins
VBIMorCat162853_0310	EA1_01548	ncbi	13355	11766.1	14943.8	1.27007	0.787357	0.34491	1.1317e-05	2.29403e-05	FtsZ	ftsZ	cell division protein FtsZ	Cell division protein FtsZ	MCR_0308	7.3e-211	Cellular processes	Cell division
VBIMorCat162853_1704	EA1_08392	ncbi	1864.57	1593.06	2136.09	1.34087	0.745782	0.423173	1.04341e-05	2.11734e-05	gltX	gltX	glutamyl-tRNA synthetase	Glutamyl-tRNA synthetase @ Glutamyl-tRNA(Gln) synthetase ## unambiguous	MCR_1779	1.3e-297	Protein synthesis	tRNA aminoacylation
VBIMorCat162853_1611	EA1_07925	ncbi	1791.14	1549.98	2032.31	1.31118	0.762671	0.390867	9.89064e-06	2.01361e-05		polA	DNA polymerase I	DNA polymerase I	MCR_1683	0	DNA metabolism	DNA replication, recombination, and repair
VBIMorCat162853_0443	EA1_02207	ncbi	5566.37	4812.85	6319.88	1.31313	0.761541	0.393006	8.68858e-06	1.77467e-05		gdhA	glutamate dehydrogenase	NADP-specific glutamate dehydrogenase	MCR_0442	7.4e-264	Amino acid biosynthesis	Glutamate family
VBIMorCat162853_0718	EA1_03520	ncbi	1754.54	1537.73	1971.35	1.28199	0.780036	0.358386	8.00548e-06	1.63693e-05		nuoK	NADH-quinone oxidoreductase subunit K	NADH-ubiquinone oxidoreductase chain K	MCR_0718	6e-64	Energy metabolism	Electron transport
VBIMorCat162853_1105	EA1_05472	ncbi	264.811	211.146	318.477	1.50833	0.662986	0.59295	7.98802e-06	1.63514e-05			DsrE/DsrF-like protein	tRNA 5-methylaminomethyl-2-thiouridine synthase TusD	MCR_1140	5.4e-67	Central intermediary metabolism	Sulfur metabolism
VBIMorCat162853_0887	EA1_04395	ncbi	12711.3	11120.7	14301.9	1.28606	0.777568	0.36296	7.62696e-06	1.56294e-05		aceF	pyruvate dehydrogenase E2 component (dihydrolipoamide acetyltransferase)	Dihydrolipoamide acetyltransferase component of pyruvate dehydrogenase complex	MCR_0893	0	Energy metabolism	Glycolysis/gluconeogenesis
VBIMorCat162853_0950	EA1_04722	ncbi	404.57	317.889	491.252	1.54536	0.6471	0.62794	7.04081e-06	1.44599e-05			hypothetical protein	hypothetical protein	MCR_0979	5.3e-152	Hypothetical proteins
VBIMorCat162853_0421	EA1_02102	ncbi	6094.94	5289.48	6900.4	1.30455	0.766547	0.383555	6.26606e-06	1.29113e-05		bioB	biotin synthase	Biotin synthase	MCR_0420	1.2e-189	Biosynthesis of cofactors, prosthetic groups, and carriers	Biotin
VBIMorCat162853_0699	EA1_03430	ncbi	1456.56	1249.46	1663.67	1.33151	0.751029	0.41306	5.92023e-06	1.22121e-05			tRNA-dihydrouridine synthase A	tRNA dihydrouridine synthase A	MCR_0697	2.8e-191	Protein synthesis	tRNA and rRNA base modification
VBIMorCat162853_0706	EA1_03460	ncbi	935.817	763.65	1107.98	1.4509	0.689225	0.536952	5.88829e-06	1.21596e-05			putative heavy metal binding protein	Periplasmic mercuric ion binding protein	MCR_0704	8e-30	Unknown function	General
VBIMorCat162853_1550	EA1_07649	ncbi	811.181	671.269	951.093	1.41686	0.705786	0.502696	5.23657e-06	1.08497e-05		thiD	phosphomethylpyrimidine kinase	Phosphomethylpyrimidine kinase	MCR_1608	1.6e-151	Biosynthesis of cofactors, prosthetic groups, and carriers	Thiamine
VBIMorCat162853_0303	EA1_01511	ncbi	1240.37	1054.57	1426.17	1.35237	0.73944	0.435494	4.98032e-06	1.03531e-05		pssA	CDP-diacylglycerol-serine O-phosphatidyltransferase	CDP-diacylglycerol--serine O- phosphatidyltransferase	MCR_0301	6e-151	Fatty acid and phospholipid metabolism	Biosynthesis
VBIMorCat162853_0334	EA1_01672	ncbi	2514.91	2140.97	2888.85	1.34932	0.741117	0.432227	4.9094e-06	1.0217e-05		fur	ferric uptake regulation protein Fur	Ferric uptake regulation protein FUR	MCR_0333	2.3e-80	Regulatory functions	DNA interactions
VBIMorCat162853_1645	EA1_08096	ncbi	1511.9	1274.46	1749.34	1.37261	0.728539	0.456921	4.90279e-06	1.02146e-05			phosphotransferase system EIIC family protein	Predicted nicotinate-regulated transporter BH3254	MCR_1717	1.6e-191	Unknown function	Enzymes of unknown specificity
VBIMorCat162853_1473	EA1_07282	ncbi	198.8	148.187	249.413	1.68309	0.594144	0.751116	4.77473e-06	9.95888e-06			hypothetical protein	hypothetical protein	MCR_1530	3.7e-19	Hypothetical proteins
VBIMorCat162853_0297	EA1_01481	ncbi	12840.6	11076.1	14605	1.3186	0.758378	0.399012	4.00918e-06	8.39955e-06	FbpA	fbpA	Iron (III) ABC transporter iron binding protein FbpA	Ferric iron ABC transporter, iron-binding protein	MCR_0295	3.1e-188	Transport and binding proteins	Cations and iron carrying compounds
VBIMorCat162853_0765	EA1_03753	ncbi	1583.96	970.075	2197.84	2.26564	0.441377	1.17992	3.92956e-06	8.24195e-06	NarL	narL	two-component system nitrate/nitrite response regulator NarL	Nitrate/nitrite response regulator protein	MCR_0763	9.2e-118	Signal transduction	Two-component systems
VBIMorCat162853_0333	EA1_01662	ncbi	2427.96	1741.24	3114.69	1.78878	0.559039	0.838979	3.81951e-06	8.02912e-06			SmpA/OmlA family protein	Outer membrane lipoprotein SmpA, a component of the essential YaeT outer-membrane protein assembly complex	MCR_0332	1.4e-65	Unknown function	General
VBIMorCat162853_1449	EA1_07162	ncbi	377.05	233.249	520.85	2.23302	0.447824	1.159	3.78075e-06	7.95657e-06			putative lipoprotein	hypothetical protein	MCR_1483	1.5e-20	Cell envelope	Other
VBIMorCat162853_0753	EA1_03693	ncbi	3040.76	1270.4	4811.11	3.78709	0.264055	1.92109	3.53809e-06	7.45427e-06		moeA	molybdopterin molybdochelatase	Molybdopterin biosynthesis protein MoeA	MCR_0751	6.1e-240	Biosynthesis of cofactors, prosthetic groups, and carriers	Other
VBIMorCat162853_0810	EA1_04015	ncbi	994.047	823.568	1164.53	1.414	0.707213	0.499784	3.29511e-06	6.97371e-06	ParA	parA	chromosome partitioning protein ParA	Chromosome (plasmid) partitioning protein ParA / Sporulation initiation inhibitor protein Soj	MCR_0815	1.4e-141	Cellular processes	Cell division
VBIMorCat162853_0593	EA1_02958	ncbi	1379.54	1173.37	1585.72	1.35143	0.739955	0.43449	3.24266e-06	6.87049e-06			isochorismatase hydrolase	isochorismatase hydrolase	MCR_0598	3.3e-109	Biosynthesis of cofactors, prosthetic groups, and carriers	Other
VBIMorCat162853_0410	EA1_02047	ncbi	2008.87	1705.29	2312.45	1.35604	0.73744	0.439403	3.14752e-06	6.67645e-06			putative lysyl-tRNA synthetase	Lysyl-tRNA synthetase-related protein	MCR_0408	4.1e-188	Protein synthesis	tRNA aminoacylation
VBIMorCat162853_0212	EA1_01059	ncbi	4082.1	3546.06	4618.14	1.30233	0.767854	0.381096	2.81315e-06	5.97396e-06		hemL	glutamate-1-semialdehyde aminotransferase	Glutamate-1-semialdehyde aminotransferase	MCR_0212	5.3e-256	Biosynthesis of cofactors, prosthetic groups, and carriers	Heme, porphyrin, and cobalamin
VBIMorCat162853_0332	EA1_01657	ncbi	358.375	272.267	444.482	1.63253	0.612548	0.707106	2.67494e-06	5.68691e-06			DedA family membrane protein	DedA protein	MCR_0331	1.8e-120	Cell envelope	Other
VBIMorCat162853_1081	EA1_05357	ncbi	2399.61	2053.1	2746.12	1.33755	0.747638	0.419589	2.40188e-06	5.12967e-06			LPS-assembly protein precursor	Outer membrane protein Imp, required for envelope biogenesis / Organic solvent tolerance protein precursor	MCR_1113	0	Cell envelope	Biosynthesis and degradation of surface polysaccharides and lipopolysaccharides
VBIMorCat162853_0081	EA1_00405	ncbi	696.486	570.791	822.181	1.44042	0.69424	0.526493	2.20421e-06	4.71827e-06			RdgB/HAM1 family non-canonical purine NTP pyrophosphatase	Nucleoside 5-triphosphatase RdgB (dHAPTP, dITP, XTP-specific)	MCR_0086	4.6e-115	DNA metabolism	DNA replication, recombination, and repair
VBIMorCat162853_0404	EA1_02012	ncbi	582.942	480.709	685.175	1.42534	0.701586	0.511308	2.16141e-06	4.63725e-06			tRNA/rRNA methyltransferase	tRNA/rRNA methyltransferase (SpoU)	MCR_0402	8.6e-144	Protein synthesis	tRNA and rRNA base modification
VBIMorCat162853_0176	EA1_00890	ncbi	14714.2	12657.6	16770.8	1.32496	0.754742	0.405944	2.15875e-06	4.63687e-06	MetQ	metQ	D-methionine ABC transporter substrate binding protein MetQ	Methionine ABC transporter substrate-binding protein	MCR_0176	1.6e-153	Transport and binding proteins	Amino acids, peptides and amines
VBIMorCat162853_0923	EA1_04565	ncbi	324.804	254.011	395.596	1.5574	0.642097	0.639136	2.14761e-06	4.61822e-06		recD	exodeoxyribonuclease V, alpha subunit	Exodeoxyribonuclease V alpha chain ## RecD	MCR_0930	0	DNA metabolism	DNA replication, recombination, and repair
VBIMorCat162853_1259	EA1_06228	ncbi	1339.81	1137.98	1541.64	1.35472	0.738162	0.437991	1.71065e-06	3.7084e-06	tgt	tgt	queuine tRNA-ribosyltransferase	tRNA-guanine transglycosylase	MCR_1291	5.1e-250	Protein synthesis	tRNA and rRNA base modification
VBIMorCat162853_0366	EA1_01822	ncbi	3297.33	2815.56	3779.1	1.34222	0.745034	0.424622	1.51316e-06	3.28788e-06			L-2,4-diaminobutyrate decarboxylase	L-2,4-diaminobutyrate decarboxylase( EC:4.1.1.- )	MCR_0362	1.3e-305	Central intermediary metabolism	Other
VBIMorCat162853_0237	EA1_01184	ncbi	1372.09	1140.51	1603.68	1.40611	0.711182	0.491708	1.4545e-06	3.16408e-06		tmk	thymidylate kinase	Thymidylate kinase	MCR_0237	1.5e-113	Purines, pyrimidines, nucleosides, and nucleotides	Nucleotide and nucleoside interconversions
VBIMorCat162853_0574	EA1_02873	ncbi	1873.76	1626.67	2120.85	1.3038	0.766989	0.382721	1.38185e-06	3.02007e-06			glutamine cyclotransferase	Glutaminyl-peptide cyclotransferase( EC:2.3.2.5 )	MCR_0579	5.8e-145	Unknown function	Enzymes of unknown specificity
VBIMorCat162853_0795	EA1_03940	ncbi	6161.55	5090.79	7232.3	1.42067	0.703896	0.506567	1.15556e-06	2.5463e-06		lon	ATP-dependent protease La	ATP-dependent protease La Type I	MCR_0801	0	Protein fate	Degradation of proteins, peptides, and glycopeptides
VBIMorCat162853_1048	EA1_05197	ncbi	6231.64	5249.4	7213.88	1.37423	0.727681	0.458623	1.10406e-06	2.43857e-06		fabI	enoyl-(acyl carrier protein) reductase	Enoyl-[acyl-carrier-protein] reductase [NADH]	MCR_1078	3.5e-151	Fatty acid and phospholipid metabolism	Biosynthesis
VBIMorCat162853_0210	EA1_01049	ncbi	1317.37	1106.94	1527.8	1.3802	0.724535	0.464874	1.03785e-06	2.29774e-06			glycine cleavage T protein/aminomethyl transferase	Folate-dependent protein for Fe/S cluster synthesis/repair in oxidative stress	MCR_0210	7.9e-134	Energy metabolism	Amino acids and amines
VBIMorCat162853_1197	EA1_05933	ncbi	2457.63	2100.53	2814.73	1.34001	0.746263	0.422243	1.00092e-06	2.22123e-06			cytochrome c biogenesis family protein	Cytochrome c heme lyase subunit CcmL	MCR_1235	5.8e-94	Energy metabolism	Electron transport
VBIMorCat162853_1315	EA1_06511	ncbi	10625.3	9060.22	12190.4	1.34549	0.743226	0.428128	9.07853e-07	2.01949e-06			hemerythrin HHE cation binding protein	hypothetical protein	MCR_1347	3.2e-86	Unknown function	General
VBIMorCat162853_0127	EA1_00630	ncbi	6319.87	5470.18	7169.57	1.31066	0.762971	0.390299	9.03023e-07	2.01113e-06			ferredoxin-dependent glutamate synthase	Ferredoxin-dependent glutamate synthase	MCR_0124	0	Amino acid biosynthesis	Glutamate family
VBIMorCat162853_1416	EA1_07017	ncbi	127.334	81.366	173.301	2.1299	0.469506	1.09079	8.7422e-07	1.9493e-06			hypothetical protein	hypothetical protein	MCR_1450	7.3e-54	Hypothetical proteins
VBIMorCat162853_1281	EA1_06343	ncbi	3271.33	2798.01	3744.65	1.33833	0.747202	0.420429	8.57925e-07	1.91525e-06		comEC	competence protein ComEC	Predicted hydrolase of the metallo-beta- lactamase superfamily, clustered with KDO2-Lipid A biosynthesis genes	MCR_1314	0	Cellular processes	DNA transformation
VBIMorCat162853_0976	EA1_04842	ncbi	2759.94	2361.86	3158.02	1.33709	0.747893	0.419097	8.07742e-07	1.80753e-06			hypothetical protein	Magnesium and cobalt efflux protein CorC	MCR_1006	2.7e-219	Unknown function	General
VBIMorCat162853_1455	EA1_07192	ncbi	2137.25	1774.41	2500.09	1.40897	0.709738	0.494641	7.6213e-07	1.70955e-06			ApbE-like lipoprotein	Thiamin biosynthesis lipoprotein ApbE	MCR_1489	6.7e-199	Cell envelope	Other
VBIMorCat162853_0187	EA1_00945	ncbi	559.744	448.596	670.892	1.49554	0.668656	0.580664	6.80981e-07	1.53487e-06	LolB	lolB	outer membrane lipoprotein LolB	Outer membrane lipoprotein LolB precursor	MCR_0186	2.2e-106	Protein fate	Protein and peptide secretion and trafficking
VBIMorCat162853_1055	EA1_05227	ncbi	1707.91	1428.86	1986.97	1.3906	0.719116	0.475704	6.51879e-07	1.47105e-06		rpiA	ribose-5-phosphate isomerase A	Ribose 5-phosphate isomerase A	MCR_1086	8.2e-121	Energy metabolism	Pentose phosphate pathway
VBIMorCat162853_0301	EA1_01501	ncbi	449.55	363.866	535.234	1.47096	0.679826	0.556763	6.35821e-07	1.43828e-06			2OG-Fe(II) oxygenase superfamily protein	SM-20-related protein	MCR_0299	1.2e-119	Unknown function	Enzymes of unknown specificity
VBIMorCat162853_1803	EA1_08864	ncbi	66.969	37.9549	95.983	2.52887	0.395434	1.33849	6.3208e-07	1.43154e-06			methylitaconate delta2-delta3-isomerase	PrpF protein involved in 2-methylcitrate cycle	MCR_1884	4.5e-62	Central intermediary metabolism	Other
VBIMorCat162853_0570	EA1_02853	ncbi	4759.08	4056.72	5461.45	1.34627	0.742791	0.428972	5.96296e-07	1.35542e-06			hypothetical protein	Putative permease often clustered with de novo purine synthesis	MCR_0576	8.6e-214	Hypothetical proteins	Conserved
VBIMorCat162853_1258	EA1_06223	ncbi	626.533	503.104	749.963	1.49067	0.670837	0.575965	5.28114e-07	1.20335e-06	queA	queA	S-adenosylmethionine:tRNA ribosyltransferase-isomerase	S-adenosylmethionine:tRNA ribosyltransferase- isomerase	MCR_1290	8.2e-208	Protein synthesis	tRNA and rRNA base modification
VBIMorCat162853_0131	EA1_00650	ncbi	2687.43	2032.35	3342.51	1.64465	0.608032	0.71778	5.13054e-07	1.17046e-06		hisIE	phosphoribosyl-AMP cyclohydrolase	Phosphoribosyl-AMP cyclohydrolase / Phosphoribosyl-ATP pyrophosphatase	MCR_0128	9.4e-156	Amino acid biosynthesis	Histidine family
VBIMorCat162853_1323	EA1_06546	ncbi	33290.4	28735.3	37845.6	1.31704	0.759278	0.3973	5.04299e-07	1.1533e-06		qcrA	ubiquinol-cytochrome c reductase iron-sulfur subunit	Ubiquinol-cytochrome C reductase iron-sulfur subunit	MCR_1355	1.1e-109	Energy metabolism	Electron transport
VBIMorCat162853_0900	EA1_04455	ncbi	1515.59	1262.82	1768.37	1.40034	0.714113	0.485775	4.94292e-07	1.13318e-06		miaA	tRNA delta(2)-isopentenylpyrophosphate transferase	tRNA delta(2)-isopentenylpyrophosphate transferase	MCR_0907	2e-219	Protein synthesis	tRNA and rRNA base modification
VBIMorCat162853_1724	EA1_08492	ncbi	207.02	149.577	264.463	1.76808	0.565586	0.822182	4.84477e-07	1.11477e-06			putative lipoprotein	hypothetical protein	MCR_1802	3.9e-95	Cell envelope	Other
VBIMorCat162853_1610	EA1_07915	ncbi	606.533	395.986	817.08	2.06341	0.484635	1.04503	4.81397e-07	1.10905e-06			putative lipoprotein	hypothetical protein	MCR_1682	9.6e-54	Cell envelope	Other
VBIMorCat162853_0720	EA1_03530	ncbi	6426.12	5495.26	7356.98	1.33879	0.746944	0.420928	4.48896e-07	1.03672e-06		nuoM	NADH dehydrogenase subunit M	NADH-ubiquinone oxidoreductase chain M	MCR_0720	0	Energy metabolism	Electron transport
VBIMorCat162853_0864	EA1_04280	ncbi	814.352	673.467	955.238	1.41839	0.705026	0.504252	4.2756e-07	9.90398e-07			hypothetical protein	hypothetical protein	MCR_0870	2.3e-63	Hypothetical proteins	Conserved
VBIMorCat162853_0993	EA1_04927	ncbi	1359.82	1143.35	1576.28	1.37865	0.725348	0.463254	3.96614e-07	9.23953e-07		leuB	3-isopropylmalate dehydrogenase	3-isopropylmalate dehydrogenase	MCR_1022	3.4e-200	Amino acid biosynthesis	Pyruvate family
VBIMorCat162853_0684	EA1_03370	ncbi	1259.89	1074.34	1445.43	1.34542	0.743264	0.428053	3.63271e-07	8.4733e-07	HflX	hflX	GTP-binding proten HflX	GTP-binding protein HflX	MCR_0683	1.8e-273	Unknown function	General
VBIMorCat162853_0707	EA1_03465	ncbi	5033.22	4328.1	5738.34	1.32583	0.754242	0.406901	3.4699e-07	8.10364e-07		nuoA	NADH-quinone oxidoreductase subunit A	NADH ubiquinone oxidoreductase chain A	MCR_0705	1.5e-109	Energy metabolism	Electron transport
VBIMorCat162853_0229	EA1_01144	ncbi	19227.7	14073.3	24382.1	1.73251	0.577198	0.792861	3.25545e-07	7.61232e-07			translation elongation factor Tu	Translation elongation factor Tu	#N/A	#N/A	#N/A	#N/A
VBIMorCat162853_0996	EA1_04942	ncbi	996.746	828.597	1164.89	1.40586	0.711307	0.491455	3.24333e-07	7.59345e-07		leuC	isopropylmalate isomerase large subunit	3-isopropylmalate dehydratase large subunit	MCR_1025	5.6e-281	Amino acid biosynthesis	Pyruvate family
VBIMorCat162853_1383	EA1_06821	ncbi	3175.39	2678.69	3672.09	1.37085	0.729472	0.455075	3.02402e-07	7.08885e-07		msp22	cytochrome c class II Msp22	cytochrome c, class II	MCR_1416	1.2e-83	Cell envelope	Other
VBIMorCat162853_0011	EA1_00050	ncbi	1981.11	1662.44	2299.78	1.38338	0.722869	0.468194	2.79884e-07	6.56922e-07			ornithine decarboxylase	Ornithine decarboxylase / Arginine decarboxylase	MCR_0011	1.1e-230	Central intermediary metabolism	Polyamine biosynthesis
VBIMorCat162853_1028	#N/A	#N/A	172.792	122.642	222.941	1.81783	0.550107	0.862215	2.74779e-07	6.45747e-07			#N/A	hypothetical protein	MCR_1058	2.2e-21	Hypothetical proteins
VBIMorCat162853_0763	EA1_03743	ncbi	1200.49	504.272	1896.72	3.7613	0.265866	1.91123	2.48855e-07	5.8926e-07			MOSC domain protein	Uncharacterized protein conserved in bacteria	MCR_0761	6.8e-131	Unknown function	General
VBIMorCat162853_0759	EA1_03723	ncbi	367.775	148.49	587.06	3.95354	0.252938	1.98314	2.41203e-07	5.71865e-07	MoaD	moaD	putative molybdopterin synthase subunit MoaD	hypothetical protein	MCR_0757	2e-41	Biosynthesis of cofactors, prosthetic groups, and carriers	Molybdopterin
VBIMorCat162853_1224	EA1_06058	ncbi	506.089	404.077	608.101	1.50491	0.66449	0.58968	2.22982e-07	5.29335e-07			LrgA family protein	Antiholin-like protein LrgA	MCR_1258	4e-63	Unknown function	General
VBIMorCat162853_0918	EA1_04540	ncbi	1594.64	1327.04	1862.24	1.4033	0.712604	0.488828	1.983e-07	4.7254e-07		purF	amidophosphoribosyltransferase	Amidophosphoribosyltransferase	MCR_0925	1.3e-299	Purines, pyrimidines, nucleosides, and nucleotides	Purine ribonucleotide biosynthesis
VBIMorCat162853_1261	EA1_06238	ncbi	1058.47	869.327	1247.62	1.43515	0.69679	0.521204	1.97821e-07	4.71998e-07			PAP2 superfamily protein	PAP2 family protein	MCR_1293	1.8e-152	Unknown function	General
VBIMorCat162853_1243	EA1_06143	ncbi	2582.3	2165.86	2998.74	1.38455	0.722259	0.469412	1.95869e-07	4.67938e-07			hypothetical protein	hypothetical protein	MCR_1277	2.8e-87	Cell envelope	Other
VBIMorCat162853_0211	EA1_01054	ncbi	1461.12	1169.95	1752.28	1.49773	0.667675	0.582782	1.59708e-07	3.82036e-07	PhnA	phnA	alkylphosphonate utilization operon protein PhnA	Alkylphosphonate utilization operon protein PhnA	MCR_0211	1.8e-61	Central intermediary metabolism	Phosphorus compounds
VBIMorCat162853_0830	EA1_04105	ncbi	503.147	348.014	658.28	1.89153	0.528672	0.919556	1.58339e-07	3.79245e-07			putative nitroreductase	nitroreductase	MCR_0835	1.1e-105	Central intermediary metabolism	Other
VBIMorCat162853_0656	EA1_03245	ncbi	1263.74	1034.19	1493.28	1.44391	0.692563	0.529982	1.48954e-07	3.5768e-07		lpxH	UDP-2,3-diacylglucosamine hydrolase	UDP-2,3-diacylglucosamine hydrolase	MCR_0658	1.4e-158	Cell envelope	Biosynthesis and degradation of surface polysaccharides and lipopolysaccharides
VBIMorCat162853_0260	#N/A	#N/A	251.899	157.364	346.433	2.20148	0.454241	1.13847	1.42844e-07	3.45222e-07			#N/A	hypothetical protein	MCR_0261	5e-21	Hypothetical proteins
VBIMorCat162853_1070	EA1_05312	ncbi	1644.29	1367.34	1921.24	1.40509	0.711699	0.49066	1.39571e-07	3.37748e-07	rlmL		23S rRNA m(2)G2445 methyltransferase	23S rRNA (guanine-N-2-) -methyltransferase rlmL EC 2.1.1.-)	MCR_1102	0	Unknown function	Enzymes of unknown specificity
VBIMorCat162853_0397	EA1_01977	ncbi	1113.15	938.48	1287.82	1.37224	0.728737	0.45653	1.29208e-07	3.13886e-07		hutU	urocanate hydratase	Urocanate hydratase	MCR_0395	0	Energy metabolism	Amino acids and amines
VBIMorCat162853_0949	EA1_04717	ncbi	305.364	232.932	377.796	1.62192	0.616554	0.697702	1.24342e-07	3.02459e-07			biopolymer transport protein ExbD/TolR	Tol biopolymer transport system, TolR protein	MCR_0978	2.7e-64	Transport and binding proteins	Cations and iron carrying compounds
VBIMorCat162853_1428	EA1_07072	ncbi	6281.3	4949.28	7613.32	1.53827	0.650081	0.621308	1.13186e-07	2.76037e-07		nqrE	Na(+)-translocating NADH-quinone reductase subunit E	Na(+)-translocating NADH-quinone reductase subunit E	MCR_1462	3.8e-110	Transport and binding proteins	Cations and iron carrying compounds
VBIMorCat162853_0340	EA1_01697	ncbi	1406.72	1166.28	1647.16	1.41232	0.708057	0.498063	9.73639e-08	2.39007e-07			cell division protein ZapA-like protein	hypothetical protein	MCR_0339	1e-59	Cellular processes	Cell division
VBIMorCat162853_0596	#N/A	#N/A	159.495	111.745	207.244	1.85461	0.539196	0.891119	8.88861e-08	2.18483e-07			#N/A	Gamma-glutamyltranspeptidase	#N/A	#N/A	#N/A	#N/A
VBIMorCat162853_0877	EA1_04345	ncbi	3956.82	3318.6	4595.05	1.38464	0.722211	0.469507	8.86736e-08	2.18286e-07		purD	phosphoribosylamine--glycine ligase	Phosphoribosylamine--glycine ligase	MCR_0883	1.7e-246	Purines, pyrimidines, nucleosides, and nucleotides	Purine ribonucleotide biosynthesis
VBIMorCat162853_0762	EA1_03738	ncbi	2191.55	870.995	3512.11	4.0323	0.247998	2.0116	8.7004e-08	2.14701e-07		moaB	molybdenum cofactor biosynthesis protein B	Molybdenum cofactor biosynthesis protein MoaB	MCR_0760	2.5e-109	Biosynthesis of cofactors, prosthetic groups, and carriers	Molybdopterin
VBIMorCat162853_0576	EA1_02883	ncbi	13677.9	11547.4	15808.3	1.36899	0.730463	0.453116	7.00662e-08	1.73361e-07	rpmB	rpmB	50S ribosomal protein L28	LSU ribosomal protein L28p	MCR_0581	3.3e-39	Protein synthesis	Ribosomal proteins: synthesis and modification
VBIMorCat162853_0590	EA1_02948	ncbi	3048.09	2501.03	3595.16	1.43747	0.695665	0.523535	6.6343e-08	1.64583e-07	mnmA	trmU	tRNA-specific 2-thiouridylase MnmA	tRNA (5-methylaminomethyl-2-thiouridylate)- methyltransferase	MCR_0596	9.9e-232	Protein synthesis	tRNA and rRNA base modification
VBIMorCat162853_0511	EA1_02542	ncbi	4894.81	4196.18	5593.44	1.33298	0.750197	0.414659	5.6351e-08	1.40353e-07			hypothetical protein	hypothetical protein	MCR_0511	1.5e-90	Hypothetical proteins	Conserved
VBIMorCat162853_1000	EA1_04962	ncbi	1428.25	1153.89	1702.61	1.47554	0.677718	0.561243	5.42249e-08	1.35237e-07			entericidin EcnAB	hypothetical protein	MCR_1029	1.8e-44	Cellular processes	Toxin production and resistance
VBIMorCat162853_0893	EA1_04425	ncbi	823.954	630.855	1017.05	1.61218	0.620278	0.689013	4.4544e-08	1.11688e-07			2Fe-2S ferredoxin	Ferredoxin	MCR_0899	7.6e-58	Energy metabolism	Electron transport
VBIMorCat162853_0838	EA1_04145	ncbi	947.013	770.459	1123.57	1.45831	0.685725	0.544298	4.3186e-08	1.08574e-07		rnd	ribonuclease D	Ribonuclease D	MCR_0843	4.1e-239	Transcription	Degradation of RNA
VBIMorCat162853_1376	EA1_06791	ncbi	1216.11	806.72	1625.5	2.01495	0.496291	1.01074	4.13121e-08	1.04002e-07			hypothetical protein	hypothetical protein	MCR_1408	3.2e-18	Hypothetical proteins
VBIMorCat162853_0578	EA1_02893	ncbi	3494.27	2960.71	4027.82	1.36043	0.735064	0.444058	3.97069e-08	1.00096e-07		csrA	carbon storage regulator	Carbon storage regulator	MCR_0583	8.7e-42	Regulatory functions	Other
VBIMorCat162853_0758	EA1_03718	ncbi	783.955	302.677	1265.23	4.18014	0.239227	2.06355	3.85788e-08	9.73828e-08	MoaE	moaE	molybdopterin synthase subunit MoaE	Molybdenum cofactor biosynthesis protein MoaE	MCR_0756	1e-93	Biosynthesis of cofactors, prosthetic groups, and carriers	Molybdopterin
VBIMorCat162853_0747	EA1_03663	ncbi	395.837	91.7235	699.951	7.6311	0.131043	2.93189	3.65204e-08	9.24362e-08			carbonic anhydrase	Carbonic anhydrase	MCR_0745	7.2e-122	Central intermediary metabolism	Other
VBIMorCat162853_0506	EA1_02522	ncbi	409.088	307.146	511.03	1.6638	0.601033	0.734485	3.4128e-08	8.66148e-08			putative alkyl hydroperoxide reductase/thioredoxin	probable thioredoxin protein	MCR_0506	1.1e-82	Cellular processes	Detoxification
VBIMorCat162853_0697	EA1_03420	ncbi	2375.77	1956.04	2795.5	1.42916	0.699711	0.51517	3.26918e-08	8.30824e-08	MscS		mechanosensitive ion channel family protein MscS	Potassium efflux system KefA protein / Small- conductance mechanosensitive channel	MCR_0695	0	Transport and binding proteins	Unknown substrate
VBIMorCat162853_0946	EA1_04702	ncbi	276.659	199.047	354.271	1.77983	0.56185	0.831743	3.10546e-08	7.91364e-08			putative RND family drug transporter	Outer membrane protein	MCR_0975	1.3e-282	Transport and binding proteins	Unknown substrate
VBIMorCat162853_0117	EA1_00585	ncbi	1932.64	1593.98	2271.3	1.42493	0.701789	0.51089	3.07807e-08	7.86523e-08			hypothetical protein	hypothetical protein	#N/A	#N/A	#N/A	#N/A
VBIMorCat162853_0250	EA1_01267	ncbi	19384.6	14063.8	24705.3	1.75665	0.569265	0.812827	2.78044e-08	7.12417e-08			translation elongation factor Tu	Translation elongation factor Tu	#N/A	#N/A	#N/A	#N/A
VBIMorCat162853_0659	EA1_03255	ncbi	3188.72	2661.69	3715.74	1.39601	0.716328	0.481307	2.7759e-08	7.12227e-08		glnS	glutaminyl-tRNA synthetase	Glutaminyl-tRNA synthetase	MCR_0661	0	Protein synthesis	tRNA aminoacylation
VBIMorCat162853_0974	EA1_04832	ncbi	184.631	123.955	245.307	1.97899	0.505308	0.984766	2.45797e-08	6.33256e-08			hypothetical protein	hypothetical protein	MCR_1004	3.9e-25	Hypothetical proteins
VBIMorCat162853_0113	EA1_00565	ncbi	10911.8	9230.93	12592.6	1.36417	0.733044	0.448028	2.29076e-08	5.92622e-08		purL	phosphoribosylformylglycinamidine synthase	Phosphoribosylformylglycinamidine synthase, synthetase subunit / Phosphoribosylformylglycinamidine synthase, glutamine amidotransferase subunit	MCR_0112	0	Purines, pyrimidines, nucleosides, and nucleotides	Purine ribonucleotide biosynthesis
VBIMorCat162853_0733	EA1_03595	ncbi	232.654	162.993	302.316	1.85479	0.539146	0.891253	2.0266e-08	5.25738e-08			hypothetical protein	hypothetical protein	MCR_0731	5.6e-20	Hypothetical proteins
VBIMorCat162853_0070	#N/A	#N/A	99.6269	61.4263	137.828	2.24379	0.445675	1.16594	1.91612e-08	4.98456e-08			#N/A	hypothetical protein	MCR_0075	8.5e-21	Hypothetical proteins
VBIMorCat162853_0389	EA1_01937	ncbi	5254.28	4184.91	6323.65	1.51106	0.661788	0.595559	1.4587e-08	3.8052e-08			two-component system sensor histidine kinase	Sensor histidine kinase	MCR_0386	0	Signal transduction	Two-component systems
VBIMorCat162853_0872	EA1_04320	ncbi	658.75	530.252	787.248	1.48467	0.673552	0.570139	1.42369e-08	3.71907e-08			putative NADH pyrophosphatase	NADH pyrophosphatase	MCR_0878	1.6e-168	Unknown function	Enzymes of unknown specificity
VBIMorCat162853_0027	EA1_00140	ncbi	1451.02	889.049	2012.99	2.26421	0.441656	1.17901	1.37731e-08	3.60293e-08		cys3	CRISPR-associated Csy3 family protein	FIG00904182: hypothetical protein	MCR_0029	4.9e-193	Mobile and extrachromosomal element functions	Other
VBIMorCat162853_0944	EA1_04692	ncbi	517.668	396.202	639.134	1.61315	0.619905	0.689881	1.2689e-08	3.32399e-08			ABC-type multidrug transport system, permease component	ABC-type multidrug transport system, permease component	MCR_0973	3.8e-229	Transport and binding proteins	Unknown substrate
VBIMorCat162853_0021	EA1_00105	ncbi	597.604	463.787	731.421	1.57706	0.634091	0.657237	1.19951e-08	3.15104e-08			hypothetical protein	hypothetical protein	MCR_0021	1.3e-44	Hypothetical proteins	Conserved
VBIMorCat162853_0368	EA1_01832	ncbi	960.118	766.857	1153.38	1.50403	0.664879	0.588836	1.04612e-08	2.75582e-08		gph	phosphoglycolate phosphatase	Phosphoglycolate phosphatase	MCR_0365	4.4e-128	Energy metabolism	Sugars
VBIMorCat162853_0610	EA1_03043	ncbi	20430.1	17218.5	23641.7	1.37303	0.728314	0.457368	9.29898e-09	2.45656e-08			PpiC-type peptidyl-prolyl cis-trans isomerase	Peptidyl-prolyl cis-trans isomerase ppiD	MCR_0613	0	Protein fate	Protein modification and repair
VBIMorCat162853_1434	EA1_07102	ncbi	2916.41	2432.97	3399.85	1.39741	0.715612	0.48275	8.94429e-09	2.36619e-08			hypothetical protein	hypothetical protein	MCR_1469	9.5e-192	Hypothetical proteins	Conserved
VBIMorCat162853_0324	EA1_01613	ncbi	1331.45	1024.27	1638.63	1.5998	0.625079	0.677889	8.40836e-09	2.22756e-08		lipA	lipoyl synthase	Lipoate synthase	MCR_0323	4.3e-213	Biosynthesis of cofactors, prosthetic groups, and carriers	Lipoate
VBIMorCat162853_0145	EA1_00730	ncbi	7634.6	6446.69	8822.5	1.36853	0.73071	0.452628	7.9555e-09	2.11657e-08		zipA	putative cell division protein	Cell division protein ZipA	MCR_0144	1.4e-186	Cellular processes	Cell division
VBIMorCat162853_1555	#N/A	#N/A	360.949	262.856	459.041	1.74636	0.57262	0.804349	7.89557e-09	2.10661e-08			#N/A	hypothetical protein	MCR_1613	1.4e-12	Hypothetical proteins
VBIMorCat162853_0698	EA1_03425	ncbi	1436.02	1166.78	1705.26	1.4615	0.684226	0.547455	7.62647e-09	2.04063e-08			TatD family hydrolase	Putative deoxyribonuclease YcfH	MCR_0696	1.6e-153	Unknown function	Enzymes of unknown specificity
VBIMorCat162853_0837	EA1_04140	ncbi	379.927	277.433	482.422	1.73888	0.575082	0.798159	7.36679e-09	1.97679e-08			putative lysine decarboxylase	Lysine decarboxylase family	MCR_0842	1.6e-119	Unknown function	Enzymes of unknown specificity
VBIMorCat162853_1023	EA1_05072	ncbi	2240.74	1831.11	2650.37	1.44742	0.690887	0.533479	7.05247e-09	1.89882e-08		yfiO	DNA uptake lipoprotein-like protein	Probable component of the lipoprotein assembly complex (forms a complex with YaeT, YfgL, and NlpB)	MCR_1053	2.3e-203	Unknown function	General
VBIMorCat162853_0400	EA1_01992	ncbi	560.963	435.434	686.492	1.57657	0.634289	0.656788	7.05595e-09	1.89882e-08		hutI	imidazolonepropionase	Imidazolonepropionase	MCR_0398	4.8e-244	Energy metabolism	Amino acids and amines
VBIMorCat162853_0752	EA1_03688	ncbi	2669.92	887.584	4452.25	5.01614	0.199356	2.32658	5.72689e-09	1.55908e-08		surA	PpiC-type peptidyl-prolyl cis-trans isomerase	Peptidyl-prolyl cis-trans isomerase ppiD	MCR_0750	1.2e-172	Protein fate	Protein modification and repair
VBIMorCat162853_0724	EA1_03550	ncbi	1486.41	1203.46	1769.36	1.47022	0.680169	0.556036	5.29595e-09	1.44807e-08			putative ferredoxin-NADP reductase	Ferredoxin--NADP(+) reductase	MCR_0723	1.9e-156	Energy metabolism	Electron transport
VBIMorCat162853_1044	EA1_05172	ncbi	2940.54	2441.24	3439.84	1.40905	0.709697	0.494725	5.23688e-09	1.43402e-08			hypothetical protein	hypothetical protein	MCR_1074	2.6e-130	Hypothetical proteins
VBIMorCat162853_1556	EA1_07674	ncbi	1834.87	1497.28	2172.46	1.45094	0.68921	0.536983	3.74004e-09	1.03168e-08			exopolyphosphatase	Exopolyphosphatase	MCR_1615	6.3e-295	Unknown function	Enzymes of unknown specificity
VBIMorCat162853_0029	EA1_00150	ncbi	2319.27	1904.63	2733.92	1.43541	0.696665	0.521463	3.10479e-09	8.58976e-09			hypothetical protein	FIG001341: Probable Fe(2+)-trafficking protein YggX	MCR_0031	6.4e-53	Unknown function	General
VBIMorCat162853_1760	EA1_08662	ncbi	12900.6	10721.4	15079.7	1.4065	0.710983	0.492114	2.17076e-09	6.03239e-09		cysK	cysteine synthase A	Cysteine synthase	MCR_1839	3e-167	Amino acid biosynthesis	Serine family
VBIMorCat162853_0155	EA1_00780	ncbi	1371.41	1117.09	1625.73	1.45533	0.687131	0.541342	1.97619e-09	5.49987e-09	cysM	cysM	cysteine synthase B	Cysteine synthase B	MCR_0154	6.5e-178	Amino acid biosynthesis	Serine family
VBIMorCat162853_1496	EA1_07382	ncbi	30263.2	14443.1	46083.3	3.19067	0.313414	1.67386	1.94607e-09	5.42409e-09	acpP		acyl carrier protein	Acyl carrier protein	MCR_1552	3.2e-35	Hypothetical proteins
VBIMorCat162853_0809	EA1_04010	ncbi	692.327	534.726	849.928	1.58946	0.629143	0.668541	1.91036e-09	5.3325e-09	gidB	gidB	16S rRNA methyltransferase GidB	rRNA small subunit methyltransferase, glucose inhibited division protein GidB	MCR_0814	1.1e-126	Unknown function	Enzymes of unknown specificity
VBIMorCat162853_0866	EA1_04290	ncbi	489.876	367.335	612.416	1.66719	0.599813	0.737415	1.77569e-09	4.97141e-09			ExsB family protein	Queuosine Biosynthesis QueC ATPase	MCR_0872	1e-131	Unknown function	General
VBIMorCat162853_r028	#N/A	#N/A	515.989	367.983	663.994	1.80441	0.554197	0.851529	1.71525e-09	4.80936e-09			#N/A	tRNA-Glu-TTC	#N/A	#N/A	#N/A	#N/A
VBIMorCat162853_0827	EA1_04090	ncbi	504.699	378.69	630.707	1.6655	0.600421	0.735952	1.62975e-09	4.58336e-09			hypothetical protein	hypothetical protein	MCR_0832	3.4e-58	Hypothetical proteins	Conserved
VBIMorCat162853_0808	EA1_04005	ncbi	941.384	733.469	1149.3	1.56694	0.638188	0.647947	1.60155e-09	4.51084e-09			ion-like peptidase S16	ATP-dependent protease La Type II	MCR_0813	0	Protein fate	Degradation of proteins, peptides, and glycopeptides
VBIMorCat162853_1001	EA1_04967	ncbi	2303.24	1879.88	2726.6	1.45041	0.689459	0.536462	1.46947e-09	4.14506e-09	pgk	pgk	phosphoglycerate kinase	Phosphoglycerate kinase	MCR_1030	1.2e-223	Energy metabolism	Glycolysis/gluconeogenesis
VBIMorCat162853_1285	EA1_06363	ncbi	4231.88	3473.19	4990.56	1.43688	0.695953	0.522938	1.44882e-09	4.09297e-09		kdsA	2-dehydro-3-deoxyphosphooctonate aldolase	2-Keto-3-deoxy-D-manno-octulosonate-8-phosphate synthase	MCR_1318	2e-164	Cell envelope	Biosynthesis and degradation of surface polysaccharides and lipopolysaccharides
VBIMorCat162853_0139	EA1_00705	ncbi	1445.76	1173.56	1717.96	1.46389	0.683112	0.549806	1.15612e-09	3.29089e-09			SCO1/SenC family protein	hypothetical protein	MCR_0138	2.7e-134	Unknown function	General
VBIMorCat162853_0269	EA1_01357	ncbi	609.096	466.71	751.483	1.61017	0.621052	0.687215	1.15563e-09	3.29089e-09			membrane protein-like protein	hypothetical protein	MCR_0269	3.8e-74	Cell envelope	Other
VBIMorCat162853_1192	EA1_05908	ncbi	2256.27	1859.28	2653.27	1.42705	0.700748	0.513032	1.0787e-09	3.07989e-09			hypothetical protein	hypothetical protein	MCR_1230	2.7e-153	Hypothetical proteins
VBIMorCat162853_1481	EA1_07322	ncbi	3441.92	2854	4029.85	1.412	0.708215	0.497741	1.06196e-09	3.03673e-09	murD	murD	UDP-N-acetylmuramoyl-L-alanyl-D-glutamate synthetase	UDP-N-acetylmuramoylalanine--D-glutamate ligase	MCR_1537	1.4e-256	Cell envelope	Biosynthesis and degradation of murein sacculus and peptidoglycan
VBIMorCat162853_0705	EA1_03455	ncbi	2024.95	1631.35	2418.56	1.48255	0.674512	0.568085	8.33483e-10	2.39435e-09		lolA	outer-membrane lipoproteins carrier protein	Outer membrane lipoprotein carrier protein LolA	MCR_0703	1.6e-121	Protein fate	Protein and peptide secretion and trafficking
VBIMorCat162853_0047	EA1_00245	ncbi	2632.17	2200.22	3064.12	1.39264	0.718059	0.477826	7.93561e-10	2.2837e-09	DnaJ	dnaJ	chaperone protein DnaJ	Chaperone protein DnaJ	MCR_0050	5.6e-228	Protein fate	Protein folding and stabilization
VBIMorCat162853_1013	EA1_05022	ncbi	25812.8	21108.9	30516.6	1.44567	0.691718	0.531743	7.93747e-10	2.2837e-09			hypothetical protein	hypothetical protein	MCR_1042	1.6e-70	Hypothetical proteins	Conserved
VBIMorCat162853_0912	#N/A	#N/A	342.39	195.853	488.927	2.49639	0.400578	1.31985	6.71511e-10	1.94396e-09			#N/A	hypothetical protein	#N/A	#N/A	#N/A	#N/A
VBIMorCat162853_0704	#N/A	#N/A	389.218	283.793	494.643	1.74297	0.573734	0.801546	6.58279e-10	1.9086e-09			#N/A	hypothetical protein	MCR_0702	1e-25	Hypothetical proteins
VBIMorCat162853_0252	EA1_01277	ncbi	3906.56	3248.28	4564.84	1.40531	0.711587	0.490887	6.28909e-10	1.82628e-09		nusG	transcription antitermination protein	Transcription antitermination protein NusG	MCR_0252	2e-98	Transcription	Transcription factors
VBIMorCat162853_0975	EA1_04837	ncbi	1983.17	1598.8	2367.54	1.48083	0.675298	0.566404	5.25317e-10	1.53737e-09			hypothetical protein	hypothetical protein	MCR_1005	5.9e-96	Hypothetical proteins
VBIMorCat162853_1223	EA1_06053	ncbi	804.388	621.446	987.33	1.58876	0.629421	0.667903	5.07013e-10	1.48846e-09			LrgB family protein	LrgA-associated membrane protein LrgB	MCR_1257	3e-131	Unknown function	General
VBIMorCat162853_0436	EA1_02172	ncbi	1119.3	874.329	1364.27	1.56036	0.640878	0.641878	4.88305e-10	1.43579e-09			CRS1 / YhbY domain protein	FIG004454: RNA binding protein	MCR_0435	3.7e-53	Unknown function	General
VBIMorCat162853_1410	EA1_06956	ncbi	3175.09	2585.2	3764.99	1.45637	0.686641	0.542372	4.68857e-10	1.38077e-09		miaB	(dimethylallyl)adenosine tRNA methylthiotransferase	tRNA-i(6)A37 methylthiotransferase	MCR_1444	2.6e-287	Protein synthesis	tRNA and rRNA base modification
VBIMorCat162853_0451	EA1_02247	ncbi	1415.92	1096.66	1735.19	1.58225	0.632009	0.661982	4.18995e-10	1.23978e-09			TetR family transcriptional regulator	Transcriptional regulator, TetR family	MCR_0451	2.8e-104	Regulatory functions	DNA interactions
VBIMorCat162853_0006	EA1_00030	ncbi	5040.79	4115.91	5965.66	1.44941	0.689934	0.53547	3.08554e-10	9.20258e-10	guaA	guaA	GMP synthase	GMP synthase [glutamine-hydrolyzing]	MCR_0006	8.9e-305	Purines, pyrimidines, nucleosides, and nucleotides	Purine ribonucleotide biosynthesis
VBIMorCat162853_1290	EA1_06383	ncbi	21461.5	17754.3	25168.7	1.41761	0.705412	0.503462	2.41124e-10	7.20295e-10		ccoO	cbb3-type cytochrome c oxidase subunit II	Cytochrome c oxidase subunit CcoO	MCR_1322	4.9e-123	Energy metabolism	Electron transport
VBIMorCat162853_0409	EA1_02042	ncbi	2112.39	1691.2	2533.59	1.4981	0.667511	0.583137	2.18792e-10	6.55998e-10			HpcH/HpaI aldolase/citrate lyase	Citrate lyase beta chain	MCR_0407	2.4e-156	Energy metabolism	Amino acids and amines
VBIMorCat162853_1503	EA1_07412	ncbi	373.587	238.715	508.46	2.12999	0.469486	1.09085	1.99578e-10	6.00981e-10			hypothetical protein	YciO family	MCR_1559	1.6e-104	Hypothetical proteins
VBIMorCat162853_0057	EA1_00295	ncbi	3147.54	2552.19	3742.89	1.46654	0.681877	0.552417	1.85841e-10	5.61418e-10	ompR	ompR	osmolarity response regulator	Two-component system response regulator OmpR	MCR_0060	9.3e-137	Signal transduction	Two-component systems
VBIMorCat162853_1291	EA1_06388	ncbi	65674	54376.8	76971.2	1.41552	0.706456	0.501328	1.83471e-10	5.55156e-10		ccoN	cbb3-type cytochrome c oxidase subunit I	Cytochrome c oxidase subunit CcoN	MCR_1323	1.3e-297	Energy metabolism	Electron transport
VBIMorCat162853_0794	EA1_03935	ncbi	1719.9	1239.61	2200.19	1.77491	0.563408	0.827749	1.82439e-10	5.52926e-10			intracellular septation protein A	Intracellular septation protein IspA	MCR_0800	5.4e-120	Cellular processes	Cell division
VBIMorCat162853_0493	EA1_02447	ncbi	1349.64	1070.36	1628.92	1.52184	0.657098	0.60582	1.81031e-10	5.49548e-10			sel1 repeat family protein	TETRATRICOPEPTIDE REPEAT FAMILY PROTEIN	MCR_0494	1.1e-101	Unknown function	General
VBIMorCat162853_0831	EA1_04110	ncbi	1570.65	1221.97	1919.32	1.57068	0.636669	0.651385	1.77722e-10	5.4038e-10	gpsA	gpsA	NAD(P)H-dependent glycerol-3-phosphate dehydrogenase	Glycerol-3-phosphate dehydrogenase [NAD(P)+]	MCR_0836	3.3e-249	Energy metabolism	Other
VBIMorCat162853_0903	EA1_04465	ncbi	2750.38	2213.73	3287.03	1.48483	0.673476	0.570303	1.73726e-10	5.29088e-10			arabinose 5-phosphate isomerase	Arabinose 5-phosphate isomerase	MCR_0909	2.2e-180	Energy metabolism	Sugars
VBIMorCat162853_0615	#N/A	#N/A	622.989	477.156	768.823	1.61126	0.620631	0.688191	1.19616e-10	3.68489e-10			#N/A	hypothetical protein	#N/A	#N/A	#N/A	#N/A
VBIMorCat162853_1361	EA1_06721	ncbi	71581.5	59132.6	84030.3	1.42105	0.703705	0.506957	1.17784e-10	3.64042e-10			putative lipoprotein	hypothetical protein	MCR_1393	3.2e-86	Cell envelope	Other
VBIMorCat162853_0927	EA1_04580	ncbi	650.552	422.074	879.03	2.08264	0.480159	1.05842	9.7583e-11	3.02104e-10			polyphosphate kinase 2	UDP-galactose-lipid carrier transferase	MCR_0934	1.4e-222	Central intermediary metabolism	Phosphorus compounds
VBIMorCat162853_1104	EA1_05467	ncbi	1267.65	998.49	1536.81	1.53914	0.649715	0.622121	9.33691e-11	2.89537e-10		glnE	bifunctional glutamine-synthetase adenylyltransferase/deadenyltransferase	Glutamate-ammonia-ligase adenylyltransferase	MCR_1139	0	Amino acid biosynthesis	Glutamate family
VBIMorCat162853_0350	EA1_01747	ncbi	1180.81	635.582	1726.04	2.71568	0.368232	1.44131	8.00106e-11	2.48937e-10			hypothetical protein	hypothetical protein	MCR_0349	1.3e-27	Hypothetical proteins
VBIMorCat162853_1289	EA1_06378	ncbi	7942.95	6484.75	9401.15	1.44973	0.689783	0.535786	7.55803e-11	2.35544e-10	CcoQ	ccoQ	cbb3-type cytochrome c oxidase subunit CcoQ	Cytochrome c oxidase subunit CcoQ	MCR_1321	3.5e-28	Energy metabolism	Electron transport
VBIMorCat162853_0883	EA1_04375	ncbi	778.561	588.476	968.646	1.64602	0.607524	0.718986	6.05058e-11	1.89511e-10			RarD protein	Protein rarD	MCR_0889	2e-168	Transport and binding proteins	Unknown substrate
VBIMorCat162853_0855	#N/A	#N/A	206.853	132.636	281.07	2.11911	0.471896	1.08346	4.95495e-11	1.55977e-10			#N/A	hypothetical protein	MCR_0859	9.2e-14	Hypothetical proteins
VBIMorCat162853_0988	EA1_04902	ncbi	2728.15	2196.96	3259.34	1.48357	0.674049	0.569075	4.92677e-11	1.55351e-10		dnaX	DNA polymerase III gamma and tau subunit	DNA polymerase III subunits gamma and tau	MCR_1017	0	DNA metabolism	DNA replication, recombination, and repair
VBIMorCat162853_0239	EA1_01199	ncbi	1138.11	880.993	1395.24	1.58371	0.631429	0.663308	4.53823e-11	1.43583e-10			hypothetical protein	hypothetical protein	MCR_0239	2.2e-38	Hypothetical proteins
VBIMorCat162853_0316	EA1_01578	ncbi	2199.62	1602.28	2796.96	1.74561	0.572865	0.803732	2.60256e-11	8.29012e-11		dld	D-lactate dehydrogenase	D-Lactate dehydrogenase, cytochrome c-dependent	MCR_0314	3.6e-276	Energy metabolism	Glycolysis/gluconeogenesis
VBIMorCat162853_0725	EA1_03555	ncbi	2798.75	2228.57	3368.94	1.5117	0.661506	0.596173	2.51986e-11	8.04036e-11	argS	argS	arginyl-tRNA synthetase	Arginyl-tRNA synthetase	MCR_0725	0	Protein synthesis	tRNA aminoacylation
VBIMorCat162853_1480	EA1_07317	ncbi	1013.84	774.818	1252.87	1.61699	0.618433	0.69331	2.27355e-11	7.27924e-11	P-II		nitrogen regulatory protein P-II	Nitrogen regulatory protein P-II	MCR_1536	1.5e-56	Regulatory functions	Protein interactions
VBIMorCat162853_0721	EA1_03535	ncbi	4569.75	3709.3	5430.21	1.46394	0.683086	0.549861	2.1307e-11	6.83356e-11		nuoN	NADH-quinone oxidoreductase subunit N	NADH-ubiquinone oxidoreductase chain N	MCR_0721	2.6e-268	Energy metabolism	Electron transport
VBIMorCat162853_0562	#N/A	#N/A	469.645	243.32	695.971	2.86031	0.349612	1.51617	2.09511e-11	6.73096e-11			#N/A	hypothetical protein	#N/A	#N/A	#N/A	#N/A
VBIMorCat162853_0322	EA1_01608	ncbi	1131.28	883.507	1379.05	1.56088	0.640665	0.642359	1.38522e-11	4.49657e-11			lysophospholipase-like protein	Lysophospholipase ; Monoglyceride lipase ; putative	MCR_0321	4.5e-183	Unknown function	Enzymes of unknown specificity
VBIMorCat162853_0925	EA1_04575	ncbi	647.309	469.427	825.191	1.75787	0.568871	0.813827	1.20966e-11	3.93351e-11	xseA		exodeoxyribonuclease VII large subunit	Exodeoxyribonuclease VII large subunit	MCR_0933	2.5e-300	DNA metabolism	DNA replication, recombination, and repair
VBIMorCat162853_1668	EA1_08206	ncbi	1041.08	784.79	1297.37	1.65314	0.60491	0.725207	1.15495e-11	3.76213e-11		rluA	ribosomal large subunit pseudouridine synthase A	Ribosomal large subunit pseudouridine synthase A	MCR_1739	2.4e-139	Protein synthesis	tRNA and rRNA base modification
VBIMorCat162853_1577	#N/A	#N/A	253.794	159.704	347.884	2.1783	0.459073	1.1232	1.05766e-11	3.45722e-11			#N/A	hypothetical protein	MCR_1650	3.1e-14	Hypothetical proteins
VBIMorCat162853_0894	EA1_04430	ncbi	2292.94	1796.94	2788.93	1.55204	0.644312	0.634168	9.80991e-12	3.21223e-11			hypothetical protein	hypothetical protein	MCR_0900	2.3e-163	Hypothetical proteins
VBIMorCat162853_1277	EA1_06318	ncbi	859.39	647.759	1071.02	1.65342	0.604806	0.725456	9.09639e-12	2.98381e-11			hypothetical protein	hypothetical protein	MCR_1310	7.1e-50	Hypothetical proteins
VBIMorCat162853_0285	EA1_01431	ncbi	1770.22	1399.01	2141.43	1.53068	0.653306	0.61417	8.87029e-12	2.91475e-11	ddl	ddlB	D-alanine--D-alanine ligase	D-alanine--D-alanine ligase	MCR_0284	2.2e-178	Cell envelope	Biosynthesis and degradation of murein sacculus and peptidoglycan
VBIMorCat162853_1371	EA1_06771	ncbi	1687.41	1309.73	2065.1	1.57675	0.634218	0.65695	8.73141e-12	2.87415e-11			hypothetical protein	hypothetical protein; putative Rhodanese-related sulfurtransferase	MCR_1404	5.7e-56	Hypothetical proteins	Conserved
VBIMorCat162853_1228	EA1_06073	ncbi	1890.35	1485.41	2295.28	1.54521	0.647161	0.627804	7.47987e-12	2.47086e-11		uvrD	ATP-dependent DNA helicase Rep	ATP-dependent DNA helicase Rep	MCR_1262	0	DNA metabolism	DNA replication, recombination, and repair
VBIMorCat162853_1088	EA1_05397	ncbi	322.757	225.296	420.218	1.86518	0.536142	0.899313	6.05873e-12	2.00495e-11			hypothetical protein	OrfB	MCR_1122	1.5e-37	Hypothetical proteins
VBIMorCat162853_0848	EA1_04200	ncbi	1278.72	963.699	1593.75	1.65378	0.604675	0.725767	5.48274e-12	1.81755e-11		trpG	anthranilate synthase component II	Anthranilate synthase, amidotransferase component @ Para-aminobenzoate synthase, amidotransferase component	MCR_0853	1.8e-118	Amino acid biosynthesis	Aromatic amino acid family
VBIMorCat162853_0666	EA1_03290	ncbi	6463.9	4910.8	8017	1.63252	0.612549	0.707104	5.20532e-12	1.72864e-11		prfB	peptide chain release factor 2	Peptide chain release factor 2; programmed frameshift-containing	MCR_0668	3.4e-200	Protein synthesis	Translation factors
VBIMorCat162853_0999	EA1_04957	ncbi	8990.81	7224.28	10757.3	1.48905	0.671567	0.574396	4.8672e-12	1.62211e-11		fbaB	fructose-1,6-bisphosphate aldolase	Fructose-bisphosphate aldolase class II	MCR_1028	8.8e-199	Energy metabolism	Glycolysis/gluconeogenesis
VBIMorCat162853_0902	#N/A	#N/A	347.475	233.478	461.471	1.97651	0.505943	0.982953	4.49347e-12	1.5029e-11			#N/A	hypothetical protein	MCR_0910	2.8e-15	Hypothetical proteins
VBIMorCat162853_1102	EA1_05462	ncbi	5542.59	4356.74	6728.45	1.54438	0.64751	0.627025	4.1099e-12	1.37954e-11		ilvE	branched-chain amino acid aminotransferase	Branched-chain amino acid aminotransferase	MCR_1137	8.8e-182	Amino acid biosynthesis	Pyruvate family
VBIMorCat162853_1612	#N/A	#N/A	495.281	354.96	635.603	1.79063	0.558462	0.840469	3.30031e-12	1.11378e-11			#N/A	hypothetical protein	MCR_1684	6.2e-15	Hypothetical proteins
VBIMorCat162853_0355	EA1_01767	ncbi	1560.54	1212.41	1908.68	1.57429	0.635208	0.654699	3.25339e-12	1.09993e-11	ispH	ispH	4-hydroxy-3-methylbut-2-enyl diphosphate reductase	4-hydroxy-3-methylbut-2-enyl diphosphate reductase	MCR_0354	2.9e-178	Biosynthesis of cofactors, prosthetic groups, and carriers	Other
VBIMorCat162853_0882	EA1_04370	ncbi	3458.84	2718.85	4198.83	1.54434	0.647524	0.626994	2.95927e-12	1.00594e-11		aroA	bifunctional cyclohexadienyl dehydrogenase/ 3-phosphoshikimate 1-carboxyvinyltransferase	Cyclohexadienyl dehydrogenase / 5- Enolpyruvylshikimate-3-phosphate synthase	MCR_0888	0	Amino acid biosynthesis	Aromatic amino acid family
VBIMorCat162853_1642	EA1_08081	ncbi	822.48	618.59	1026.37	1.65921	0.602697	0.730494	2.82958e-12	9.63602e-12			hypothetical protein	probable integral membrane protein NMA0975	MCR_1714	3.5e-166	Hypothetical proteins	Conserved
VBIMorCat162853_0360	EA1_01787	ncbi	6350.04	5162.59	7537.49	1.46002	0.684922	0.545987	2.05474e-12	7.0745e-12		argD	diaminobutyrate--2-oxoglutarate aminotransferase	Diaminobutyrate--2-oxoglutarate aminotransferase	MCR_0359	2.3e-271	Amino acid biosynthesis	Glutamate family
VBIMorCat162853_0916	EA1_04530	ncbi	1859.26	1429.8	2288.71	1.60073	0.624717	0.678726	1.50742e-12	5.21884e-12		pyrD	dihydroorotate dehydrogenase 2	Dihydroorotate dehydrogenase	MCR_0923	1.1e-196	Purines, pyrimidines, nucleosides, and nucleotides	Pyrimidine ribonucleotide biosynthesis
VBIMorCat162853_0564	EA1_02823	ncbi	1432.4	474.906	2389.89	5.03235	0.198714	2.33123	1.46515e-12	5.08188e-12			NADPH dehydrogenase	2,4-dienoyl-CoA reductase [NADPH]	MCR_0569	7e-205	Unknown function	Enzymes of unknown specificity
VBIMorCat162853_0240	EA1_01204	ncbi	4471.02	3513.97	5428.06	1.54471	0.647371	0.627335	1.33335e-12	4.63334e-12		purC	phosphoribosylaminoimidazole-succinocarboxamide synthase	Phosphoribosylaminoimidazole-succinocarboxamide synthase	MCR_0240	7.7e-130	Purines, pyrimidines, nucleosides, and nucleotides	Purine ribonucleotide biosynthesis
VBIMorCat162853_0119	#N/A	#N/A	374.562	250.135	498.989	1.99488	0.501283	0.996302	1.29617e-12	4.51252e-12			#N/A	hypothetical protein	MCR_0118	3.2e-18	Hypothetical proteins
VBIMorCat162853_0488	EA1_02432	ncbi	1543.87	1200.53	1887.21	1.57198	0.63614	0.652585	1.1359e-12	3.96931e-12			protein-disulfide isomerase-like protein	Thiol:disulfide interchange protein DsbC	MCR_0489	9.3e-154	Protein fate	Protein folding and stabilization
VBIMorCat162853_0352	EA1_01757	ncbi	3446.48	2033.14	4859.83	2.39031	0.418356	1.2572	1.06814e-12	3.73948e-12	rpoZ	rpoZ	DNA-directed RNA polymerase subunit omega	DNA-directed RNA polymerase omega subunit	MCR_0351	4e-44	Transcription	DNA-dependent RNA polymerase
VBIMorCat162853_0575	EA1_02878	ncbi	4209.77	3320.84	5098.7	1.53537	0.65131	0.618583	9.91969e-13	3.48585e-12	rpmG	rpmG	50S ribosomal protein L33	LSU ribosomal protein L33p	MCR_0580	3.3e-22	Protein synthesis	Ribosomal proteins: synthesis and modification
VBIMorCat162853_0232	EA1_01159	ncbi	209.787	124.893	294.682	2.35947	0.423824	1.23846	8.97756e-13	3.16071e-12			hypothetical protein	hypothetical protein	MCR_0232	1.5e-20	Hypothetical proteins
VBIMorCat162853_1210	EA1_05993	ncbi	21686.8	16353.5	27020	1.65224	0.605238	0.724425	8.00075e-13	2.82744e-12			outer membrane porin M35	Porin, Gram-negative type precursor	MCR_1247	1.6e-208	Transport and binding proteins	Porins
VBIMorCat162853_0471	EA1_02342	ncbi	3121.41	2448.1	3794.72	1.55006	0.645134	0.632329	7.62358e-13	2.69924e-12		hmp	ferredoxin-NADP reductase	Ferredoxin--NADP(+) reductase	MCR_0472	6.9e-150	Energy metabolism	Electron transport
VBIMorCat162853_1033	EA1_05117	ncbi	2535.83	1986.25	3085.4	1.55338	0.643759	0.635408	4.87995e-13	1.75099e-12			C-terminal processing peptidase	C-terminal processing peptidase( EC:3.4.21.102 )	MCR_1063	9e-237	Protein fate	Degradation of proteins, peptides, and glycopeptides
VBIMorCat162853_0346	EA1_01727	ncbi	604.155	442.994	765.317	1.7276	0.578837	0.788772	3.16833e-13	1.14341e-12	FimC		putative fimbrial assembly protein FimC	Probable fimbrial assembly protein fimC (Serogroup D)	MCR_0345	2.1e-138	Cell envelope	Other
VBIMorCat162853_1598	EA1_07855	ncbi	3551.58	2778.22	4324.94	1.55673	0.642373	0.638517	2.52504e-13	9.1611e-13			hypothetical protein	hypothetical protein	MCR_1670	2.6e-92	Hypothetical proteins
VBIMorCat162853_1338	EA1_06616	ncbi	2526.51	1980.8	3072.21	1.551	0.644746	0.633197	2.50092e-13	9.11329e-13			putative polysaccharide modification protein	Probable poly(beta-D-mannuronate) O-acetylase	MCR_1371	4.1e-292	Cell envelope	Other
VBIMorCat162853_1497	EA1_07387	ncbi	11226.3	8997.48	13455.1	1.49543	0.668702	0.580565	2.45161e-13	8.951e-13	FabG	fabG	3-oxoacyl-ACP reductase FabG	3-oxoacyl-[acyl-carrier protein] reductase	MCR_1553	5.3e-133	Fatty acid and phospholipid metabolism	Biosynthesis
VBIMorCat162853_0955	EA1_04747	ncbi	2370.99	1350.75	3391.23	2.51062	0.398308	1.32804	2.36132e-13	8.6551e-13			histidine triad (HIT) protein	Diadenosine tetraphosphate (Ap4A) hydrolase and other HIT family hydrolases	MCR_0984	4e-82	Unknown function	General
VBIMorCat162853_0234	EA1_01169	ncbi	1825.54	1175.76	2475.31	2.10528	0.474997	1.07401	1.81431e-13	6.68936e-13			hypothetical protein	hypothetical protein	MCR_0234	3.3e-109	Hypothetical proteins
VBIMorCat162853_0572	EA1_02863	ncbi	2143.12	1620.35	2665.9	1.64526	0.607805	0.71832	1.79512e-13	6.63168e-13		purN	phosphoribosylglycinamide formyltransferase	Phosphoribosylglycinamide formyltransferase	MCR_0578	1.1e-124	Purines, pyrimidines, nucleosides, and nucleotides	Purine ribonucleotide biosynthesis
VBIMorCat162853_0566	EA1_02833	ncbi	22489.9	16676	28303.8	1.69728	0.589178	0.763225	1.42687e-13	5.30262e-13	rplU	rplU	50S ribosomal protein L21	LSU ribosomal protein L21p	MCR_0572	1.2e-51	Protein synthesis	Ribosomal proteins: synthesis and modification
VBIMorCat162853_0307	EA1_01533	ncbi	792.609	573.742	1011.48	1.76295	0.567233	0.817988	1.18096e-13	4.41503e-13			alkaline phosphatase-like protein	Alkaline phosphatase like protein	MCR_0305	6.9e-116	Unknown function	General
VBIMorCat162853_1391	EA1_06861	ncbi	9952.23	7753.18	12151.3	1.56726	0.638055	0.648248	9.23669e-14	3.46006e-13		accD	acetyl-CoA carboxylase, carboxyl transferase, beta subunit	Acetyl-coenzyme A carboxyl transferase beta chain	MCR_1424	1.8e-167	Fatty acid and phospholipid metabolism	Biosynthesis
VBIMorCat162853_0618	EA1_03075	ncbi	392.237	268.857	515.617	1.91781	0.521428	0.939459	8.91247e-14	3.35202e-13		fis	putative Fis family transcriptional regulator	DNA-binding protein Fis	MCR_0620	2e-41	Regulatory functions	DNA interactions
VBIMorCat162853_0589	EA1_02943	ncbi	4636.13	3635.4	5636.87	1.55055	0.644932	0.63278	6.90731e-14	2.61362e-13			hypothetical protein	hypothetical protein, truncated	MCR_0595	2.2e-227	Cell envelope	Other
VBIMorCat162853_1447	EA1_07157	ncbi	13064.4	10329.9	15798.8	1.52942	0.653843	0.612984	6.58705e-14	2.49748e-13		ackA	acetate kinase	Acetate kinase	MCR_1481	5.5e-226	Energy metabolism	Fermentation
VBIMorCat162853_0821	EA1_04065	ncbi	817.25	577.694	1056.81	1.82935	0.546641	0.871333	5.45993e-14	2.07855e-13			TetR family transcription regulator	Transcriptional regulator, TetR family	MCR_0826	6.9e-133	Regulatory functions	DNA interactions
VBIMorCat162853_1263	EA1_06248	ncbi	4277.11	3348.71	5205.51	1.55448	0.643302	0.636433	4.23143e-14	1.61744e-13	leuS	leuS	leucyl-tRNA synthetase	Leucyl-tRNA synthetase	MCR_1295	0	Protein synthesis	tRNA aminoacylation
VBIMorCat162853_0899	EA1_04450	ncbi	665.297	477.54	853.053	1.78635	0.559801	0.837013	2.46423e-14	9.49692e-14			putative ATPase or kinase	ATPase YjeE, predicted to have essential role in cell wall biosynthesis	MCR_0906	2.6e-79	Unknown function	General
VBIMorCat162853_0408	EA1_02037	ncbi	3405.94	2602.68	4209.2	1.61725	0.618332	0.693547	2.01758e-14	7.7916e-14			dihydroorotase-like protein (aspartate carbamoyltransferase non-catalytic chain)	Dihydroorotase	MCR_0406	4.3e-126	Unknown function	Enzymes of unknown specificity
VBIMorCat162853_1639	EA1_08066	ncbi	2115.88	1576.81	2654.96	1.68375	0.593913	0.751676	1.89008e-14	7.31431e-14			NADPH-flavin oxidoreductase	Oxygen-insensitive NADPH nitroreductase	MCR_1711	2.6e-147	Energy metabolism	Electron transport
VBIMorCat162853_0849	EA1_04205	ncbi	571.238	401.497	740.978	1.84554	0.541848	0.884041	1.86642e-14	7.23768e-14		panD	aspartate alpha-decarboxylase	Aspartate 1-decarboxylase	MCR_0854	8.2e-68	Biosynthesis of cofactors, prosthetic groups, and carriers	Pantothenate and coenzyme A
VBIMorCat162853_1034	EA1_05122	ncbi	2371	1806.72	2935.29	1.62465	0.615516	0.700131	1.59603e-14	6.20201e-14		gpmI	phosphoglyceromutase	2,3-bisphosphoglycerate-independent phosphoglycerate mutase	MCR_1064	6.8e-305	Energy metabolism	Glycolysis/gluconeogenesis
VBIMorCat162853_0196	EA1_00975	ncbi	1795.26	1329.57	2260.95	1.70051	0.588058	0.76597	1.46763e-14	5.71492e-14			hypothetical protein	hypothetical protein	MCR_0195	6.3e-34	Hypothetical proteins
VBIMorCat162853_0201	EA1_01000	ncbi	1479.51	1107.46	1851.56	1.6719	0.598121	0.741491	1.43074e-14	5.58286e-14			hypothetical protein	Membrane protein, putative	MCR_0200	1.7e-165	Hypothetical proteins	Conserved
VBIMorCat162853_1294	#N/A	#N/A	1331.58	1001.27	1661.9	1.65978	0.602489	0.730994	1.41389e-14	5.52865e-14			#N/A	hypothetical protein	#N/A	#N/A	#N/A	#N/A
VBIMorCat162853_0503	EA1_02512	ncbi	3379.57	2604.49	4154.64	1.59519	0.626886	0.673724	1.29706e-14	5.10377e-14	RutG	rutG	putative pyrimidine permease RutG	Uracil permease	MCR_0504	2.3e-252	Transport and binding proteins	Nucleosides, purines and pyrimidines
VBIMorCat162853_0543	EA1_02692	ncbi	4904.12	3847.91	5960.32	1.54897	0.645588	0.631313	1.28798e-14	5.07872e-14	RseP	rseP	RIP metalloprotease RseP	Membrane-associated zinc metalloprotease	MCR_0544	1.2e-261	Protein fate	Degradation of proteins, peptides, and glycopeptides
VBIMorCat162853_1100	EA1_05452	ncbi	3265.46	2507.01	4023.92	1.60506	0.623028	0.682632	1.26876e-14	5.01349e-14			hypothetical protein	Integral membrane protein	MCR_1135	1.8e-203	Hypothetical proteins	Conserved
VBIMorCat162853_0263	EA1_01327	ncbi	1020.42	738.949	1301.89	1.76181	0.567598	0.817058	9.39597e-15	3.72853e-14			beta-hexosaminidase	Beta N-acetyl-glucosaminidase	MCR_0263	1.9e-209	Energy metabolism	Biosynthesis and degradation of polysaccharides
VBIMorCat162853_0222	EA1_01104	ncbi	7797.06	6134.85	9459.27	1.54189	0.648554	0.624702	7.16934e-15	2.88158e-14			M24 metallopeptidase family protein	Xaa-Pro aminopeptidase	MCR_0222	0	Protein fate	Degradation of proteins, peptides, and glycopeptides
VBIMorCat162853_0595	#N/A	#N/A	297.353	167.632	427.074	2.54768	0.392514	1.34919	5.35278e-15	2.16072e-14			#N/A	Gamma-glutamyltranspeptidase	#N/A	#N/A	#N/A	#N/A
VBIMorCat162853_0284	EA1_01426	ncbi	2359.73	1808.88	2910.59	1.60906	0.62148	0.686219	4.27968e-15	1.73503e-14	murC	murC	UDP-N-acetylmuramate--L-alanine ligase	UDP-N-acetylmuramate--alanine ligase	MCR_0283	2.2e-282	Cell envelope	Biosynthesis and degradation of murein sacculus and peptidoglycan
VBIMorCat162853_1474	EA1_07287	ncbi	2058.1	1571.77	2544.43	1.61883	0.61773	0.694952	3.84236e-15	1.56792e-14			D-isomer specific 2-hydroxyacid dehydrogenase catalytic domain protein	D-3-phosphoglycerate dehydrogenase	MCR_1529	8.9e-184	Unknown function	Enzymes of unknown specificity
VBIMorCat162853_0013	EA1_00065	ncbi	1676.08	1254.76	2097.39	1.67154	0.598249	0.741181	3.52396e-15	1.44428e-14			endoribonuclease L-PSP family protein	hypothetical protein	MCR_0013	6.7e-59	Transcription	RNA processing
VBIMorCat162853_0479	EA1_02387	ncbi	2032.74	1448.25	2617.23	1.80717	0.553351	0.853734	2.5491e-15	1.05164e-14			hypothetical protein	ABC transporter ATP-binding protein	MCR_0480	2.3e-269	Hypothetical proteins
VBIMorCat162853_0619	EA1_03080	ncbi	1586.73	1189.55	1983.91	1.66778	0.5996	0.737929	2.29141e-15	9.51621e-15	prmA	prmA	ribosomal protein L11 methyltransferase	Ribosomal protein L11 methyltransferase	MCR_0621	2.3e-182	Protein synthesis	Ribosomal proteins: synthesis and modification
VBIMorCat162853_1571	EA1_07740	ncbi	2071.5	1074	3068.99	2.85752	0.349953	1.51477	2.02489e-15	8.42805e-15		pspC	putative stress-responsive transcriptional regulator	Putative stress-responsive transcriptional regulator	MCR_1644	2.3e-42	Cellular processes	Adaptations to atypical conditions
VBIMorCat162853_0318	EA1_01588	ncbi	1382.17	1027.07	1737.27	1.69149	0.591196	0.758291	9.93373e-16	4.19051e-15			5'-nucleotidase family protein	5'-nucleotidase	MCR_0316	8.8e-199	Unknown function	General
VBIMorCat162853_1687	EA1_08307	ncbi	19554.1	13586.5	25521.7	1.87847	0.532349	0.909555	9.71065e-16	4.10565e-15		olpA	Opa-like protein A	hypothetical protein	MCR_1761	4.2e-120	Unknown function	General
VBIMorCat162853_0450	EA1_02242	ncbi	540.034	352.521	727.548	2.06384	0.484533	1.04533	6.50617e-16	2.76328e-15			hypothetical protein	hypothetical protein	MCR_0450	3.1e-12	Hypothetical proteins
VBIMorCat162853_1198	EA1_05938	ncbi	3210.85	2459.41	3962.3	1.61108	0.620703	0.688025	3.20754e-16	1.37163e-15	DsbE	dsbE	periplasmic thiol:disulfide oxidoreductase DsbE	Cytochrome c-type biogenesis protein CcmG/DsbE, thiol:disulfide oxidoreductase	MCR_1236	5.9e-113	Protein fate	Protein folding and stabilization
VBIMorCat162853_0917	EA1_04535	ncbi	821.826	583.728	1059.92	1.81578	0.550727	0.860592	2.87362e-16	1.23165e-15			colicin V production protein	Colicin V production protein	MCR_0924	1.3e-89	Unknown function	General
VBIMorCat162853_0553	EA1_02742	ncbi	28243.5	22033.6	34453.3	1.56367	0.639522	0.644935	2.58106e-16	1.10879e-15			thioredoxin family protein	Cytochrome c-type biogenesis protein DsbD, protein-disulfide reductase	MCR_0555	0	Energy metabolism	Electron transport
VBIMorCat162853_0118	EA1_00590	ncbi	3258.38	2422.14	4094.62	1.6905	0.591542	0.757447	2.48607e-16	1.07291e-15			putative lipoprotein	hypothetical protein	MCR_0117	2.7e-64	Cell envelope	Other
VBIMorCat162853_1238	EA1_06123	ncbi	3731.56	2845.24	4617.89	1.62302	0.616134	0.698683	1.67567e-16	7.2651e-16			hypothetical protein	hypothetical protein	MCR_1273	3.9e-93	Hypothetical proteins
VBIMorCat162853_0236	EA1_01179	ncbi	4086.64	3124.7	5048.58	1.6157	0.618927	0.692159	1.35588e-16	5.90597e-16			aminodeoxychorismate lyase family protein	FIG004453: protein YceG like	MCR_0236	1.3e-216	Unknown function	Enzymes of unknown specificity
VBIMorCat162853_0233	EA1_01164	ncbi	692.995	439.181	946.809	2.15585	0.463853	1.10826	1.2273e-16	5.35834e-16		aroE	shikimate 5-dehydrogenase	Shikimate 5-dehydrogenase I alpha	MCR_0233	6.8e-148	Amino acid biosynthesis	Aromatic amino acid family
VBIMorCat162853_0432	EA1_02152	ncbi	1269.87	928.069	1611.68	1.73659	0.575841	0.796258	1.20263e-16	5.27525e-16	lpxC	lpxC	UDP-3-O-[3-hydroxymyristoyl] N-acetylglucosamine deacetylase	UDP-3-O-[3-hydroxymyristoyl] N-acetylglucosamine deacetylase	MCR_0431	6.1e-170	Cell envelope	Biosynthesis and degradation of surface polysaccharides and lipopolysaccharides
VBIMorCat162853_1820	EA1_08949	ncbi	14271.1	10951.7	17590.6	1.6062	0.622587	0.683653	1.15079e-16	5.0597e-16	YidC	yidC	putative inner membrane protein translocase component YidC	Inner membrane protein translocase component YidC, long form	MCR_1902	0	Protein fate	Protein and peptide secretion and trafficking
VBIMorCat162853_0270	EA1_01362	ncbi	1083.25	740.275	1426.22	1.9266	0.519048	0.94606	1.04129e-16	4.59986e-16			OsmC-like protein	OsmC/Ohr family protein	MCR_0270	2.2e-74	Unknown function	General
VBIMorCat162853_0744	#N/A	#N/A	259.368	150.525	368.211	2.44618	0.408801	1.29053	9.38848e-17	4.15712e-16			#N/A	hypothetical protein	#N/A	#N/A	#N/A	#N/A
VBIMorCat162853_0282	#N/A	#N/A	208.373	114.64	302.107	2.63526	0.379469	1.39795	8.50983e-17	3.78597e-16			#N/A	hypothetical protein	MCR_0281	7.3e-18	Cell envelope	Other
VBIMorCat162853_0989	EA1_04907	ncbi	3762.27	2837.05	4687.49	1.65224	0.605239	0.724423	6.45451e-17	2.89911e-16	lysS	lysS	lysyl-tRNA synthetase	Lysyl-tRNA synthetase (class II)	MCR_1018	5.5e-296	Protein synthesis	tRNA aminoacylation
VBIMorCat162853_1582	EA1_07785	ncbi	2671.94	2023.74	3320.13	1.6406	0.609535	0.714219	5.44465e-17	2.4514e-16			nifU-like protein	Thioredoxin	MCR_1655	3.5e-115	Unknown function	General
VBIMorCat162853_0573	EA1_02868	ncbi	7862.17	4119.65	11604.7	2.81691	0.354999	1.49411	5.33419e-17	2.40746e-16			hypothetical protein	hypothetical protein	#N/A	#N/A	#N/A	#N/A
VBIMorCat162853_0406	EA1_02022	ncbi	3723.48	2792.11	4654.86	1.66715	0.599827	0.737382	4.76824e-17	2.17297e-16	pyrB	pyrB	aspartate carbamoyltransferase catalytic subunit	Aspartate carbamoyltransferase	MCR_0404	1.5e-183	Purines, pyrimidines, nucleosides, and nucleotides	Pyrimidine ribonucleotide biosynthesis
VBIMorCat162853_0185	EA1_00930	ncbi	4394.81	3241.06	5548.55	1.71195	0.584128	0.775644	4.26195e-17	1.95174e-16		prsA	ribose-phosphate pyrophosphokinase	Ribose-phosphate pyrophosphokinase	MCR_0184	2.8e-176	Purines, pyrimidines, nucleosides, and nucleotides	Purine ribonucleotide biosynthesis
VBIMorCat162853_1040	EA1_05152	ncbi	2679.09	1995.22	3362.97	1.68551	0.593292	0.753186	4.0374e-17	1.85344e-16			putative cysteine ABC transporter CydDC	Transport ATP-binding protein CydC	MCR_1070	0	Transport and binding proteins	Amino acids, peptides and amines
VBIMorCat162853_1631	EA1_08015	ncbi	6510.18	4959.19	8061.18	1.6255	0.615194	0.700887	3.41196e-17	1.57793e-16		lepB	signal peptidase I	Signal peptidase I	MCR_1703	1.3e-212	Protein fate	Protein and peptide secretion and trafficking
VBIMorCat162853_1368	EA1_06756	ncbi	2843.71	2122.81	3564.6	1.67919	0.595524	0.747768	3.13377e-17	1.45286e-16	metG	metG	methionyl-tRNA synthetase	Methionyl-tRNA synthetase	MCR_1401	0	Protein synthesis	tRNA aminoacylation
VBIMorCat162853_0207	EA1_01034	ncbi	1920.15	1413.77	2426.53	1.71635	0.58263	0.779347	2.62002e-17	1.21984e-16			dienelactone hydrolase	Dienelactone hydrolase family	MCR_0207	5.6e-141	Central intermediary metabolism	Other
VBIMorCat162853_0059	EA1_00300	ncbi	5127.05	3894.38	6359.73	1.63305	0.612351	0.70757	2.3006e-17	1.08267e-16			RNA binding protein S1	Transcription accessory protein (S1 RNA-binding domain)	MCR_0061	0	Transcription	Degradation of RNA
VBIMorCat162853_1082	EA1_05362	ncbi	3704.86	2802.38	4607.33	1.64408	0.608245	0.717276	1.98798e-17	9.37906e-17	SurA		peptidyl-prolyl cis-trans isomerase SurA	Survival protein SurA precursor (Peptidyl-prolyl cis-trans isomerase SurA)	MCR_1115	1.9e-245	Protein fate	Protein modification and repair
VBIMorCat162853_0290	EA1_01456	ncbi	3593.88	1507.05	5680.71	3.76942	0.265293	1.91434	1.97179e-17	9.32615e-17			hypothetical protein	hypothetical protein	MCR_0289	8.5e-38	Hypothetical proteins	Conserved
VBIMorCat162853_1072	EA1_05322	ncbi	6558.14	4965.64	8150.63	1.64141	0.609234	0.714933	1.91134e-17	9.06316e-17		ppsA	phosphoenolpyruvate synthase	Phosphoenolpyruvate synthase	MCR_1104	0	Energy metabolism	Glycolysis/gluconeogenesis
VBIMorCat162853_1260	EA1_06233	ncbi	3018.16	2256.37	3779.95	1.67523	0.596933	0.744359	1.24281e-17	5.93821e-17			phosphatidylethanolamine Kdo2-lipid A phosphoethanolamine transferase	Probable integral membrane protein	MCR_1292	0	Fatty acid and phospholipid metabolism	Biosynthesis
VBIMorCat162853_0018	EA1_00090	ncbi	1357.23	966.641	1747.82	1.80814	0.553054	0.854507	1.04898e-17	5.05076e-17		hemC	porphobilinogen deaminase	Porphobilinogen deaminase	MCR_0018	9.8e-179	Biosynthesis of cofactors, prosthetic groups, and carriers	Heme, porphyrin, and cobalamin
VBIMorCat162853_0951	EA1_04727	ncbi	703.521	481.913	925.128	1.9197	0.520915	0.94088	9.69184e-18	4.67856e-17			tolB-like protein	tolB protein precursor, periplasmic protein involved in the tonb-independent uptake of group A colicins	MCR_0980	3.6e-242	Transport and binding proteins	Other
VBIMorCat162853_0129	EA1_00640	ncbi	1518.42	979.14	2057.71	2.10155	0.47584	1.07145	8.30003e-18	4.01704e-17	TatB	tatB	twin-arginine translocation protein subunit TatB	Twin-arginine translocation protein TatB	MCR_0126	3.6e-100	Protein fate	Protein and peptide secretion and trafficking
VBIMorCat162853_1542	EA1_07614	ncbi	2686.15	1981.36	3390.94	1.71142	0.58431	0.775195	7.76537e-18	3.76801e-17		minE	cell division topological specificity factor	Cell division topological specificity factor MinE	MCR_1600	1e-46	Cellular processes	Cell division
VBIMorCat162853_1457	EA1_07202	ncbi	2587.05	1890.16	3283.95	1.7374	0.575574	0.796928	3.57076e-18	1.74167e-17	thyA	thyA	thymidylate synthase	Thymidylate synthase	MCR_1491	7.9e-168	Purines, pyrimidines, nucleosides, and nucleotides	2'-Deoxyribonucleotide metabolism
VBIMorCat162853_0890	EA1_04410	ncbi	3126.41	2300.88	3951.93	1.71757	0.582217	0.78037	3.10817e-18	1.52e-17	CysP	cysP	sulfate ABC transporter substrate binding protein CysP	Sulfate and thiosulfate binding protein CysP	MCR_0896	8.3e-210	Transport and binding proteins	Anions
VBIMorCat162853_1150	EA1_05682	ncbi	2215.42	1656.65	2774.2	1.67459	0.597163	0.743804	2.96632e-18	1.45443e-17			putative periplasmic protease	peptidase S49	MCR_1184	1.6e-185	Protein fate	Degradation of proteins, peptides, and glycopeptides
VBIMorCat162853_0806	EA1_03995	ncbi	208.591	113.239	303.944	2.68409	0.372566	1.42443	2.62328e-18	1.293e-17			heme oxygenase	Heme oxygenase HemO, associated with heme uptake	MCR_0810	7.4e-107	Transport and binding proteins	Cations and iron carrying compounds
VBIMorCat162853_1533	EA1_07562	ncbi	606.678	399.072	814.284	2.04045	0.490089	1.02888	2.12398e-18	1.05244e-17		gatC	glutamyl-tRNA(Gln) amidotransferase, C subunit	Aspartyl-tRNA(Asn) amidotransferase subunit C @ Glutamyl-tRNA(Gln) amidotransferase subunit C	MCR_1589	7e-48	Protein synthesis	tRNA aminoacylation
VBIMorCat162853_0868	EA1_04300	ncbi	947.283	656.198	1238.37	1.88719	0.52989	0.916236	2.00272e-18	9.94983e-18	mnmC	mnmC	tRNA 5-methylaminomethyl-2-thiouridine biosynthesis bifunctional protein mnmC	5-methylaminomethyl-2-thiouridine-forming enzyme mnmC	MCR_0874	0	Protein synthesis	tRNA and rRNA base modification
VBIMorCat162853_0952	EA1_04732	ncbi	291.113	170.682	411.545	2.41118	0.414735	1.26974	1.91643e-18	9.54649e-18			putative lipoprotein	hypothetical protein	MCR_0981	3.1e-46	Cell envelope	Other
VBIMorCat162853_1087	EA1_05392	ncbi	878.405	605.391	1151.42	1.90194	0.525779	0.927473	1.05508e-18	5.28388e-18			hypothetical protein	INTEGRAL MEMBRANE PROTEIN (Rhomboid family)	MCR_1120	2e-75	Unknown function	Enzymes of unknown specificity
VBIMorCat162853_0884	EA1_04380	ncbi	474.673	223.415	725.931	3.24925	0.307763	1.70011	9.10595e-19	4.60958e-18		folB	dihydroneopterin aldolase	Dihydroneopterin aldolase	MCR_0890	4e-63	Biosynthesis of cofactors, prosthetic groups, and carriers	Folic acid
VBIMorCat162853_0869	EA1_04305	ncbi	294.009	171.873	416.144	2.42123	0.413013	1.27574	7.45984e-19	3.78653e-18			YciI-like protein	YciL protein	MCR_0875	1.6e-49	Unknown function	General
VBIMorCat162853_1288	EA1_06373	ncbi	45304.5	34439.7	56169.3	1.63094	0.613142	0.705707	6.63517e-19	3.40484e-18	CcoP	ccoP	cbb3-type cytochrome c oxidase subunit CcoP	Cytochrome c oxidase subunit CcoP	MCR_1320	1.1e-211	Energy metabolism	Electron transport
VBIMorCat162853_0617	#N/A	#N/A	953.763	663.899	1243.63	1.87322	0.533841	0.905518	6.63298e-19	3.40484e-18			#N/A	hypothetical protein	MCR_0619	4.2e-16	Hypothetical proteins
VBIMorCat162853_1429	EA1_07077	ncbi	13318.6	9755.52	16881.7	1.73047	0.577877	0.791166	5.91554e-19	3.05229e-18		nqrF	Na(+)-translocating NADH-quinone reductase subunit F	Na(+)-translocating NADH-quinone reductase subunit F	MCR_1463	7.5e-249	Transport and binding proteins	Cations and iron carrying compounds
VBIMorCat162853_0023	EA1_00115	ncbi	2185.41	1318.14	3052.68	2.3159	0.431798	1.21157	5.32673e-19	2.75607e-18			GrpE family heat shock protein	Heat shock protein GrpE	MCR_0023	3e-114	Protein fate	Protein folding and stabilization
VBIMorCat162853_0625	EA1_03110	ncbi	9665.51	7148.39	12182.6	1.70425	0.586769	0.769136	4.15076e-19	2.15357e-18			membrane protein	FIG00968757: hypothetical protein	MCR_0628	5.7e-126	Cell envelope	Other
VBIMorCat162853_0261	EA1_01317	ncbi	4218.57	3118.87	5318.27	1.70519	0.586444	0.769934	1.46749e-19	7.69916e-19		gor	glutathione reductase	Glutathione reductase	MCR_0260	2.9e-267	Energy metabolism	Electron transport
VBIMorCat162853_0225	EA1_01119	ncbi	6913.82	5165.25	8662.39	1.67705	0.596285	0.745927	9.59199e-20	5.07508e-19			hypothetical protein	hypothetical protein	MCR_0225	0	Hypothetical proteins
VBIMorCat162853_0909	EA1_04495	ncbi	410.193	249.558	570.827	2.28736	0.437186	1.19368	9.36789e-20	4.97055e-19			hypothetical protein	protein of unknown function DUF1275	MCR_0916	5.4e-137	Hypothetical proteins	Conserved
VBIMorCat162853_0345	EA1_01722	ncbi	1488.82	968.17	2009.46	2.07552	0.481806	1.05348	7.2859e-20	3.88789e-19			hypothetical protein	FIG00969249: hypothetical protein	MCR_0344	2.7e-185	Cell envelope	Other
VBIMorCat162853_0600	EA1_02993	ncbi	880.118	418.567	1341.67	3.20539	0.311975	1.6805	3.98749e-20	2.15232e-19			hypothetical protein	FIG00848308: hypothetical protein	MCR_0602	3.4e-60	Hypothetical proteins
VBIMorCat162853_0886	EA1_04390	ncbi	11506.2	8377.76	14634.6	1.74684	0.572464	0.804744	3.17321e-20	1.71775e-19	aceE	aceE	pyruvate dehydrogenase subunit E1	Pyruvate dehydrogenase E1 component	MCR_0892	0	Energy metabolism	Glycolysis/gluconeogenesis
VBIMorCat162853_1516	EA1_07477	ncbi	17825.5	13312.4	22338.5	1.67802	0.59594	0.74676	1.60668e-20	8.77352e-20	rpsN	rpsN	30S ribosomal protein S14	SSU ribosomal protein S14p (S29e) ## Zinc- independent	MCR_1572	2.1e-51	Protein synthesis	Ribosomal proteins: synthesis and modification
VBIMorCat162853_0964	EA1_04782	ncbi	3853.34	1615.33	6091.34	3.77095	0.265185	1.91493	1.35332e-20	7.43333e-20			entericidin EcnAB	hypothetical protein	MCR_0993	6.3e-17	Cellular processes	Toxin production and resistance
VBIMorCat162853_0313	EA1_01563	ncbi	7779.66	5645	9914.32	1.7563	0.569378	0.812541	1.0381e-20	5.73559e-20	recA	recA	recombinase A	RecA protein	MCR_0311	7.5e-196	DNA metabolism	DNA replication, recombination, and repair
VBIMorCat162853_0283	EA1_01421	ncbi	580.511	370.173	790.849	2.13643	0.468071	1.0952	9.19359e-21	5.09456e-20			GNAT family acetyltransferase	Ribosomal-protein-L7p-serine acetyltransferase	MCR_0282	4.7e-100	Unknown function	Enzymes of unknown specificity
VBIMorCat162853_1536	EA1_07584	ncbi	8611.1	3870.92	13351.3	3.44912	0.289929	1.78623	8.20315e-21	4.57074e-20			cytochrome c class I	Cytochrome c5-like protein	MCR_1594	3e-97	Energy metabolism	Electron transport
VBIMorCat162853_0455	EA1_02267	ncbi	10260.4	7646.2	12874.6	1.68379	0.593898	0.751712	6.87958e-21	3.88116e-20		maeB	malic enzyme	NADP-dependent malic enzyme	MCR_0455	0	Energy metabolism	TCA cycle
VBIMorCat162853_1626	EA1_07990	ncbi	148925	110657	187192	1.69163	0.591145	0.758417	6.51075e-21	3.68418e-20		ompCD	outer membrane protein CD	Outer membrane protein A precursor	MCR_1698	1.6e-261	Cellular processes	Pathogenesis
VBIMorCat162853_1299	EA1_06423	ncbi	3600.65	2625.64	4575.67	1.74269	0.573826	0.801314	5.39783e-21	3.08236e-20		argG	argininosuccinate synthase	Argininosuccinate synthase	MCR_1330	2.2e-263	Amino acid biosynthesis	Glutamate family
VBIMorCat162853_1208	EA1_05983	ncbi	4833.86	3555.67	6112.04	1.71895	0.581749	0.781531	5.05949e-21	2.89799e-20	infA	infA	translation initiation factor IF-1	Translation initiation factor 1	MCR_1245	1.1e-35	Protein synthesis	Translation factors
VBIMorCat162853_1495	EA1_07377	ncbi	23137.1	12881.7	33392.6	2.59225	0.385766	1.3742	2.76681e-21	1.59946e-20			LysM domain/BON superfamily protein	Peptidoglycan-binding LysM	MCR_1551	4.9e-89	Cell envelope	Biosynthesis and degradation of surface polysaccharides and lipopolysaccharides
VBIMorCat162853_1723	EA1_08487	ncbi	304.551	168.253	440.848	2.62016	0.381657	1.38965	2.43251e-21	1.41055e-20			hypothetical protein	hypothetical protein	#N/A	#N/A	#N/A	#N/A
VBIMorCat162853_0525	EA1_02612	ncbi	3747.09	2705.91	4788.26	1.76956	0.565113	0.823389	2.13406e-21	1.2452e-20	CcmA	ccmA	heme ABC transporter ATPase subunit CcmA	ABC transporter involved in cytochrome c biogenesis, ATPase component CcmA	MCR_0525	4.2e-139	Transport and binding proteins	Cations and iron carrying compounds
VBIMorCat162853_1580	EA1_07775	ncbi	960.337	645.336	1275.34	1.97624	0.506012	0.982757	1.78392e-21	1.04415e-20			universal stress family protein	possible universal stress protein family	MCR_1653	1.8e-80	Cellular processes	Adaptations to atypical conditions
VBIMorCat162853_0008	EA1_00035	ncbi	344.538	197.943	491.133	2.48119	0.403032	1.31103	1.75004e-21	1.02753e-20			glycerophosphoryl diester phosphodiesterase	putative exported protein	MCR_0008	1.2e-238	Fatty acid and phospholipid metabolism	Degradation
VBIMorCat162853_0689	EA1_03395	ncbi	5766.03	4216.59	7315.48	1.73493	0.576392	0.794878	1.02883e-21	6.15303e-21		ahcY	S-adenosyl-L-homocysteine hydrolase	Adenosylhomocysteinase	MCR_0687	2.4e-277	Energy metabolism	Amino acids and amines
VBIMorCat162853_1566	EA1_07714	ncbi	5784.11	4220.65	7347.57	1.74086	0.574429	0.799801	1.03153e-21	6.15303e-21	glyA		serine hydroxymethyltransferase	Serine hydroxymethyltransferase	MCR_1625	7.3e-245	Biosynthesis of cofactors, prosthetic groups, and carriers	Folic acid
VBIMorCat162853_0850	EA1_04210	ncbi	1640.49	1144.02	2136.96	1.86794	0.53535	0.901447	1.00634e-21	6.04126e-21	LpxL	lpxL	dodecanoyltransferase LpxL	Lipid A biosynthesis lauroyl acyltransferase	MCR_0855	2.5e-209	Cell envelope	Biosynthesis and degradation of surface polysaccharides and lipopolysaccharides
VBIMorCat162853_0980	EA1_04867	ncbi	4552.1	3340.35	5763.85	1.72552	0.579535	0.787033	9.22554e-22	5.55609e-21		dacC	D-alanyl-D-alanine endopeptidase	Murein-DD-endopeptidase	MCR_1010	2.3e-218	Cell envelope	Biosynthesis and degradation of murein sacculus and peptidoglycan
VBIMorCat162853_1027	EA1_05092	ncbi	4570.6	3302.78	5838.43	1.76773	0.565696	0.821901	9.14168e-22	5.52334e-21		gyrA	DNA gyrase subunit A	DNA gyrase subunit A	MCR_1057	0	DNA metabolism	DNA replication, recombination, and repair
VBIMorCat162853_0910	EA1_04500	ncbi	2809.69	1970.68	3648.69	1.85149	0.540107	0.888684	8.96827e-22	5.4361e-21			M16-like peptidase	FIG015287: Zinc protease	MCR_0917	1.9e-279	Protein fate	Protein modification and repair
VBIMorCat162853_0551	EA1_02732	ncbi	3137.55	2205.27	4069.83	1.8455	0.541859	0.88401	6.58945e-22	4.04657e-21		cydB	cytochrome d ubiquinol oxidase, subunit II	Cytochrome d ubiquinol oxidase subunit II	MCR_0553	9.3e-224	Energy metabolism	Electron transport
VBIMorCat162853_1431	EA1_07087	ncbi	3877.33	2750.94	5003.72	1.81891	0.549779	0.863077	4.02519e-22	2.50471e-21	MtrF		putative efflux pump component MtrF	efflux pump component MtrF	MCR_1465	0	Cell envelope	Other
[truncated: 156 more rows]
