# Supplementary material for: RNA-Seq-Based Analysis of the Physiologic Cold Shock-Induced Changes in Moraxella catarrhalis Gene Expression
Source: PLoS One. 2013 Jul 2;8(7):e68298. doi: 10.1371/journal.pone.0068298 (PMC3699543; doi:10.1371/journal.pone.0068298)
Supplement: Table S4 — Genes differentially expressed in response to cold shock. Using a FDR cut-off of 5% a total of 831 genes were significantly differentially expressed greater than 1.5-fold, including 429 up-regulated genes and 402 down-regulated genes at 26°C. (XLS) [file pone.0068298.s006.xls]

## Sheet: 1.5-fold changes
Table S4. Genes differentially expressed in response to cold shock.
Using a FDR cut-off of 5% a total of 831 genes were significantly differentially expressed greater than 1.5-fold, including 429 up-regulated genes and 402 down-regulated genes at 26°C.
Upregulated at 26°
						37°C/26°C	26°C/37°C	37°C/26°C									via RH Annotation
PATRIC Gene	RefSeq Gene	link	normMean	normMean 26C	normMean 37C	foldChange	foldChange	log2FoldChange	pval	p adjusted	Symbol	Symbol via RH4	RefSeq Annotation	PATRIC Annotation	RefSeq RH4	Evalue Orthology	General Role Description	role specific
VBIMorCat162853_1395	EA1_06876	ncbi	1240.12	1856.62	623.621	0.33589	2.97716	-1.57394	4.11735e-59	1.48304e-57		trpF	N-(5'-phosphoribosyl)-anthranilate isomerase	Phosphoribosylanthranilate isomerase	MCR_1428	1.4e-116	Amino acid biosynthesis	Aromatic amino acid family
VBIMorCat162853_1492	EA1_07367	ncbi	9596.74	13630.2	5563.3	0.40816	2.45002	-1.29279	2.00559e-55	6.26078e-54		ilvB	acetolactate synthase 3 catalytic subunit	Acetolactate synthase large subunit	MCR_1548	0	Amino acid biosynthesis	Pyruvate family
VBIMorCat162853_0800	EA1_03965	ncbi	3210.82	4600.92	1820.71	0.395726	2.527	-1.33742	4.72585e-55	1.45107e-53			ATP phosphoribosyltransferase regulatory subunit	ATP phosphoribosyltransferase regulatory subunit	MCR_0805	2.3e-237	Amino acid biosynthesis	Histidine family
VBIMorCat162853_1799	EA1_08844	ncbi	3490.46	5000.14	1980.78	0.396144	2.52433	-1.3359	6.29895e-52	1.61616e-50		rocD	ornithine-oxo-acid transaminase	Ornithine aminotransferase	MCR_1881	4.9e-246	Amino acid biosynthesis	Glutamate family
VBIMorCat162853_1405	EA1_06931	ncbi	1868.33	2570.78	1165.88	0.453511	2.20502	-1.14079	1.42082e-37	1.9284e-36	aroK	aroK	shikimate kinase	Shikimate kinase I	MCR_1438	4.1e-118	Amino acid biosynthesis	Aromatic amino acid family
VBIMorCat162853_1098	EA1_05447	ncbi	753.938	1078.19	429.686	0.398525	2.50925	-1.32726	3.33395e-35	4.16299e-34		maiA	maleylacetoacetate isomerase	Maleylacetoacetate isomerase @ Glutathione S- transferase, zeta	MCR_1133	1.3e-108	Amino acid biosynthesis	Other
VBIMorCat162853_1404	EA1_06926	ncbi	3048.52	3948.67	2148.37	0.544075	1.83798	-0.878123	7.2782e-26	5.51906e-25	aroB	aroB	3-dehydroquinate synthase	3-dehydroquinate synthase	MCR_1437	8.7e-216	Amino acid biosynthesis	Aromatic amino acid family
VBIMorCat162853_1800	EA1_08849	ncbi	2477.78	3190.45	1765.1	0.553245	1.80752	-0.854011	1.37268e-22	8.80489e-22		rocF	arginase	Arginase	MCR_1882	3.4e-183	Amino acid biosynthesis	Glutamate family
VBIMorCat162853_1675	EA1_08241	ncbi	3079.94	3946.47	2213.41	0.560859	1.78298	-0.834291	2.91149e-22	1.82994e-21	hisD	hisD	histidinol dehydrogenase	Histidinol dehydrogenase	MCR_1746	5.1e-250	Amino acid biosynthesis	Histidine family
VBIMorCat162853_1392	EA1_06866	ncbi	1217.64	1581.63	853.648	0.539727	1.85279	-0.889698	1.22685e-21	7.2718e-21	trpA	trpA	tryptophan synthase subunit alpha	Tryptophan synthase alpha chain	MCR_1425	6.4e-159	Amino acid biosynthesis	Aromatic amino acid family
VBIMorCat162853_1234	EA1_06103	ncbi	764.237	1015.92	512.557	0.504527	1.98206	-0.986998	1.27284e-21	7.52058e-21		argB	acetylglutamate kinase	Acetylglutamate kinase	MCR_1269	4.8e-68	Amino acid biosynthesis	Glutamate family
VBIMorCat162853_1393	EA1_06871	ncbi	1873.45	2398.71	1348.18	0.562044	1.77922	-0.831246	3.44957e-21	1.98801e-20	beta	trpB	tryptophan synthase subunit beta	Tryptophan synthase beta chain	MCR_1426	2.7e-238	Amino acid biosynthesis	Aromatic amino acid family
VBIMorCat162853_0115	EA1_00575	ncbi	1739.67	2235.76	1243.57	0.556218	1.79786	-0.846278	1.17741e-20	6.48615e-20		argA	N-acetylglutamate synthase	N-acetylglutamate synthase	MCR_0115	8e-257	Amino acid biosynthesis	Glutamate family
VBIMorCat162853_0487	EA1_02427	ncbi	4832.34	6046.72	3617.97	0.598337	1.6713	-0.740969	4.06263e-20	2.18658e-19			homoserine dehydrogenase	Homoserine dehydrogenase	MCR_0488	6.4e-246	Amino acid biosynthesis	Aspartate family
VBIMorCat162853_1059	EA1_05247	ncbi	9015.64	11339.4	6691.87	0.590142	1.69451	-0.760866	1.13057e-16	4.98248e-16		glnA	glutamine synthetase	Glutamine synthetase type I	MCR_1090	1.4e-279	Amino acid biosynthesis	Glutamate family
VBIMorCat162853_0298	EA1_01486	ncbi	610.468	770.403	450.533	0.584802	1.70998	-0.773979	7.24107e-13	2.56866e-12		dapE	succinyl-diaminopimelate desuccinylase	N-succinyl-L,L-diaminopimelate desuccinylase	MCR_0296	1.5e-232	Amino acid biosynthesis	Aspartate family
VBIMorCat162853_1674	EA1_08236	ncbi	1143.67	1405.96	881.381	0.62689	1.59518	-0.673717	3.21112e-09	8.87085e-09		hisC	histidinol-phosphate aminotransferase	Histidinol-phosphate aminotransferase	MCR_1745	1.1e-207	Amino acid biosynthesis	Histidine family
VBIMorCat162853_0045	EA1_00235	ncbi	246.85	314.651	179.049	0.569042	1.75734	-0.813393	4.82617e-08	1.20848e-07			putative PLP-dependent cystathionine beta-lyase	Cystathionine beta-lyase	MCR_0048	2e-238	Amino acid biosynthesis	Aspartate family
VBIMorCat162853_0933	EA1_04632	ncbi	24.201	36.9685	11.4334	0.309274	3.23337	-1.69304	3.50236e-05	6.72812e-05		proB	putative glutamate 5-kinase	hypothetical protein	MCR_0947	1.1e-22	Amino acid biosynthesis	Glutamate family
VBIMorCat162853_1146	EA1_05662	ncbi	891.579	1175.02	608.136	0.517554	1.93217	-0.950219	0.000160848	0.000292493		cysE	serine O-acetyltransferase	Serine acetyltransferase	MCR_1180	7.1e-154	Amino acid biosynthesis	Serine family
VBIMorCat162853_1358	EA1_06711	ncbi	2131.09	3307.73	954.461	0.288555	3.466	-1.79308	1.52255e-83	1.90115e-81		coaBC	phosphopantothenoylcysteine decarboxylase/phosphopantothenate-cysteine ligase	Phosphopantothenoylcysteine decarboxylase / Phosphopantothenoylcysteine synthetase	MCR_1391	8.2e-242	Biosynthesis of cofactors, prosthetic groups, and carriers	Pantothenate and coenzyme A
VBIMorCat162853_0789	EA1_03915	ncbi	243.243	410.225	76.2603	0.185899	5.37928	-2.42741	2.55103e-52	7.02659e-51		nadB	L-aspartate oxidase	L-aspartate oxidase	MCR_0795	1.2e-304	Biosynthesis of cofactors, prosthetic groups, and carriers	Pyridine nucleotides
VBIMorCat162853_1379	EA1_06801	ncbi	4141.09	5714.97	2567.22	0.44921	2.22613	-1.15454	1.06701e-42	1.9403e-41		dxs	1-deoxy-D-xylulose-5-phosphate synthase	1-deoxy-D-xylulose 5-phosphate synthase	MCR_1411	0	Biosynthesis of cofactors, prosthetic groups, and carriers	Other
VBIMorCat162853_1097	EA1_05442	ncbi	628.886	887.056	370.716	0.417917	2.39282	-1.25871	6.15019e-29	5.64672e-28		cobA	uroporphyrin-III C-methyltransferase	Siroheme synthase / Precorrin-2 oxidase / Sirohydrochlorin ferrochelatase / Uroporphyrinogen-III methyltransferase	MCR_1132	2.4e-260	Biosynthesis of cofactors, prosthetic groups, and carriers	Heme, porphyrin, and cobalamin
VBIMorCat162853_0160	EA1_00810	ncbi	645.034	903.143	386.925	0.42842	2.33416	-1.2229	1.66068e-28	1.50993e-27		bioA	adenosylmethionine-8-amino-7-oxononanoate aminotransferase	Adenosylmethionine-8-amino-7-oxononanoate aminotransferase	MCR_0160	1.4e-262	Biosynthesis of cofactors, prosthetic groups, and carriers	Biotin
VBIMorCat162853_1755	EA1_08637	ncbi	1114.42	1499.08	729.76	0.486805	2.05421	-1.03858	1.29581e-25	9.71688e-25	panB	panB	3-methyl-2-oxobutanoate hydroxymethyltransferase	3-methyl-2-oxobutanoate hydroxymethyltransferase	MCR_1834	4.9e-159	Biosynthesis of cofactors, prosthetic groups, and carriers	Pantothenate and coenzyme A
VBIMorCat162853_0788	EA1_03910	ncbi	202.388	306.434	98.3412	0.320921	3.11603	-1.63971	3.87344e-25	2.84508e-24		nadA	quinolinate synthetase	Quinolinate synthetase	MCR_0794	5.2e-218	Biosynthesis of cofactors, prosthetic groups, and carriers	Pyridine nucleotides
VBIMorCat162853_0161	EA1_00815	ncbi	532.578	744.139	321.017	0.431394	2.31807	-1.21292	6.60534e-25	4.72206e-24		bioF	8-amino-7-oxononanoate synthase	8-amino-7-oxononanoate synthase	MCR_0161	9.6e-228	Biosynthesis of cofactors, prosthetic groups, and carriers	Biotin
VBIMorCat162853_1389	EA1_06851	ncbi	2082.49	2654.58	1510.4	0.568981	1.75753	-0.813549	8.22391e-21	4.57074e-20	FolC	folC	bifunctional protein FolC	Dihydrofolate synthase / Folylpolyglutamate synthase	MCR_1422	1.4e-258	Biosynthesis of cofactors, prosthetic groups, and carriers	Folic acid
VBIMorCat162853_1756	EA1_08642	ncbi	786.681	1050.01	523.356	0.498432	2.00629	-1.00453	5.49125e-20	2.9386e-19		folK	2-amino-4-hydroxy-6- hydroxymethyldihydropteridine pyrophosphokinase	2-amino-4-hydroxy-6- hydroxymethyldihydropteridine pyrophosphokinase	MCR_1835	5e-91	Biosynthesis of cofactors, prosthetic groups, and carriers	Folic acid
VBIMorCat162853_1305	EA1_06461	ncbi	1482.17	1911.58	1052.76	0.550727	1.81578	-0.860592	1.90142e-19	9.92024e-19	ubiA	ubiA	4-hydroxybenzoate polyprenyltransferase	4-hydroxybenzoate polyprenyltransferase	MCR_1337	1.9e-177	Biosynthesis of cofactors, prosthetic groups, and carriers	Menaquinone and ubiquinone
VBIMorCat162853_1754	EA1_08632	ncbi	995.413	1309.59	681.241	0.520195	1.92235	-0.942874	2.57997e-19	1.3423e-18	panC	panC	pantoate--beta-alanine ligase	Pantoate--beta-alanine ligase	MCR_1833	1.9e-158	Biosynthesis of cofactors, prosthetic groups, and carriers	Pantothenate and coenzyme A
VBIMorCat162853_0965	EA1_04787	ncbi	1886.86	2467.42	1306.3	0.529421	1.88886	-0.917513	1.11571e-17	5.35827e-17	YggW		oxygen-independent coproporphyrinogen III oxidase-like protein YggW	Radical SAM family enzyme, similar to coproporphyrinogen III oxidase, oxygen-independent, clustered with nucleoside-triphosphatase RdgB	MCR_0994	1.5e-236	Biosynthesis of cofactors, prosthetic groups, and carriers	Heme, porphyrin, and cobalamin
VBIMorCat162853_0163	EA1_00825	ncbi	752.928	983.06	522.796	0.531805	1.88039	-0.911031	4.51869e-17	2.06427e-16	bioD	bioD	dithiobiotin synthetase	Dethiobiotin synthetase	MCR_0163	2.7e-132	Biosynthesis of cofactors, prosthetic groups, and carriers	Biotin
VBIMorCat162853_0343	EA1_01712	ncbi	1212.17	1546.58	877.749	0.56754	1.76199	-0.817205	7.18914e-17	3.21366e-16	RibF	ribF	riboflavin biosynthesis protein RibF	Riboflavin kinase / FMN adenylyltransferase	MCR_0342	1.8e-186	Biosynthesis of cofactors, prosthetic groups, and carriers	Riboflavin, FMN, and FAD
VBIMorCat162853_1117	EA1_05532	ncbi	1385.61	1927.45	843.766	0.437762	2.28434	-1.19178	8.37969e-17	3.73694e-16		pncB	nicotinate phosphoribosyltransferase	Nicotinate phosphoribosyltransferase	MCR_1152	1.1e-239	Biosynthesis of cofactors, prosthetic groups, and carriers	Pyridine nucleotides
VBIMorCat162853_1638	EA1_08061	ncbi	705.229	962.606	447.852	0.46525	2.14938	-1.10392	2.60193e-15	1.07108e-14		coaD	pantetheine-phosphate adenylyltransferase	Phosphopantetheine adenylyltransferase	MCR_1710	1.9e-88	Biosynthesis of cofactors, prosthetic groups, and carriers	Pantothenate and coenzyme A
VBIMorCat162853_0162	EA1_00820	ncbi	870.688	1101.63	639.745	0.580725	1.72199	-0.784073	1.07474e-14	4.25579e-14		bioC	biotin biosynthesis protein	Biotin synthesis protein bioC	MCR_0162	1e-133	Biosynthesis of cofactors, prosthetic groups, and carriers	Biotin
VBIMorCat162853_0190	EA1_00955	ncbi	3966.48	4802.45	3130.5	0.651853	1.53409	-0.617381	6.27087e-13	2.23296e-12	hemA	hemA	glutamyl-tRNA reductase	Glutamyl-tRNA reductase	MCR_0188	2e-234	Biosynthesis of cofactors, prosthetic groups, and carriers	Heme, porphyrin, and cobalamin
VBIMorCat162853_0107	EA1_00535	ncbi	273.434	371.197	175.671	0.473257	2.11302	-1.0793	1.189e-12	4.14711e-12	coaE	coaE	dephospho-CoA kinase	Dephospho-CoA kinase	MCR_0106	1.4e-116	Biosynthesis of cofactors, prosthetic groups, and carriers	Pantothenate and coenzyme A
VBIMorCat162853_1043	EA1_05167	ncbi	255.497	347.789	163.205	0.469264	2.131	-1.09153	1.63678e-12	5.64584e-12			5-formyltetrahydrofolate cyclo-ligase	5-formyltetrahydrofolate cyclo-ligase	MCR_1073	1.8e-114	Biosynthesis of cofactors, prosthetic groups, and carriers	Folic acid
VBIMorCat162853_1050	EA1_05207	ncbi	955.856	1167.34	744.375	0.637669	1.56821	-0.64912	1.44722e-10	4.42194e-10		folE	GTP cyclohydrolase I	GTP cyclohydrolase I type 1	MCR_1080	3.9e-95	Biosynthesis of cofactors, prosthetic groups, and carriers	Folic acid
VBIMorCat162853_1712	EA1_08432	ncbi	977.667	1294.78	660.549	0.510161	1.96016	-0.970975	1.23155e-08	3.23066e-08		thiL	thiamine-monophosphate kinase	Thiamine-monophosphate kinase	MCR_1787	5.5e-173	Biosynthesis of cofactors, prosthetic groups, and carriers	Thiamine
VBIMorCat162853_0033	EA1_00175	ncbi	2112.1	2616.5	1607.7	0.614447	1.62748	-0.702639	1.07958e-06	2.38731e-06		gshA	glutamate--cysteine ligase	Glutamate--cysteine ligase	MCR_0036	0	Biosynthesis of cofactors, prosthetic groups, and carriers	Glutathione and analogs
VBIMorCat162853_1703	EA1_08387	ncbi	3111.97	4890.54	1333.39	0.272647	3.668	-1.87489	1.70762e-101	3.55375e-99	mraW	mraW	S-adenosyl-methyltransferase MraW	rRNA small subunit methyltransferase H	MCR_1778	1.8e-186	Cell envelope	Biosynthesis and degradation of murein sacculus and peptidoglycan
VBIMorCat162853_1604	EA1_07885	ncbi	2647.12	4029.08	1265.16	0.314007	3.185	-1.67113	1.01472e-75	6.78776e-74			hypothetical protein	hypothetical protein	MCR_1676	0	Cell envelope	Other
VBIMorCat162853_0395	EA1_01967	ncbi	3868.19	5913.74	1822.64	0.308204	3.2446	-1.69804	3.41341e-48	7.52155e-47	PilA	pilA	type IV pilin PilA	Type IV pilin PilA	MCR_0392	8.8e-78	Cell envelope	Surface structures
VBIMorCat162853_1246	EA1_06163	ncbi	969.068	1514.02	424.115	0.280125	3.56983	-1.83586	3.42224e-37	4.57847e-36			putative lipoprotein	hypothetical protein	MCR_1280	1.4e-16	Cell envelope	Other
VBIMorCat162853_1794	EA1_08814	ncbi	1068.1	1529.43	606.773	0.396732	2.5206	-1.33376	4.03682e-35	5.00726e-34	anmK		anhydro-N-acetylmuramic acid kinase	Anhydro-N-acetylmuramic acid kinase	MCR_1874	1.9e-243	Cell envelope	Biosynthesis and degradation of murein sacculus and peptidoglycan
VBIMorCat162853_0109	EA1_00545	ncbi	636.464	909.318	363.611	0.399873	2.5008	-1.32239	7.47382e-33	8.33242e-32	PilC	pilC	type IV pilus assembly protein PilC	Type IV fimbrial assembly protein PilC	MCR_0108	3.5e-236	Cell envelope	Surface structures
VBIMorCat162853_1671	EA1_08221	ncbi	18711.5	24521.2	12901.7	0.526147	1.90061	-0.926462	1.36302e-31	1.43424e-30			hypothetical protein	outer membrane protein	MCR_1742	1.1e-33	Cell envelope	Other
VBIMorCat162853_1154	EA1_05707	ncbi	1791.35	2397.65	1185.04	0.494252	2.02326	-1.01668	5.4778e-30	5.28862e-29	LpxX	lpxX	decanoyltransferase LpxX	Lipid A biosynthesis lauroyl acyltransferase	MCR_1188	1.9e-177	Cell envelope	Biosynthesis and degradation of surface polysaccharides and lipopolysaccharides
VBIMorCat162853_1769	EA1_08707	ncbi	1219.07	1659.55	778.58	0.46915	2.13151	-1.09188	8.57647e-30	8.19578e-29			hypothetical protein	hypothetical protein	MCR_1849	8.1e-85	Cell envelope	Other
VBIMorCat162853_1441	EA1_07127	ncbi	31963.4	41497.8	22429.1	0.54049	1.85017	-0.88766	1.83169e-28	1.65737e-27			OmpA family protein	Outer membrane protein and related peptidoglycan-associated (lipo)proteins	MCR_1474	0	Cell envelope	Other
VBIMorCat162853_0377	EA1_01882	ncbi	496.324	705.235	287.414	0.407543	2.45373	-1.29498	1.70126e-26	1.38542e-25			hypothetical protein	putative ATP synthase protein, subunit I	MCR_0374	1.2e-66	Cell envelope	Other
VBIMorCat162853_1406	EA1_06936	ncbi	1274.13	1697.43	850.831	0.501248	1.99502	-0.996403	2.82066e-26	2.24812e-25	PilQ	pilQ	type IV pilus secretin PilQ	Type IV pilus biogenesis protein PilQ	MCR_1439	4.5e-270	Cell envelope	Surface structures
VBIMorCat162853_0919	EA1_04545	ncbi	1712.46	2260.18	1164.74	0.515331	1.9405	-0.956427	1.29697e-25	9.71688e-25			putative lytic murein transglycosylase	Membrane-bound lytic murein transglycosylase B precursor	MCR_0926	1.6e-272	Cell envelope	Biosynthesis and degradation of murein sacculus and peptidoglycan
VBIMorCat162853_1254	EA1_06203	ncbi	351.079	536.189	165.969	0.309535	3.23065	-1.69182	3.8923e-25	2.84776e-24			membrane protein-like protein	hypothetical protein	MCR_1286	3.1e-48	Cell envelope	Other
VBIMorCat162853_1342	EA1_06636	ncbi	844.81	1152.32	537.295	0.466271	2.14468	-1.10076	1.93658e-24	1.36361e-23		kdtA	3-deoxy-D-manno-octulosonic-acid transferase	3-deoxy-D-manno-octulosonic-acid transferase	MCR_1375	1e-252	Cell envelope	Biosynthesis and degradation of surface polysaccharides and lipopolysaccharides
VBIMorCat162853_0108	EA1_00540	ncbi	344.531	492.49	196.572	0.399139	2.50539	-1.32504	4.76477e-24	3.26901e-23	PilD	pilD	type IV prepillin peptidase PilD	Leader peptidase (Prepilin peptidase) / N- methyltransferase	MCR_0107	1.9e-141	Cell envelope	Surface structures
VBIMorCat162853_0197	EA1_00980	ncbi	2425.4	3078.46	1772.34	0.575724	1.73694	-0.796551	6.80407e-19	3.48197e-18		mltB	lytic murein transglycosylase	Membrane-bound lytic murein transglycosylase B precursor	MCR_0196	8.2e-278	Cell envelope	Biosynthesis and degradation of murein sacculus and peptidoglycan
VBIMorCat162853_1129	EA1_05587	ncbi	409.632	562.308	256.956	0.456967	2.18834	-1.12984	7.32009e-19	3.72569e-18	LpxB	lpxB	lipid A disaccharide synthase LpxB	Lipid-A-disaccharide synthase	MCR_1164	1.3e-250	Cell envelope	Biosynthesis and degradation of surface polysaccharides and lipopolysaccharides
VBIMorCat162853_1792	#N/A	#N/A	202.782	300.924	104.639	0.347727	2.87582	-1.52397	2.62464e-17	1.21984e-16			#N/A	hypothetical protein	MCR_1871	1.4e-18	Cell envelope	Other
VBIMorCat162853_0098	EA1_00490	ncbi	611.233	800.287	422.18	0.527535	1.89561	-0.922661	4.97702e-17	2.26261e-16	HlyD		truncated secretion protein HlyD	membrane fusion protein	MCR_0100	1.2e-83	Cell envelope	Other
VBIMorCat162853_0727	EA1_03570	ncbi	899.691	1159.15	640.233	0.552331	1.81051	-0.856396	1.50088e-16	6.52239e-16	murB	murB	UDP-N-acetylenolpyruvoylglucosamine reductase	UDP-N-acetylenolpyruvoylglucosamine reductase	MCR_0727	1.9e-194	Cell envelope	Biosynthesis and degradation of murein sacculus and peptidoglycan
VBIMorCat162853_1155	EA1_05712	ncbi	1120.54	1418.65	822.428	0.579726	1.72495	-0.786558	1.84623e-15	7.70154e-15	Lgt6	lgt6	glucosyltransferase Lgt6	PMID: 11481431	MCR_1189	8e-153	Cell envelope	Biosynthesis and degradation of surface polysaccharides and lipopolysaccharides
VBIMorCat162853_0031	EA1_00165	ncbi	2032.09	2514.6	1549.58	0.616233	1.62276	-0.698452	9.26218e-15	3.68324e-14		mpl	UDP-N-acetylmuramate:L-alanyl-gamma-D-glutamyl- meso-diaminopimelate ligase	UDP-N-acetylmuramate:L-alanyl-gamma-D-glutamyl- meso-diaminopimelate ligase	MCR_0034	2.3e-273	Cell envelope	Biosynthesis and degradation of murein sacculus and peptidoglycan
VBIMorCat162853_1066	EA1_05287	ncbi	2411.86	2960.97	1862.74	0.629099	1.58958	-0.668642	3.6944e-14	1.41505e-13	MsbA	msbA	lipid A export permease/ATP-binding protein MsbA	Lipid A export ATP-binding/permease protein MsbA	MCR_1098	0	Cell envelope	Biosynthesis and degradation of surface polysaccharides and lipopolysaccharides
VBIMorCat162853_1731	EA1_08517	ncbi	1376.93	1679.2	1074.66	0.639983	1.56254	-0.643895	2.31902e-12	7.94063e-12		galU	UTP-glucose-1-phosphate uridylyltransferase	UTP--glucose-1-phosphate uridylyltransferase	MCR_1809	2.3e-163	Cell envelope	Biosynthesis and degradation of surface polysaccharides and lipopolysaccharides
VBIMorCat162853_0549	EA1_02722	ncbi	924.63	1137	712.259	0.626437	1.59633	-0.67476	2.56419e-12	8.76412e-12			hypothetical protein	hypothetical protein	MCR_0551	1.1e-16	Cell envelope	Other
VBIMorCat162853_1624	EA1_07980	ncbi	2719.55	3272.32	2166.78	0.662154	1.51022	-0.594762	2.03262e-11	6.55266e-11		glmU	bifunctional UDP-N-acetylglucosamine diphosphorylase/glucosamine-1-phosphate	N-acetylglucosamine-1-phosphate uridyltransferase / Glucosamine-1-phosphate N- acetyltransferase	MCR_1696	6.3e-261	Cell envelope	Biosynthesis and degradation of surface polysaccharides and lipopolysaccharides
VBIMorCat162853_0181	EA1_00920	ncbi	479.097	641.676	316.517	0.493266	2.0273	-1.01956	8.99047e-11	2.79256e-10			putative lipoprotein	hypothetical protein	MCR_0181	3.7e-157	Cell envelope	Other
VBIMorCat162853_1705	EA1_08397	ncbi	120.487	171.21	69.764	0.407477	2.45413	-1.29521	3.17056e-10	9.4411e-10			hypothetical protein	hypothetical protein	MCR_1780	1.1e-124	Cell envelope	Other
VBIMorCat162853_1138	EA1_05627	ncbi	697.446	844.031	550.862	0.652656	1.5322	-0.615605	6.1957e-09	1.67696e-08			putative type IV pilus biogenesis protein	type IV pilus biogenesis/stability protein PilW	MCR_1173	6.2e-102	Cell envelope	Surface structures
VBIMorCat162853_0584	EA1_02918	ncbi	378.769	463.894	293.644	0.632998	1.57978	-0.659727	4.41113e-08	1.10751e-07			hypothetical protein	hypothetical protein	MCR_0589	7e-14	Cell envelope	Other
VBIMorCat162853_1075	EA1_05337	ncbi	157.636	205.231	110.041	0.536185	1.86503	-0.899198	6.39879e-07	1.44571e-06		dacA	D-alanyl-D-alanine carboxypeptidase	D-alanyl-D-alanine carboxypeptidase family protein	MCR_1107	1.4e-175	Cell envelope	Biosynthesis and degradation of murein sacculus and peptidoglycan
VBIMorCat162853_0110	EA1_00550	ncbi	477.516	574.301	380.732	0.662948	1.50841	-0.593032	1.4506e-06	3.15926e-06	PilB	pilB	type IV pilus assembly ATPase PilB	Type IV fimbrial assembly, ATPase PilB	MCR_0109	0	Cell envelope	Surface structures
VBIMorCat162853_0159	EA1_00805	ncbi	240.419	295.323	185.516	0.628179	1.5919	-0.670752	6.94505e-06	1.42789e-05			membrane protein	Hypothetical protein DUF454	MCR_0159	1.2e-81	Cell envelope	Other
VBIMorCat162853_0623	#N/A	#N/A	127.594	162.662	92.5252	0.568819	1.75803	-0.813958	4.99275e-05	9.46499e-05			#N/A	hypothetical protein	MCR_0627	8.2e-17	Cell envelope	Other
VBIMorCat162853_1747	EA1_08592	ncbi	113.725	141.04	86.4104	0.612667	1.63221	-0.706825	0.000104984	0.000193729			hypothetical protein	hypothetical protein	MCR_1824	8.4e-19	Cell envelope	Other
VBIMorCat162853_0486	EA1_02422	ncbi	91.5149	117.466	65.5643	0.558158	1.79161	-0.841255	0.000758341	0.00127961			hypothetical protein	hypothetical protein	MCR_0487	3.2e-18	Cell envelope	Other
VBIMorCat162853_0156	EA1_00785	ncbi	32.9326	40.3346	25.5305	0.632968	1.57986	-0.659796	0.0504082	0.0669671			hypothetical protein	hypothetical protein	MCR_0155	1.9e-16	Cell envelope	Other
VBIMorCat162853_0489	#N/A	#N/A	2.48114	4.55956	0.402717	0.0883237	11.322	-3.50106	0.0519436	0.0689513			#N/A	hypothetical protein	MCR_0490	6.2e-15	Cell envelope	Other
VBIMorCat162853_1728	EA1_08502	ncbi	20.5551	25.5963	15.5139	0.606102	1.64989	-0.722368	0.255219	0.301784			hypothetical protein	hypothetical protein	MCR_1805	1.3e-40	Cell envelope	Other
VBIMorCat162853_1487	EA1_07347	ncbi	7179.51	11892.3	2466.76	0.207426	4.821	-2.26933	1.20533e-131	3.76263e-129			cold shock-like protein	putative cold-shock DNA-binding domain protein	MCR_1542	1.1e-33	Cellular processes	Adaptations to atypical conditions
VBIMorCat162853_1702	EA1_08377	ncbi	1167.79	1779.73	555.847	0.31232	3.20184	-1.6789	7.39564e-61	2.77041e-59	FtsL	ftsL	cell division protein FtsL	hypothetical protein	MCR_1777	3.4e-58	Cellular processes	Cell division
VBIMorCat162853_1164	EA1_05757	ncbi	3471.68	4786.71	2156.65	0.45055	2.21951	-1.15024	5.34018e-40	8.54885e-39		uspA1	ubiquitous surface protein A1 UspA1	UspA1	MCR_1198	2.9e-125	Cellular processes	Pathogenesis
VBIMorCat162853_1758	EA1_08652	ncbi	80.0003	142.682	17.3188	0.121381	8.23853	-3.04239	4.07845e-28	3.60327e-27		comEA	competence protein ComEA	competence protein ComEA helix-hairpin-helix repeat protein	MCR_1837	3.3e-56	Cellular processes	DNA transformation
VBIMorCat162853_0122	#N/A	#N/A	277.135	368.747	185.523	0.503117	1.98761	-0.991035	1.50063e-13	5.56571e-13			#N/A	Ferrous iron transport peroxidase EfeB	MCR_0120	1.4e-137	Cellular processes	Detoxification
VBIMorCat162853_1811	EA1_08904	ncbi	1244.71	1543.61	945.807	0.612725	1.63205	-0.70669	4.20895e-13	1.51603e-12	DprA	dprA	DNA protecting protein DprA	Rossmann fold nucleotide-binding protein Smf possibly involved in DNA uptake	MCR_1893	1.2e-240	Cellular processes	DNA transformation
VBIMorCat162853_1326	EA1_06561	ncbi	1271.98	1547.33	996.623	0.644094	1.55257	-0.634658	1.97673e-11	6.38348e-11		sspA	stringent starvation protein A	Stringent starvation protein A	MCR_1358	5.4e-120	Cellular processes	Adaptations to atypical conditions
VBIMorCat162853_1471	EA1_07272	ncbi	1590.17	1915.62	1264.73	0.660219	1.51465	-0.598983	6.9393e-10	2.00576e-09	comM	comM	competence protein comM	MG(2+) CHELATASE FAMILY PROTEIN / ComM-related protein	MCR_1527	7.8e-289	Cellular processes	DNA transformation
VBIMorCat162853_1744	EA1_08577	ncbi	1907.17	2847.03	967.314	0.339762	2.94324	-1.5574	1.29572e-63	5.39308e-62			short chain dehydrogenase	Putative oxidoreductase	MCR_1822	1.1e-145	Central intermediary metabolism	Other
VBIMorCat162853_1126	EA1_05572	ncbi	2070.78	2970.75	1170.81	0.394112	2.53735	-1.34332	3.50559e-50	8.00728e-49			solanesyl diphosphate synthase	Octaprenyl-diphosphate synthase / Dimethylallyltransferase / Geranyltranstransferase (farnesyldiphosphate synthase) / Geranylgeranyl pyrophosphate synthetase	MCR_1161	3.4e-198	Central intermediary metabolism	Other
VBIMorCat162853_0137	EA1_00690	ncbi	2150.31	3292.97	1007.65	0.306	3.26797	-1.70839	1.22083e-41	2.13702e-40		aniA	nitrite reductase AniA/Msp78	Copper-containing nitrite reductase	MCR_0135	3.8e-299	Central intermediary metabolism	Nitrogen metabolism
VBIMorCat162853_0095	EA1_00475	ncbi	987.981	1328.62	647.339	0.487225	2.05244	-1.03734	4.46297e-21	2.56415e-20		cysN	sulfate adenylyltransferase, large subunit	Sulfate adenylyltransferase subunit 1	MCR_0097	8.7e-250	Central intermediary metabolism	Sulfur metabolism
VBIMorCat162853_0093	EA1_00465	ncbi	267.927	382.191	153.663	0.402058	2.4872	-1.31452	7.86495e-21	4.4105e-20		cysH	phosphoadenosine phosphosulfate reductase	Phosphoadenylyl-sulfate reductase [thioredoxin] / Adenylyl-sulfate reductase [thioredoxin]	MCR_0095	2.9e-144	Central intermediary metabolism	Sulfur metabolism
VBIMorCat162853_0094	EA1_00470	ncbi	693.53	892.097	494.963	0.554831	1.80235	-0.849879	1.39452e-15	5.83021e-15		cysD	sulfate adenylyltransferase subunit 2	Sulfate adenylyltransferase subunit 2	MCR_0096	8.4e-176	Central intermediary metabolism	Sulfur metabolism
VBIMorCat162853_1095	EA1_05432	ncbi	1268.91	1589.01	948.812	0.597107	1.67474	-0.743938	7.76089e-15	3.11266e-14		cysI	sulfite reductase	Sulfite reductase [NADPH] hemoprotein beta- component	MCR_1130	0	Central intermediary metabolism	Sulfur metabolism
VBIMorCat162853_1122	EA1_05557	ncbi	1489.84	1847.62	1132.07	0.612718	1.63207	-0.706706	5.66276e-13	2.02411e-12		ppk	polyphosphate kinase	Polyphosphate kinase	MCR_1157	0	Central intermediary metabolism	Phosphorus compounds
VBIMorCat162853_1715	EA1_08447	ncbi	597.778	1018.74	176.819	0.173566	5.76149	-2.52644	1.96385e-73	1.18655e-71			type III restriction system methylase	type III restriction system methylase	MCR_1792	2.6e-111	DNA metabolism	Restriction/modification
VBIMorCat162853_1486	EA1_07342	ncbi	870.239	1307.1	433.38	0.331558	3.01606	-1.59267	2.32984e-35	2.96857e-34	ruvC	ruvC	Holliday junction resolvase	Crossover junction endodeoxyribonuclease RuvC	MCR_1541	8.5e-108	DNA metabolism	DNA replication, recombination, and repair
VBIMorCat162853_1770	EA1_08712	ncbi	1493.48	2045.07	941.891	0.460567	2.17124	-1.11852	5.27602e-33	5.98908e-32			putative Holliday junction resolvase	Putative Holliday junction resolvase	MCR_1850	5.6e-88	DNA metabolism	DNA replication, recombination, and repair
VBIMorCat162853_1767	EA1_08697	ncbi	1030.82	1442.73	618.914	0.428986	2.33108	-1.221	8.17854e-33	9.06415e-32	XerD	xerD	tyrosine recombinase XerD	tyrosine recombinase XerD	MCR_1847	4.3e-177	DNA metabolism	DNA replication, recombination, and repair
VBIMorCat162853_1716	EA1_08452	ncbi	964.859	1499.04	430.677	0.287301	3.48067	-1.79936	3.48679e-29	3.23305e-28			site-specific DNA-methyltransferase	type III restriction system endonuclease, putative	MCR_1793	9.9e-58	DNA metabolism	DNA replication, recombination, and repair
VBIMorCat162853_1777	EA1_08742	ncbi	3379.67	4396.57	2362.77	0.537413	1.86077	-0.895897	4.10723e-27	3.51271e-26		parE	DNA topoisomerase IV subunit B	Topoisomerase IV subunit B	MCR_1857	0	DNA metabolism	DNA replication, recombination, and repair
VBIMorCat162853_0569	EA1_02848	ncbi	1682.01	2155.71	1208.3	0.560511	1.78409	-0.835187	9.96879e-20	5.25959e-19			DnaA family protein	Chromosomal replication initiator protein DnaA	MCR_0575	4.9e-142	DNA metabolism	DNA replication, recombination, and repair
VBIMorCat162853_1772	EA1_08722	ncbi	7246.62	8999.65	5493.59	0.610422	1.63821	-0.71212	7.00496e-19	3.57501e-18	RecN	recN	DNA repair protein RecN	DNA repair protein RecN	MCR_1852	0	DNA metabolism	DNA replication, recombination, and repair
VBIMorCat162853_1718	EA1_08462	ncbi	1483.79	2091.81	875.764	0.418663	2.38856	-1.25614	2.48271e-17	1.16253e-16			DNA-cytosine methyltransferase	Modification methylase	MCR_1795	6.2e-242	DNA metabolism	DNA replication, recombination, and repair
VBIMorCat162853_1717	EA1_08457	ncbi	2153.9	2857.1	1450.7	0.507754	1.96946	-0.977798	5.27787e-17	2.38779e-16			putative type II restriction endonuclease	putative type II restriction endonuclease	MCR_1794	1.2e-221	DNA metabolism	Restriction/modification
VBIMorCat162853_0096	EA1_00480	ncbi	1285.49	1763.27	807.702	0.458071	2.18307	-1.12636	4.99097e-16	2.12457e-15	RecG	recG	ATP-dependent DNA helicase RecG	ATP-dependent DNA helicase RecG	MCR_0098	0	DNA metabolism	DNA replication, recombination, and repair
VBIMorCat162853_0146	EA1_00735	ncbi	962.291	1211.03	713.552	0.58921	1.69719	-0.763146	3.14643e-14	1.20764e-13		mutM	formamidopyrimidine-DNA glycosylase	Formamidopyrimidine-DNA glycosylase	MCR_0145	1.7e-178	DNA metabolism	DNA replication, recombination, and repair
VBIMorCat162853_1613	EA1_07930	ncbi	3756.3	4544.55	2968.04	0.653098	1.53116	-0.614628	8.34533e-13	2.94366e-12		topA	DNA topoisomerase I	DNA topoisomerase I	MCR_1685	0	DNA metabolism	DNA replication, recombination, and repair
VBIMorCat162853_1144	EA1_05652	ncbi	3731.69	4528.28	2935.1	0.648172	1.5428	-0.625552	1.54339e-12	5.33351e-12		dnaE	DNA polymerase III, alpha subunit	DNA polymerase III alpha subunit	MCR_1178	0	DNA metabolism	DNA replication, recombination, and repair
VBIMorCat162853_1795	#N/A	#N/A	132.223	184.482	79.9645	0.433455	2.30704	-1.20605	3.22533e-11	1.02217e-10			#N/A	hypothetical protein	MCR_1877	2.2e-19	DNA metabolism	Restriction/modification
VBIMorCat162853_1185	EA1_05883	ncbi	378.618	484.862	272.375	0.561757	1.78013	-0.831982	6.13226e-11	1.91748e-10			NUDIX hydrolase	Mutator mutT protein (7,8-dihydro-8-oxoguanine- triphosphatase) / Thiamin-phosphate pyrophosphorylase-like protein	MCR_1223	3.2e-190	DNA metabolism	DNA replication, recombination, and repair
VBIMorCat162853_1265	EA1_06258	ncbi	745.039	919.257	570.822	0.620961	1.61041	-0.687427	2.3916e-10	7.1557e-10		holA	DNA polymerase III, delta subunit	DNA polymerase III delta subunit	MCR_1297	4.5e-200	DNA metabolism	DNA replication, recombination, and repair
VBIMorCat162853_0519	EA1_02587	ncbi	372.057	464.031	280.083	0.603586	1.65677	-0.728369	6.01684e-09	1.63327e-08	DpnI		putative type II restriction endonuclease DpnI	Type II restriction enzyme DpnI (dpnC)	MCR_0519	3.1e-152	DNA metabolism	Restriction/modification
VBIMorCat162853_0002	EA1_00010	ncbi	928.374	1167.86	688.89	0.589875	1.69528	-0.761519	5.70179e-08	1.41825e-07	DnaA	dnaA	chromosomal replication initiator protein DnaA	Chromosomal replication initiator protein DnaA	MCR_0002	6.9e-273	DNA metabolism	DNA replication, recombination, and repair
VBIMorCat162853_1147	EA1_05667	ncbi	437.972	643.249	232.696	0.361751	2.76433	-1.46693	3.02423e-05	5.85769e-05		tag	DNA-3-methyladenine glycosylase 1	DNA-3-methyladenine glycosylase	MCR_1181	1.7e-112	DNA metabolism	DNA replication, recombination, and repair
VBIMorCat162853_1719	EA1_08467	ncbi	67.2422	86.8587	47.6256	0.548311	1.82378	-0.866934	0.000319077	0.000563271			putative restriction enzyme	Type II restriction endonuclease	MCR_1796	0	DNA metabolism	Restriction/modification
VBIMorCat162853_1752	EA1_08622	ncbi	442.025	564.579	319.472	0.565859	1.76722	-0.821485	0.000332438	0.000585753			type I restriction modification DNA specificity protein	Type I restriction-modification system, specificity subunit S	MCR_1831	1e-116	DNA metabolism	Restriction/modification
VBIMorCat162853_0518	EA1_02582	ncbi	102.259	125.669	78.8488	0.627434	1.59379	-0.672464	0.00297738	0.00471		mboIA	modification methylase MboIA	Modification methylase MboIA (Adenine-specific methyltransferase MboIA) (M.MboIA) (M.MboI A)	MCR_0518	2.2e-36	DNA metabolism	Restriction/modification
VBIMorCat162853_1245	EA1_06158	ncbi	6876.42	10581.4	3171.48	0.299723	3.336	-1.7383	3.02602e-100	5.66774e-98	gcvT	gcvT	glycine cleavage system aminomethyltransferase T	Aminomethyltransferase (glycine cleavage system T protein)	MCR_1279	1.6e-208	Energy metabolism	Amino acids and amines
VBIMorCat162853_0134	EA1_00670	ncbi	8277.71	12518.4	4036.99	0.322484	3.101	-1.6327	8.17115e-79	7.28789e-77	NorB	norB	nitric oxide reductase NorB	Nitric-oxide reductase , quinol-dependent	MCR_0131	0	Energy metabolism	Anaerobic
VBIMorCat162853_1249	EA1_06178	ncbi	7798.03	11630.8	3965.31	0.340933	2.93313	-1.55244	2.03563e-65	9.29936e-64		gcvP	glycine dehydrogenase	Glycine dehydrogenase [decarboxylating] (glycine cleavage system P protein)	MCR_1283	0	Energy metabolism	Amino acids and amines
VBIMorCat162853_0038	EA1_00200	ncbi	1019.35	1596.75	441.955	0.276783	3.61293	-1.85317	3.98907e-56	1.28819e-54			rubredoxin family protein	Rubredoxin-NAD(+) reductase	MCR_0041	6.8e-271	Energy metabolism	Electron transport
VBIMorCat162853_1697	EA1_08352	ncbi	1872.86	2695.96	1049.77	0.389386	2.56815	-1.36073	1.77153e-50	4.14759e-49		tpiA	triosephosphate isomerase	Triosephosphate isomerase	MCR_1772	1.3e-140	Energy metabolism	Glycolysis/gluconeogenesis
VBIMorCat162853_1762	EA1_08672	ncbi	2287.04	3058.31	1515.78	0.495627	2.01764	-1.01267	2.51423e-29	2.34287e-28			phosphomannomutase	Phosphomannomutase	MCR_1842	5.4e-277	Energy metabolism	Sugars
VBIMorCat162853_0714	EA1_03500	ncbi	6671.09	8433.12	4909.05	0.582116	1.71787	-0.780621	6.82064e-22	4.16126e-21		nuoG	NADH dehydrogenase subunit G	NADH-ubiquinone oxidoreductase chain G	MCR_0714	0	Energy metabolism	Electron transport
VBIMorCat162853_1247	EA1_06168	ncbi	3163.75	4200.87	2126.63	0.506237	1.97536	-0.982116	1.14962e-21	6.83566e-21		gcvH	glycine cleavage system protein H	Glycine cleavage system H protein	MCR_1281	1.2e-64	Energy metabolism	Amino acids and amines
VBIMorCat162853_1432	EA1_07092	ncbi	1023.09	1356.39	689.779	0.508539	1.96642	-0.975569	7.11557e-21	4.00224e-20			4-hydroxyphenylacetate 3-monooxygenase reductase component	4-hydroxyphenylacetate 3-monooxygenase, reductase component	MCR_1466	3e-97	Energy metabolism	Electron transport
VBIMorCat162853_1563	EA1_07699	ncbi	197.239	286.183	108.295	0.378411	2.64263	-1.40197	2.43605e-16	1.05375e-15		aceB	malate synthase G	Malate synthase G	MCR_1621	0	Energy metabolism	TCA cycle
VBIMorCat162853_1745	EA1_08582	ncbi	1346.33	1682.81	1009.84	0.600094	1.6664	-0.736739	1.39487e-14	5.47624e-14			putative phosphoglycolate phosphatase	Similar to phosphoglycolate phosphatase, clustered with ubiquinone biosynthesis SAM-dependent O- methyltransferase	MCR_1823	8.9e-131	Energy metabolism	Sugars
VBIMorCat162853_0712	EA1_03490	ncbi	1072.01	1338.39	805.642	0.60195	1.66127	-0.732285	2.43507e-13	8.90798e-13		nuoE	NADH dehydrogenase subunit E	NADH-ubiquinone oxidoreductase chain E	MCR_0712	8.8e-95	Energy metabolism	Electron transport
VBIMorCat162853_1730	EA1_08512	ncbi	1689.48	2059.21	1319.75	0.640903	1.5603	-0.641822	4.44126e-12	1.4881e-11	pgi	pgi	glucose-6-phosphate isomerase	Glucose-6-phosphate isomerase	MCR_1808	0	Energy metabolism	Glycolysis/gluconeogenesis
VBIMorCat162853_1397	EA1_06891	ncbi	897.304	1105.29	689.318	0.623653	1.60346	-0.681185	5.49301e-11	1.72624e-10	queF	queF	7-cyano-7-deazaguanine reductase	NADPH dependent preQ0 reductase	MCR_1430	1.9e-160	Energy metabolism	Electron transport
VBIMorCat162853_0064	EA1_00325	ncbi	6879.94	8337.15	5422.73	0.65043	1.53744	-0.620535	7.30434e-07	1.64435e-06	sdhA	sdhA	succinate dehydrogenase flavoprotein subunit	Succinate dehydrogenase flavoprotein subunit	MCR_0068	0	Energy metabolism	TCA cycle
VBIMorCat162853_0396	EA1_01972	ncbi	8188.02	9841.55	6534.49	0.66397	1.50609	-0.59081	9.50475e-07	2.11179e-06		acnB	bifunctional aconitate hydratase 2/2-methylisocitrate dehydratase	Aconitate hydratase 2 @ 2-methylisocitrate dehydratase	MCR_0394	0	Energy metabolism	TCA cycle
VBIMorCat162853_0482	EA1_02402	ncbi	246.098	300.698	191.498	0.636846	1.57024	-0.650984	3.07683e-05	5.94727e-05			4Fe-4S ferredoxin	4Fe-4S ferredoxin, iron-sulfur binding	MCR_0483	2.4e-48	Energy metabolism	Electron transport
VBIMorCat162853_0601	EA1_02998	ncbi	187.827	229.171	146.483	0.639188	1.56448	-0.645687	0.0205569	0.0288197		fdx	2Fe-2S ferredoxin	Ferredoxin, 2Fe-2S	MCR_0603	3e-61	Energy metabolism	Electron transport
VBIMorCat162853_0802	EA1_03975	ncbi	44.6406	54.8715	34.4096	0.627094	1.59466	-0.673247	0.076564	0.0992418			glyoxalase/bleomycin resistance protein/dioxygenase	Glyoxalase family protein	MCR_0808	2.4e-82	Energy metabolism	Other
VBIMorCat162853_0039	EA1_00205	ncbi	1880.74	2994.06	767.414	0.256312	3.90149	-1.96403	1.04765e-41	1.85118e-40	FadE		putative acyl-CoA dehydrogenase FadE	Butyryl-CoA dehydrogenase	MCR_0042	2.2e-227	Fatty acid and phospholipid metabolism	Degradation
VBIMorCat162853_1732	EA1_08522	ncbi	5137.77	6587.03	3688.52	0.559967	1.78582	-0.836585	9.55109e-23	6.21153e-22		plsB	glycerol-3-phosphate acyltransferase	Glycerol-3-phosphate acyltransferase	MCR_1810	0	Fatty acid and phospholipid metabolism	Biosynthesis
VBIMorCat162853_1443	EA1_07137	ncbi	817.385	1012.29	622.481	0.614924	1.62622	-0.701519	5.28788e-13	1.89373e-12	FadJ		putative enoyl-CoA hydratase/isomerase FadJ	3-hydroxyisobutyryl-CoA hydrolase	MCR_1476	4.5e-236	Fatty acid and phospholipid metabolism	Degradation
VBIMorCat162853_1714	EA1_08442	ncbi	858.082	1058.97	657.2	0.620605	1.61133	-0.688252	2.05071e-11	6.59961e-11		pgpA	phosphatidylglycerophosphatase A	Phosphatidylglycerophosphatase A	MCR_1790	2.2e-110	Fatty acid and phospholipid metabolism	Degradation
VBIMorCat162853_0739	EA1_03628	ncbi	698.263	849.998	546.528	0.642975	1.55527	-0.637165	1.66081e-10	5.06629e-10			putative 3-oxoacid CoA-transferase alpha subunit	Succinyl-CoA:3-ketoacid-coenzyme A transferase subunit A	MCR_0737	1.5e-92	Fatty acid and phospholipid metabolism	Degradation
VBIMorCat162853_0740	EA1_03633	ncbi	369.582	458.058	281.107	0.613693	1.62948	-0.704412	2.36819e-09	6.56155e-09			3-oxoacid CoA-transferase, B subunit	Succinyl-CoA:3-ketoacid-coenzyme A transferase subunit B	MCR_0738	1.1e-71	Fatty acid and phospholipid metabolism	Degradation
VBIMorCat162853_1355	EA1_06696	ncbi	17509.8	21439	13580.5	0.633448	1.57866	-0.658701	3.13837e-08	7.98664e-08			putative acyl-CoA synthetase (long-chain-fatty-acid-CoA ligase) FadD/FadK	Long-chain-fatty-acid--CoA ligase	MCR_1388	0	Fatty acid and phospholipid metabolism	Degradation
VBIMorCat162853_0913	EA1_04515	ncbi	224.639	406.1	43.1781	0.106324	9.40522	-3.23346	4.67345e-74	2.91779e-72			hypothetical protein	Putative phosphatase	MCR_0920	0	Hypothetical proteins	Conserved
VBIMorCat162853_1695	EA1_08342	ncbi	3041.13	4405.69	1676.58	0.380548	2.62779	-1.39385	3.6232e-47	7.71165e-46			hypothetical protein	COG0779: clustered with transcription termination protein NusA	MCR_1770	3.3e-90	Hypothetical proteins	Conserved
VBIMorCat162853_1559	#N/A	#N/A	517.454	816.734	218.175	0.267131	3.74349	-1.90438	3.90995e-46	7.87456e-45			#N/A	hypothetical protein	MCR_1617	2e-26	Hypothetical proteins
VBIMorCat162853_1735	EA1_08537	ncbi	1888.66	2667.42	1109.91	0.416098	2.40328	-1.26501	2.28162e-41	3.95692e-40			hypothetical protein	putative lipoprotein	MCR_1813	1.6e-223	Hypothetical proteins	Conserved
VBIMorCat162853_0583	EA1_02913	ncbi	575.275	855.835	294.716	0.34436	2.90393	-1.53801	2.84085e-39	4.29105e-38			hypothetical protein	hypothetical protein	MCR_0590	1.5e-24	Hypothetical proteins
VBIMorCat162853_1320	#N/A	#N/A	2773.2	3789.18	1757.22	0.463747	2.15635	-1.10859	1.22078e-38	1.75886e-37			#N/A	hypothetical protein	MCR_1352	3.1e-12	Hypothetical proteins
VBIMorCat162853_1394	#N/A	#N/A	230.518	374.127	86.9082	0.232296	4.30486	-2.10597	7.25752e-38	1.02206e-36			#N/A	hypothetical protein	MCR_1427	5.5e-16	Hypothetical proteins
VBIMorCat162853_0138	EA1_00700	ncbi	400.288	610.719	189.857	0.310874	3.21673	-1.6856	2.38661e-35	3.02035e-34			hypothetical protein	hypothetical protein	MCR_0136	2.9e-163	Hypothetical proteins	Conserved
VBIMorCat162853_1560	#N/A	#N/A	435.93	709.948	161.912	0.228062	4.38477	-2.1325	6.79624e-33	7.66829e-32			#N/A	hypothetical protein	MCR_1618	3.8e-23	Hypothetical proteins
VBIMorCat162853_0342	EA1_01707	ncbi	1134.78	1564.56	705	0.450605	2.21924	-1.15006	3.51589e-31	3.5985e-30			yecA family protein	hypothetical protein	MCR_0341	1.1e-118	Hypothetical proteins	Conserved
VBIMorCat162853_1771	EA1_08717	ncbi	1678.96	2247.46	1110.47	0.494099	2.02388	-1.01713	1.489e-29	1.40853e-28			hypothetical protein	UPF0301 protein YqgE	MCR_1851	3.3e-107	Hypothetical proteins	Conserved
VBIMorCat162853_0663	EA1_03275	ncbi	845.03	1164.28	525.776	0.451587	2.21441	-1.14692	2.87209e-28	2.57389e-27			hypothetical protein	hypothetical protein	MCR_0665	2.9e-91	Hypothetical proteins
VBIMorCat162853_0675	EA1_03330	ncbi	304.965	453.71	156.22	0.344317	2.9043	-1.53819	5.32653e-28	4.66196e-27			hypothetical protein	hypothetical protein	MCR_0674	1.4e-18	Hypothetical proteins
VBIMorCat162853_1357	EA1_06706	ncbi	169.609	266.289	72.9283	0.273869	3.65138	-1.86844	4.42565e-27	3.75079e-26			hypothetical protein	hypothetical protein	MCR_1390	1.4e-16	Hypothetical proteins
VBIMorCat162853_0608	EA1_03033	ncbi	5087.37	6613.35	3561.38	0.538514	1.85696	-0.892944	3.7463e-26	2.92368e-25			hypothetical protein	hypothetical protein	MCR_0610	1.4e-122	Hypothetical proteins
VBIMorCat162853_1307	EA1_06471	ncbi	1181.36	1578.63	784.095	0.496693	2.01331	-1.00957	2.73976e-25	2.02829e-24			hypothetical protein	protein of unknown function DUF548	MCR_1339	5.5e-156	Hypothetical proteins	Conserved
VBIMorCat162853_1298	EA1_06418	ncbi	1150.66	1524.77	776.544	0.509286	1.96353	-0.973451	2.02455e-23	1.35428e-22			hypothetical protein	Conserved domain protein	MCR_1329	3e-95	Hypothetical proteins	Conserved
VBIMorCat162853_0580	#N/A	#N/A	489.298	668.72	309.876	0.463388	2.15802	-1.10971	2.55264e-20	1.38582e-19			#N/A	hypothetical protein	MCR_0585	2.8e-15	Hypothetical proteins
VBIMorCat162853_1189	#N/A	#N/A	207.553	302.036	113.071	0.374365	2.67119	-1.41748	9.00581e-20	4.79201e-19			#N/A	hypothetical protein	MCR_1226	3.2e-16	Hypothetical proteins
VBIMorCat162853_1621	EA1_07965	ncbi	708.104	926.192	490.015	0.529064	1.89013	-0.918485	9.36659e-19	4.72874e-18			hypothetical protein	hypothetical protein	MCR_1693	1.4e-18	Hypothetical proteins
VBIMorCat162853_1440	#N/A	#N/A	1677.72	2137.79	1217.64	0.569581	1.75568	-0.812028	9.78366e-19	4.92602e-18			#N/A	hypothetical protein	MCR_1473	9.5e-18	Hypothetical proteins
VBIMorCat162853_0220	EA1_01094	ncbi	231.766	344.01	119.523	0.34744	2.87819	-1.52516	2.28213e-18	1.12782e-17			hypothetical protein	Flagellar motor switch protein	MCR_0220	0	Hypothetical proteins	Conserved
VBIMorCat162853_0401	EA1_01997	ncbi	613.41	803.151	423.668	0.527508	1.89571	-0.922735	3.88183e-17	1.7864e-16			hypothetical protein	Permease of the drug/metabolite transporter (DMT) superfamily	MCR_0399	2.4e-173	Hypothetical proteins	Conserved
VBIMorCat162853_0448	EA1_02232	ncbi	957.106	1240.89	673.319	0.542608	1.84295	-0.882017	1.22138e-16	5.34498e-16			hypothetical protein	Selenoprotein O and cysteine-containing homologs	MCR_0448	3.8e-299	Hypothetical proteins	Conserved
VBIMorCat162853_0101	EA1_00500	ncbi	100.9	153.861	47.9388	0.311572	3.20953	-1.68236	7.80838e-15	3.12502e-14			hypothetical protein	hypothetical protein	MCR_0103	8.4e-19	Hypothetical proteins
VBIMorCat162853_1270	EA1_06278	ncbi	5229.83	6913.91	3545.75	0.512843	1.94992	-0.963412	1.39757e-14	5.47624e-14			hypothetical protein	hypothetical protein	MCR_1302	3.5e-62	Hypothetical proteins
VBIMorCat162853_1346	EA1_06651	ncbi	1219.01	1539.15	898.872	0.584005	1.71231	-0.775947	8.21375e-14	3.09544e-13			hypothetical protein	phosphopantethiene-protein transferase domain family protein	MCR_1378	1.3e-108	Hypothetical proteins
VBIMorCat162853_1306	EA1_06466	ncbi	713.764	910.657	516.87	0.56758	1.76187	-0.817104	9.029e-14	3.38904e-13			hypothetical protein	hypothetical protein	MCR_1338	3.5e-28	Hypothetical proteins
VBIMorCat162853_1801	EA1_08854	ncbi	199.27	272.272	126.269	0.463759	2.15629	-1.10855	1.28288e-13	4.78653e-13			hypothetical protein	hypothetical protein	MCR_1883	1.8e-14	Hypothetical proteins
VBIMorCat162853_1786	EA1_08779	ncbi	378.998	495.066	262.931	0.531103	1.88287	-0.912936	1.95758e-13	7.20343e-13			hypothetical protein	hypothetical protein	MCR_1865	2.9e-23	Hypothetical proteins
VBIMorCat162853_0799	#N/A	#N/A	641.539	877.49	405.589	0.462215	2.1635	-1.11336	2.51118e-13	9.1329e-13			#N/A	hypothetical protein	MCR_0806	1.4e-16	Hypothetical proteins
VBIMorCat162853_0536	#N/A	#N/A	257.026	347.501	166.552	0.479285	2.08644	-1.06104	2.52872e-13	9.1611e-13			#N/A	hypothetical protein	MCR_0536	3.2e-16	Hypothetical proteins
VBIMorCat162853_1209	EA1_05988	ncbi	1537.24	1885.3	1189.18	0.630763	1.58538	-0.664829	1.06745e-12	3.73948e-12			hypothetical protein	Protein of unknown function DUF676, hydrolase domain protein	MCR_1246	2e-128	Hypothetical proteins	Conserved
VBIMorCat162853_0202	EA1_01009	ncbi	437.777	567.586	307.968	0.542593	1.843	-0.882058	2.12184e-12	7.29211e-12			hypothetical protein	hypothetical protein	MCR_0202	5.5e-122	Hypothetical proteins	Conserved
VBIMorCat162853_1378	#N/A	#N/A	249.426	335.259	163.593	0.48796	2.04935	-1.03517	3.04626e-12	1.03176e-11			#N/A	hypothetical protein	MCR_1410	4.9e-19	Hypothetical proteins
VBIMorCat162853_1403	EA1_06921	ncbi	2432.38	2931.25	1933.5	0.659617	1.51603	-0.6003	3.3836e-12	1.13984e-11			hypothetical protein	hypothetical protein	MCR_1436	6.5e-178	Hypothetical proteins
VBIMorCat162853_1644	EA1_08091	ncbi	61.8842	98.4696	25.2988	0.25692	3.89226	-1.96061	3.98799e-12	1.34102e-11			hypothetical protein	hypothetical protein	MCR_1716	1.3e-25	Hypothetical proteins
VBIMorCat162853_1030	EA1_05102	ncbi	306.568	398.123	215.012	0.540064	1.85163	-0.888798	3.17465e-11	1.00782e-10			hypothetical protein	hypothetical protein	MCR_1060	6.5e-21	Hypothetical proteins
VBIMorCat162853_1096	EA1_05437	ncbi	236.662	314.955	158.369	0.502832	1.98874	-0.991852	4.67038e-11	1.47515e-10			hypothetical protein	hypothetical protein	MCR_1131	2.4e-65	Hypothetical proteins
VBIMorCat162853_0427	EA1_02132	ncbi	1058.32	1287.36	829.285	0.644176	1.55237	-0.634474	6.44455e-11	2.01177e-10			hypothetical protein	PlcB, ORFX, ORFP, ORFB, ORFA, ldh gene	MCR_0426	1.8e-61	Hypothetical proteins	Conserved
VBIMorCat162853_0149	#N/A	#N/A	108.41	168.52	48.2993	0.286609	3.48908	-1.80285	1.18824e-10	3.66651e-10			#N/A	hypothetical protein	MCR_0148	7.5e-22	Hypothetical proteins
VBIMorCat162853_0136	EA1_00685	ncbi	33.8593	57.2822	10.4363	0.182192	5.48873	-2.45647	1.39382e-10	4.2727e-10			hypothetical protein	hypothetical protein	MCR_0134	1.6e-15	Hypothetical proteins
VBIMorCat162853_1162	EA1_05747	ncbi	527.991	661.791	394.191	0.595643	1.67886	-0.747481	2.13724e-10	6.42543e-10			hypothetical protein	Putative membrane protein	MCR_1196	1.8e-167	Hypothetical proteins	Conserved
VBIMorCat162853_0242	#N/A	#N/A	86.3073	124.143	48.4714	0.390448	2.56116	-1.3568	4.47085e-09	1.22784e-08			#N/A	hypothetical protein	MCR_0242	1.1e-22	Hypothetical proteins
VBIMorCat162853_1248	EA1_06173	ncbi	128.682	175.786	81.5777	0.464074	2.15483	-1.10757	5.71438e-09	1.55794e-08			hypothetical protein	hypothetical protein	MCR_1282	5.4e-14	Hypothetical proteins
VBIMorCat162853_1562	EA1_07694	ncbi	48.4795	75.9174	21.0416	0.277164	3.60797	-1.85119	5.90212e-09	1.60445e-08			hypothetical protein	hypothetical protein	MCR_1620	1.1e-24	Hypothetical proteins
VBIMorCat162853_1601	EA1_07870	ncbi	89.1604	126.514	51.807	0.409497	2.44202	-1.28807	7.82705e-09	2.09131e-08			hypothetical protein	FIG00697424: hypothetical protein	MCR_1674	1.6e-117	Hypothetical proteins	Conserved
VBIMorCat162853_1798	EA1_08839	ncbi	246.027	373.443	118.61	0.317612	3.1485	-1.65466	2.41799e-08	6.24676e-08			hypothetical protein	hypothetical protein	MCR_1880	1.8e-84	Hypothetical proteins
VBIMorCat162853_0077	EA1_00385	ncbi	123.963	165.118	82.8075	0.501505	1.994	-0.995665	2.51995e-08	6.48333e-08			hypothetical protein	hypothetical protein	MCR_0082	1.4e-14	Hypothetical proteins
VBIMorCat162853_0780	EA1_03870	ncbi	56.4815	83.9599	29.0031	0.34544	2.89486	-1.53349	2.60042e-08	6.68118e-08			hypothetical protein	hypothetical protein	MCR_0786	7.5e-22	Hypothetical proteins
VBIMorCat162853_0339	EA1_01692	ncbi	382.407	472.043	292.771	0.620221	1.61233	-0.689145	5.12642e-08	1.28195e-07			hypothetical protein	hypothetical protein	MCR_0338	7.1e-50	Hypothetical proteins
VBIMorCat162853_1160	EA1_05737	ncbi	102.509	139.977	65.0418	0.464661	2.15211	-1.10575	6.62915e-08	1.64583e-07			hypothetical protein	FIG003276: zinc-binding protein	MCR_1194	1.1e-31	Hypothetical proteins	Conserved
VBIMorCat162853_0726	EA1_03565	ncbi	306.537	381.765	231.309	0.605893	1.65046	-0.722866	2.5066e-07	5.92786e-07			hypothetical protein	FIG00968662: hypothetical protein	MCR_0726	1.5e-130	Hypothetical proteins	Conserved
VBIMorCat162853_0586	#N/A	#N/A	56.445	81.7377	31.1523	0.381126	2.6238	-1.39166	2.57942e-07	6.09237e-07			#N/A	hypothetical protein	MCR_0592	2.5e-18	Hypothetical proteins
VBIMorCat162853_0775	EA1_03825	ncbi	178.071	230.643	125.5	0.54413	1.8378	-0.877978	2.72225e-07	6.40551e-07			hypothetical protein	hemagglutinin/hemolysin-related protein	MCR_0781	5.2e-218	Hypothetical proteins
VBIMorCat162853_1171	EA1_05808	ncbi	203.789	261.068	146.509	0.561192	1.78192	-0.833434	4.23243e-07	9.82323e-07			hypothetical protein	hypothetical protein	MCR_1204	1.1e-111	Hypothetical proteins
VBIMorCat162853_0790	#N/A	#N/A	17.2948	30.6184	3.97118	0.129699	7.71016	-2.94676	4.43925e-07	1.02651e-06			#N/A	hypothetical protein	MCR_0796	1.9e-20	Hypothetical proteins
VBIMorCat162853_0099	#N/A	#N/A	124.658	164.303	85.0134	0.517419	1.93267	-0.950594	1.20655e-06	2.65242e-06			#N/A	hypothetical protein	MCR_0102	5.4e-14	Hypothetical proteins
VBIMorCat162853_1600	EA1_07865	ncbi	82.9179	113.26	52.5759	0.464206	2.15422	-1.10716	1.62053e-06	3.5171e-06			hypothetical protein	unknown function	MCR_1673	8.6e-144	Hypothetical proteins
VBIMorCat162853_0378	#N/A	#N/A	11.9416	21.7349	2.14818	0.0988354	10.1178	-3.33883	2.53952e-06	5.40514e-06			#N/A	hypothetical protein	MCR_0375	3.7e-19	Hypothetical proteins
VBIMorCat162853_1655	#N/A	#N/A	34.9444	53.5646	16.3241	0.304756	3.28131	-1.71427	7.39701e-06	1.51748e-05			#N/A	hypothetical protein	MCR_1727	9.4e-16	Hypothetical proteins
VBIMorCat162853_0690	#N/A	#N/A	136.186	179.768	92.6036	0.515128	1.94126	-0.956996	9.75882e-06	1.98893e-05			#N/A	hypothetical protein	MCR_0688	2.8e-17	Hypothetical proteins
VBIMorCat162853_1156	EA1_05717	ncbi	341.615	413.339	269.891	0.652954	1.5315	-0.614947	9.97735e-06	2.02905e-05			hypothetical protein	hypothetical protein	MCR_1190	1.1e-31	Hypothetical proteins
VBIMorCat162853_0326	EA1_01627	ncbi	229.375	282.052	176.698	0.626472	1.59624	-0.674679	1.03374e-05	2.1e-05			hypothetical protein	Sll1830 protein	MCR_0326	6.3e-51	Hypothetical proteins
VBIMorCat162853_1692	EA1_08327	ncbi	331.598	402.725	260.471	0.64677	1.54614	-0.628675	1.15724e-05	2.3382e-05			hypothetical protein	hypothetical protein	MCR_1766	3.3e-90	Hypothetical proteins
VBIMorCat162853_1143	EA1_05647	ncbi	158.886	216.992	100.78	0.464442	2.15312	-1.10643	2.37084e-05	4.63526e-05			hypothetical protein	hypothetical protein	MCR_1177	1.3e-21	Hypothetical proteins
VBIMorCat162853_1488	#N/A	#N/A	130.232	162.561	97.9021	0.602246	1.66045	-0.731574	2.62246e-05	5.1059e-05			#N/A	hypothetical protein	MCR_1544	7.3e-18	Hypothetical proteins
VBIMorCat162853_1821	EA1_08954	ncbi	59.7273	97.8781	21.5765	0.220442	4.53633	-2.18153	3.713e-05	7.09772e-05			hypothetical protein	Protein YidD	MCR_1903	2.6e-60	Hypothetical proteins	Conserved
VBIMorCat162853_0961	EA1_04767	ncbi	122.597	153.097	92.0968	0.601558	1.66235	-0.733225	4.41754e-05	8.41714e-05			hypothetical protein	hypothetical protein	MCR_0990	1.6e-32	Hypothetical proteins
VBIMorCat162853_1317	#N/A	#N/A	189.666	230.688	148.643	0.644344	1.55197	-0.634097	8.42391e-05	0.000156528			#N/A	hypothetical protein	MCR_1349	1.6e-13	Hypothetical proteins
VBIMorCat162853_0787	EA1_03905	ncbi	16.339	26.5417	6.13639	0.231198	4.32529	-2.1128	0.000285425	0.000506115			hypothetical protein	hypothetical protein	MCR_0793	3.2e-18	Hypothetical proteins
VBIMorCat162853_1782	#N/A	#N/A	132.041	158.847	105.236	0.662496	1.50944	-0.594016	0.00035342	0.000620972			#N/A	hypothetical protein	MCR_1861	0.00065	Hypothetical proteins
VBIMorCat162853_0106	EA1_00530	ncbi	100.444	122.052	78.8354	0.645916	1.54819	-0.630582	0.000858892	0.00144538			hypothetical protein	Protein of unknown function DUF924	MCR_0105	4.6e-98	Hypothetical proteins	Conserved
VBIMorCat162853_1634	EA1_08030	ncbi	17.7236	26.931	8.51625	0.316225	3.16231	-1.66098	0.00115411	0.0019079			hypothetical protein	hypothetical protein	MCR_1706	4.7e-32	Hypothetical proteins
VBIMorCat162853_0774	EA1_03820	ncbi	108.877	132.48	85.2738	0.643674	1.55358	-0.635598	0.00126173	0.00207847			hypothetical protein	hypothetical protein	MCR_0780	1.2e-68	Hypothetical proteins
VBIMorCat162853_0636	#N/A	#N/A	9.31197	15.9202	2.70372	0.169829	5.88828	-2.55785	0.00159165	0.00259006			#N/A	hypothetical protein	MCR_0639	3.6e-13	Hypothetical proteins
VBIMorCat162853_0299	EA1_01491	ncbi	56.7752	73.1699	40.3804	0.551871	1.81202	-0.857596	0.00180081	0.00291522			hypothetical protein	hypothetical protein	MCR_0297	9.8e-22	Hypothetical proteins
VBIMorCat162853_0934	EA1_04637	ncbi	122.372	147.978	96.7655	0.653916	1.52925	-0.612823	0.00307873	0.00486211			hypothetical protein	hypothetical protein	MCR_0948	9.8e-39	Hypothetical proteins
VBIMorCat162853_1738	#N/A	#N/A	9.57976	16.2253	2.9342	0.180841	5.52973	-2.46721	0.00536861	0.00822865			#N/A	hypothetical protein	MCR_1816	1.9e-20	Hypothetical proteins
VBIMorCat162853_0957	EA1_04752	ncbi	94.275	115.544	73.0059	0.631845	1.58267	-0.662356	0.00614659	0.00932191			hypothetical protein	hypothetical protein	MCR_0987	3.1e-29	Hypothetical proteins
VBIMorCat162853_0048	EA1_00250	ncbi	72.195	91.1697	53.2203	0.58375	1.71306	-0.776577	0.00831836	0.0124742			hypothetical protein	hypothetical protein	MCR_0051	8.6e-23	Hypothetical proteins
VBIMorCat162853_0152	EA1_00765	ncbi	37.7406	46.6901	28.7911	0.616642	1.62169	-0.697496	0.0285208	0.0393658			hypothetical protein	hypothetical protein	MCR_0151	8.2e-17	Hypothetical proteins
VBIMorCat162853_0737	#N/A	#N/A	23.7977	39.4041	8.19132	0.20788	4.81046	-2.26618	0.0337499	0.0461413			#N/A	hypothetical protein	MCR_0735	4.2e-16	Hypothetical proteins
VBIMorCat162853_0773	EA1_03815	ncbi	48.2188	61.2262	35.2114	0.575104	1.73882	-0.798105	0.037468	0.0508534			hypothetical protein	hypothetical protein	MCR_0779	3.2e-71	Hypothetical proteins
VBIMorCat162853_0613	#N/A	#N/A	12.7878	17.1939	8.38165	0.487478	2.05138	-1.03659	0.0449215	0.0602707			#N/A	hypothetical protein	MCR_0616	4.2e-16	Hypothetical proteins
VBIMorCat162853_1778	EA1_08747	ncbi	9.29634	12.9912	5.60147	0.431173	2.31925	-1.21366	0.0478033	0.0637264			hypothetical protein	hypothetical protein	MCR_1858	9.5e-18	Hypothetical proteins
VBIMorCat162853_0140	#N/A	#N/A	8.35927	14.1484	2.57019	0.18166	5.5048	-2.46069	0.0788979	0.102126			#N/A	hypothetical protein	MCR_0139	6.2e-15	Hypothetical proteins
VBIMorCat162853_1635	EA1_08035	ncbi	16.8444	22.8897	10.7991	0.47179	2.11959	-1.08378	0.0844363	0.10885			hypothetical protein	hypothetical protein	MCR_1707	4e-27	Hypothetical proteins
VBIMorCat162853_1761	#N/A	#N/A	22.3099	28.4133	16.2066	0.570388	1.75319	-0.809985	0.0919049	0.117822			#N/A	hypothetical protein	MCR_1840	3.6e-13	Hypothetical proteins
VBIMorCat162853_1636	EA1_08040	ncbi	2.85247	4.70786	0.997085	0.211792	4.72162	-2.23928	0.099616	0.127012			hypothetical protein	hypothetical protein	MCR_1708	8.1e-15	Hypothetical proteins
VBIMorCat162853_1035	EA1_05127	ncbi	5.47329	8.933	2.01359	0.22541	4.43637	-2.14938	0.151027	0.187457			hypothetical protein	hypothetical protein	MCR_1065	5.5e-16	Hypothetical proteins
VBIMorCat162853_1587	#N/A	#N/A	6.47717	8.56222	4.39212	0.512966	1.94945	-0.963066	0.223673	0.267693			#N/A	hypothetical protein	MCR_1659	1.2e-07	Hypothetical proteins
VBIMorCat162853_0183	#N/A	#N/A	3.304	4.72794	1.88006	0.397648	2.51479	-1.33044	0.226315	0.270682			#N/A	hypothetical protein	MCR_0182	6.2e-15	Hypothetical proteins
VBIMorCat162853_1374	#N/A	#N/A	6.21155	8.607	3.8161	0.443372	2.25544	-1.17341	0.259584	0.306558			#N/A	hypothetical protein	MCR_1407	1.2e-17	Hypothetical proteins
VBIMorCat162853_0940	EA1_04677	ncbi	5.28548	6.71615	3.85481	0.573961	1.74228	-0.800975	0.303176	0.354241			hypothetical protein	hypothetical protein	MCR_0969	1.6e-15	Hypothetical proteins
VBIMorCat162853_0092	EA1_00460	ncbi	1.69993	2.4416	0.958253	0.392469	2.54798	-1.34935	0.52638	0.579127			hypothetical protein	hypothetical protein	MCR_0094	3e-25	Hypothetical proteins
VBIMorCat162853_1616	#N/A	#N/A	1.31398	2.4169	0.211067	0.0873294	11.4509	-3.51739	0.596112	0.64651			#N/A	hypothetical protein	MCR_1688	2.7e-13	Hypothetical proteins
VBIMorCat162853_0314	EA1_01568	ncbi	1.799	2.38985	1.20815	0.505535	1.9781	-0.984118	0.73276	0.774963			hypothetical protein	hypothetical protein	MCR_0312	9.8e-39	Hypothetical proteins
VBIMorCat162853_0633	#N/A	#N/A	1.42472	1.83294	1.0165	0.554573	1.80319	-0.850552	0.750938	0.791061			#N/A	hypothetical protein	MCR_0636	8.2e-17	Hypothetical proteins
VBIMorCat162853_0581	EA1_02903	ncbi	845.404	1256.18	434.632	0.345996	2.89021	-1.53117	1.39956e-44	2.67487e-43			IS4 family transposase	Transposase	MCR_0586	4.7e-49	Mobile and extrachromosomal element functions	Transposon functions
VBIMorCat162853_0024	EA1_00120	ncbi	1873.63	2615.81	1131.45	0.432543	2.31191	-1.20908	3.05684e-37	4.11903e-36	Cas1	cas1	CRISPR-associated protein Cas1	CRISPR-associated protein Cas1	MCR_0025	3.1e-186	Mobile and extrachromosomal element functions	Other
VBIMorCat162853_1452	EA1_07177	ncbi	1301.92	1703.97	899.861	0.528096	1.8936	-0.921129	1.69352e-21	9.9747e-21	XerC	xerC	tyrosine recombinase subunit XerC	phage integrase	MCR_1486	2.1e-191	Mobile and extrachromosomal element functions	Prophage functions
VBIMorCat162853_0637	EA1_03150	ncbi	149.227	201.245	97.2093	0.483039	2.07022	-1.04979	0.000874554	0.00147041			CRISPR-associated protein NE0113 (Cas_NE0113) family protein	alkylated DNA repair protein	MCR_0640	6.8e-218	Mobile and extrachromosomal element functions	Other
VBIMorCat162853_0643	EA1_03180	ncbi	21.5075	27.8602	15.1548	0.54396	1.83837	-0.878426	0.0197981	0.0278183			IS200 family transposase	transposase	MCR_0646	5.5e-52	Mobile and extrachromosomal element functions	Transposon functions
VBIMorCat162853_1112	EA1_05507	ncbi	1735.82	2509.79	961.841	0.383236	2.60936	-1.3837	3.15509e-51	7.87931e-50	HemK	hemK	protein methyltransferase HemK	Methylase of polypeptide chain release factors	MCR_1147	1.8e-169	Protein fate	Protein modification and repair
VBIMorCat162853_0076	EA1_00380	ncbi	3811.57	5464.94	2158.2	0.394917	2.53218	-1.34038	9.43355e-51	2.26526e-49			prolyl endopeptidase	Prolyl endopeptidase	MCR_0081	0	Protein fate	Degradation of proteins, peptides, and glycopeptides
VBIMorCat162853_1696	EA1_08347	ncbi	740.608	974.048	507.167	0.52068	1.92057	-0.941532	1.53433e-19	8.02737e-19	secG	secG	preprotein translocase subunit SecG	Preprotein translocase subunit SecG (TC 3.A.5.1.1)	MCR_1771	1.8e-48	Protein fate	Protein and peptide secretion and trafficking
VBIMorCat162853_1773	EA1_08727	ncbi	2725.33	3441.9	2008.76	0.583621	1.71344	-0.776897	1.22478e-17	5.86702e-17	def	def	peptide deformylase	Peptide deformylase	MCR_1853	9.2e-101	Protein fate	Protein modification and repair
VBIMorCat162853_1509	EA1_07442	ncbi	23359	28813	17904.9	0.621415	1.60923	-0.68637	2.6061e-17	1.21726e-16	secY	secY	preprotein translocase subunit SecY	Preprotein translocase secY subunit (TC 3.A.5.1.1)	MCR_1565	4.4e-232	Protein fate	Protein and peptide secretion and trafficking
VBIMorCat162853_0267	EA1_01347	ncbi	643.778	840.147	447.41	0.532538	1.8778	-0.909043	4.17493e-15	1.69623e-14			biotin/lipoate A/B protein ligase	Biotin-protein ligase / Biotin operon repressor	MCR_0267	1.9e-173	Protein fate	Protein modification and repair
VBIMorCat162853_1663	EA1_08186	ncbi	1788.09	2226.73	1349.44	0.606021	1.65011	-0.722561	5.99672e-15	2.41545e-14			M48 family zinc metallopeptidase	Zn-dependent protease with chaperone function	MCR_1735	1.2e-153	Protein fate	Degradation of proteins, peptides, and glycopeptides
VBIMorCat162853_1235	EA1_06108	ncbi	1553.88	1935.01	1172.75	0.606068	1.64998	-0.722447	2.65594e-14	1.02147e-13			rhomboid family protein	possible rhomboid family protein	MCR_1270	1.5e-132	Protein fate	Protein modification and repair
VBIMorCat162853_0083	EA1_00415	ncbi	1045.02	1277.19	812.846	0.636433	1.57126	-0.651919	7.38202e-10	2.13043e-09	ClpP	clpP	ATP-dependent Clp protease proteolytic subunit ClpP	ATP-dependent Clp protease proteolytic subunit	MCR_0088	1.1e-120	Protein fate	Degradation of proteins, peptides, and glycopeptides
VBIMorCat162853_0602	EA1_03003	ncbi	809.862	992.251	627.472	0.632372	1.58135	-0.661155	0.0152641	0.0218743	hscA	hscA	chaperone protein HscA	Chaperone protein HscA	MCR_0604	0	Protein fate	Protein folding and stabilization
VBIMorCat162853_0417	EA1_02082	ncbi	2968.95	4596.21	1341.68	0.291911	3.426	-1.7764	1.10896e-93	1.59775e-91			tRNA pseudouridine synthase C	tRNA pseudouridine synthase C ## tRNA Psi65	MCR_0416	2.6e-149	Protein synthesis	tRNA and rRNA base modification
VBIMorCat162853_0437	EA1_02177	ncbi	2684.29	4178.37	1190.22	0.284852	3.511	-1.81171	3.04711e-90	4.0766e-88			FtsJ-like methyltransferase family protein	Cell division protein FtsJ / Ribosomal RNA large subunit methyltransferase E	MCR_0436	4.6e-115	Protein synthesis	tRNA and rRNA base modification
VBIMorCat162853_1229	EA1_06078	ncbi	2005.96	3060.22	951.694	0.310989	3.216	-1.68507	6.02925e-78	4.87112e-76		rsgA	ribosome small subunit-dependent GTPase A	Ribosome small subunit-stimulated GTPase EngC	MCR_1264	1.8e-207	Protein synthesis	Translation factors
VBIMorCat162853_1321	EA1_06536	ncbi	25399.5	35985.8	14813.1	0.411637	2.42932	-1.28055	1.09272e-57	3.79011e-56	rplM	rplM	50S ribosomal protein L13	LSU ribosomal protein L13p (L13Ae)	MCR_1353	5.9e-79	Protein synthesis	Ribosomal proteins: synthesis and modification
VBIMorCat162853_1322	EA1_06541	ncbi	15810.1	22261.7	9358.55	0.420387	2.37876	-1.25021	6.42601e-54	1.91046e-52	rpsI	rpsI	30S ribosomal protein S9	SSU ribosomal protein S9p (S16e)	MCR_1354	2.1e-66	Protein synthesis	Ribosomal proteins: synthesis and modification
VBIMorCat162853_0393	EA1_01957	ncbi	2727.94	3921.88	1533.99	0.391137	2.55665	-1.35426	8.20341e-53	2.40078e-51	trmD	trmD	tRNA (guanine-N(1)-)-methyltransferase	tRNA (Guanine37-N1) -methyltransferase	MCR_0390	5.8e-145	Protein synthesis	tRNA and rRNA base modification
VBIMorCat162853_1543	EA1_07619	ncbi	5866.61	8082	3651.23	0.451773	2.2135	-1.14633	4.20007e-45	8.19451e-44	rpsU	rpsU	30S ribosomal protein S21	SSU ribosomal protein S21p	MCR_1601	1.1e-33	Protein synthesis	Ribosomal proteins: synthesis and modification
VBIMorCat162853_1439	EA1_07122	ncbi	1151.92	1648.87	654.976	0.397227	2.51746	-1.33197	2.07926e-36	2.72339e-35		rluE	ribosomal large subunit pseudouridine synthase E	Ribosomal large subunit pseudouridine synthase E ## LSU Psi2457	MCR_1472	4.3e-143	Protein synthesis	tRNA and rRNA base modification
VBIMorCat162853_0585	EA1_02923	ncbi	6086.86	8172.23	4001.49	0.489645	2.0423	-1.03019	6.38714e-35	7.87047e-34	alaS	alaS	alanyl-tRNA synthetase	Alanyl-tRNA synthetase	MCR_0591	0	Protein synthesis	tRNA aminoacylation
VBIMorCat162853_1504	EA1_07417	ncbi	8882.73	11513.4	6252	0.543018	1.84156	-0.880929	1.14238e-26	9.46764e-26	rplQ	rplQ	50S ribosomal protein L17	LSU ribosomal protein L17p	MCR_1560	4.7e-49	Protein synthesis	Ribosomal proteins: synthesis and modification
VBIMorCat162853_0255	EA1_01292	ncbi	40301.9	51905.6	28698.1	0.55289	1.80868	-0.854936	1.96939e-26	1.58994e-25	rplJ	rplJ	50S ribosomal protein L10	LSU ribosomal protein L10p (P0)	MCR_0255	1.9e-86	Protein synthesis	Ribosomal proteins: synthesis and modification
VBIMorCat162853_0842	EA1_04170	ncbi	861.205	1182.19	540.222	0.456968	2.18834	-1.12983	9.11412e-26	6.88337e-25		rluB	ribosomal large subunit pseudouridine synthase B	Ribosomal large subunit pseudouridine synthase B ## LSU Psi2605	MCR_0847	3.6e-187	Protein synthesis	tRNA and rRNA base modification
VBIMorCat162853_0256	EA1_01297	ncbi	21220.3	27060.3	15380.3	0.56837	1.75942	-0.815097	1.78429e-25	1.32618e-24	rplL	rplL	50S ribosomal protein L7/L12	LSU ribosomal protein L7/L12 (P1/P2)	MCR_0256	1.3e-59	Protein synthesis	Ribosomal proteins: synthesis and modification
VBIMorCat162853_1607	EA1_07900	ncbi	844.565	1135.33	553.803	0.487793	2.05005	-1.03566	2.14148e-23	1.4274e-22		rrmA	23S ribosomal RNA G745 methyltransferase	Ribosomal RNA large subunit methyltransferase A	MCR_1679	2e-164	Protein synthesis	tRNA and rRNA base modification
VBIMorCat162853_1507	EA1_07432	ncbi	13228.7	16702.2	9755.21	0.584068	1.71213	-0.775793	3.65235e-22	2.28029e-21		rpsK	30S ribosomal protein S11	SSU ribosomal protein S11p (S14e)	MCR_1563	3.2e-69	Protein synthesis	Ribosomal proteins: synthesis and modification
VBIMorCat162853_0394	EA1_01962	ncbi	9396.62	12485	6308.26	0.505268	1.97915	-0.984881	6.13136e-22	3.79011e-21	rplS	rplS	50S ribosomal protein L19	LSU ribosomal protein L19p	MCR_0391	1.2e-62	Protein synthesis	Ribosomal proteins: synthesis and modification
VBIMorCat162853_1513	EA1_07462	ncbi	11206.7	14120.7	8292.62	0.587267	1.7028	-0.767911	6.54081e-22	4.02991e-21	rplR	rplR	50S ribosomal protein L18	LSU ribosomal protein L18p (L5e)	MCR_1569	2.6e-58	Protein synthesis	Ribosomal proteins: synthesis and modification
VBIMorCat162853_1508	EA1_07437	ncbi	14525.4	18184.2	10866.5	0.597581	1.67341	-0.742795	6.77001e-22	4.14386e-21	rpsM	rpsM	30S ribosomal protein S13	SSU ribosomal protein S13p (S18e)	MCR_1564	8.9e-61	Protein synthesis	Ribosomal proteins: synthesis and modification
VBIMorCat162853_1145	EA1_05657	ncbi	557.97	761.674	354.266	0.465115	2.15001	-1.10434	6.03119e-21	3.42316e-20			tRNA/rRNA methyltransferase	tRNA:Cm32/Um32 methyltransferase	MCR_1179	3.3e-162	Protein synthesis	tRNA and rRNA base modification
VBIMorCat162853_1506	EA1_07427	ncbi	17921.5	23538.8	12304.2	0.522721	1.91307	-0.935888	2.31829e-20	1.26226e-19	rpsD	rpsD	30S ribosomal protein S4	SSU ribosomal protein S4p (S9e)	MCR_1562	4.6e-117	Protein synthesis	Ribosomal proteins: synthesis and modification
VBIMorCat162853_1512	EA1_07457	ncbi	13754.2	16831	10677.3	0.634382	1.57634	-0.656575	3.46191e-17	1.59708e-16	rpsE	rpsE	30S ribosomal protein S5	SSU ribosomal protein S5p (S2e)	MCR_1568	4.8e-87	Protein synthesis	Ribosomal proteins: synthesis and modification
VBIMorCat162853_1510	EA1_07447	ncbi	17433.8	21327.8	13539.7	0.634836	1.57521	-0.655545	2.50838e-16	1.08005e-15	rplO	rplO	50S ribosomal protein L15	LSU ribosomal protein L15p (L27Ae)	MCR_1566	8.7e-76	Protein synthesis	Ribosomal proteins: synthesis and modification
VBIMorCat162853_1553	EA1_07664	ncbi	674.31	871.76	476.86	0.547008	1.82813	-0.870366	4.04139e-15	1.64555e-14		tilS	tRNA(Ile)-lysidine synthase	tRNA(Ile)-lysidine synthetase	MCR_1611	7.6e-268	Protein synthesis	tRNA and rRNA base modification
VBIMorCat162853_1511	EA1_07452	ncbi	8586.81	10464.4	6709.2	0.641144	1.55971	-0.641279	4.49571e-14	1.71496e-13	rpmD	rpmD	50S ribosomal protein L30	LSU ribosomal protein L30p (L7e)	MCR_1567	2e-26	Protein synthesis	Ribosomal proteins: synthesis and modification
VBIMorCat162853_0370	EA1_01842	ncbi	696.49	922.304	470.677	0.510327	1.95953	-0.970506	5.11062e-10	1.49799e-09			glutamate-tRNA ligase	glutamyl-Q-tRNA synthetase	MCR_0367	2.3e-182	Protein synthesis	tRNA aminoacylation
VBIMorCat162853_1693	EA1_08332	ncbi	7794.66	10170.7	5418.63	0.532769	1.87699	-0.908418	5.60659e-10	1.63824e-09	infB	infB	translation initiation factor IF-2	Translation initiation factor 2	MCR_1768	0	Protein synthesis	Translation factors
VBIMorCat162853_0736	EA1_03610	ncbi	1021.92	1235.1	808.747	0.654804	1.52718	-0.610866	6.30696e-09	1.70461e-08			MiaB family tRNA modifying enzyme	Ribosomal protein S12p Asp88 (E. coli) methylthiotransferase	MCR_0734	9.8e-300	Protein synthesis	tRNA and rRNA base modification
VBIMorCat162853_0860	EA1_04260	ncbi	307.163	384.985	229.341	0.595715	1.67866	-0.747306	5.85583e-07	1.33268e-06			tRNA-specific adenosine deaminase	tRNA-specific adenosine-34 deaminase	MCR_0866	2.1e-85	Protein synthesis	tRNA and rRNA base modification
VBIMorCat162853_1337	EA1_06611	ncbi	291.655	355.857	227.452	0.639166	1.56454	-0.645737	4.36854e-06	9.12182e-06			methyltransferase type 11	3-demethylubiquinone-9 3-methyltransferase	MCR_1369	1.8e-150	Protein synthesis	tRNA and rRNA base modification
VBIMorCat162853_1242	EA1_06138	ncbi	16117	19844.1	12389.8	0.624357	1.60165	-0.679557	0.000114588	0.000210828	rpsF	rpsF	30S ribosomal protein S6	SSU ribosomal protein S6p	MCR_1276	1.1e-71	Protein synthesis	Ribosomal proteins: synthesis and modification
VBIMorCat162853_1233	EA1_06098	ncbi	1402.99	1836.64	969.344	0.52778	1.89473	-0.92199	6.95684e-22	4.23057e-21	dut	dut	deoxyuridine 5'-triphosphate nucleotidohydrolase	Deoxyuridine 5'-triphosphate nucleotidohydrolase	MCR_1268	2.7e-83	Purines, pyrimidines, nucleosides, and nucleotides	2'-Deoxyribonucleotide metabolism
VBIMorCat162853_0588	EA1_02938	ncbi	1532.36	1972.95	1091.78	0.553374	1.8071	-0.853674	1.0235e-18	5.13943e-18		purB	adenylosuccinate lyase	Adenylosuccinate lyase	MCR_0594	1.2e-270	Purines, pyrimidines, nucleosides, and nucleotides	Purine ribonucleotide biosynthesis
VBIMorCat162853_0415	EA1_02072	ncbi	1510.35	1888.1	1132.6	0.59986	1.66705	-0.737301	5.05295e-15	2.0441e-14		purE	phosphoribosylaminoimidazole carboxylase, catalytic subunit	Phosphoribosylaminoimidazole carboxylase catalytic subunit	MCR_0414	1.6e-100	Purines, pyrimidines, nucleosides, and nucleotides	Purine ribonucleotide biosynthesis
VBIMorCat162853_0629	EA1_03125	ncbi	508.669	639.408	377.929	0.591061	1.69187	-0.758622	2.18899e-10	6.55998e-10		apt	adenine phosphoribosyltransferase	Adenine phosphoribosyltransferase	MCR_0632	1.7e-89	Purines, pyrimidines, nucleosides, and nucleotides	Salvage of nucleosides and nucleotides
VBIMorCat162853_0135	EA1_00680	ncbi	234.879	389	80.7569	0.207601	4.81693	-2.26811	8.84107e-46	1.74309e-44	NsrR	nsrR	transcriptional regulator NsrR	Nitrite-sensitive transcriptional repressor NsrR	MCR_0133	1.2e-96	Regulatory functions	DNA interactions
VBIMorCat162853_1741	EA1_08562	ncbi	1010.32	1386.18	634.452	0.457699	2.18484	-1.12753	3.53197e-28	3.15018e-27			LysR family transcriptional regulator	LysR family transcriptional regulator YbhD	MCR_1819	2.1e-172	Regulatory functions	DNA interactions
VBIMorCat162853_1168	EA1_05793	ncbi	215.713	296.734	134.693	0.453917	2.20305	-1.1395	1.78026e-13	6.58979e-13			AsnC family transcriptional regulator	Transcriptional regulator, AsnC family	MCR_1201	3.1e-84	Regulatory functions	DNA interactions
VBIMorCat162853_0565	EA1_02828	ncbi	999.662	1247.66	751.663	0.602458	1.65987	-0.731068	2.09812e-13	7.70543e-13			LysR family transcriptional regulator	COG0583: Transcriptional regulator	MCR_0571	4.1e-171	Regulatory functions	DNA interactions
VBIMorCat162853_1467	EA1_07252	ncbi	1351.2	1626.61	1075.8	0.661372	1.51201	-0.596466	5.93628e-10	1.72918e-09		glnD	[protein-PII] uridylyltransferase	[Protein-PII] uridylyltransferase	MCR_1523	0	Regulatory functions	Protein interactions
VBIMorCat162853_0248	EA1_01239	ncbi	159.645	216.115	103.176	0.477414	2.09462	-1.06669	1.35384e-09	3.83042e-09			DeoR-like transcriptional regulator	transcriptional regulator, putative	MCR_0248	1.4e-173	Regulatory functions	DNA interactions
VBIMorCat162853_0779	EA1_03865	ncbi	71.9161	103.512	40.3201	0.389521	2.56725	-1.36023	3.04408e-08	7.78901e-08			IclR family transcriptional regulator	hypothetical protein	MCR_0785	1.2e-32	Regulatory functions	DNA interactions
VBIMorCat162853_0728	EA1_03575	ncbi	147.377	188.837	105.916	0.560888	1.78289	-0.834215	3.64097e-05	6.97294e-05			phosphotyrosine protein phosphatase	Low molecular weight protein tyrosine phosphatase	MCR_0728	1.5e-90	Regulatory functions	Protein interactions
VBIMorCat162853_0607	EA1_03028	ncbi	434.332	524.257	344.406	0.65694	1.52221	-0.606166	0.0328332	0.0450195			BadM/Rrf2 family transcriptional regulator	Iron-sulfur cluster regulator IscR	MCR_0609	2.2e-91	Regulatory functions	DNA interactions
VBIMorCat162853_1658	EA1_08161	ncbi	1483.79	1973.19	994.382	0.503947	1.98434	-0.988657	2.78802e-23	1.85176e-22	PhoB	phoB	two-component system phosphate regulon response regulator PhoB	Phosphate regulon transcriptional regulatory protein PhoB (SphR)	MCR_1730	2e-128	Signal transduction	Two-component systems
VBIMorCat162853_1657	EA1_08156	ncbi	980.143	1339.95	620.334	0.462952	2.16005	-1.11107	5.31438e-09	1.451e-08	PhoR	phoR	two-component system phosphate regulon sensor histidine kinase PhoR	Phosphate regulon sensor protein PhoR (SphS)	MCR_1729	5.1e-199	Signal transduction	Two-component systems
VBIMorCat162853_1561	EA1_07689	ncbi	2672.6	4062.28	1282.92	0.315813	3.166	-1.66286	6.24169e-78	4.87112e-76			ribonuclease E	Ribonuclease E	MCR_1619	0	Transcription	Degradation of RNA
VBIMorCat162853_0392	EA1_01952	ncbi	5387.16	7599.77	3174.55	0.417716	2.39397	-1.2594	1.42921e-52	3.99539e-51	RimM	rimM	16S rRNA processing protein RimM	16S rRNA processing protein RimM	MCR_0389	2.2e-108	Transcription	RNA processing
VBIMorCat162853_0371	EA1_01852	ncbi	2475.41	3500.03	1450.79	0.414507	2.4125	-1.27053	1.59137e-46	3.31181e-45	DksA	dksA	RNA polymerase-binding protein DksA	C4-type zinc finger protein, DksA/TraR family	MCR_0368	5.8e-77	Transcription	Transcription factors
VBIMorCat162853_1757	EA1_08647	ncbi	4519.07	6141.37	2896.76	0.47168	2.12008	-1.08412	7.65923e-39	1.12959e-37		pcnB	poly(A) polymerase	Poly(A) polymerase	MCR_1836	0	Transcription	RNA processing
VBIMorCat162853_1670	EA1_08216	ncbi	1841.52	3116.08	566.953	0.181944	5.49618	-2.45843	2.63134e-34	3.15929e-33	rho	rho	transcription termination factor Rho	Transcription termination factor Rho	MCR_1741	4.7e-240	Transcription	Transcription factors
VBIMorCat162853_0150	EA1_00755	ncbi	1469.82	2358.07	581.563	0.246627	4.05471	-2.0196	4.43061e-34	5.28569e-33			putative ATP-dependent DEAD/DEAH box RNA-helicase	ATP-dependent RNA helicase NGO0650	MCR_0149	0	Transcription	Other
VBIMorCat162853_1694	EA1_08337	ncbi	7684.56	9941.05	5428.08	0.546026	1.83141	-0.872958	2.93084e-26	2.31623e-25	nusA	nusA	transcription elongation factor NusA	Transcription termination protein NusA	MCR_1769	1.4e-277	Transcription	Transcription factors
VBIMorCat162853_0966	EA1_04792	ncbi	2956.43	3883.91	2028.96	0.5224	1.91424	-0.936773	3.58049e-25	2.64026e-24	RhlB	rhlB	ATP-dependent RNA helicase RhlB	ATP-dependent RNA helicase RhlB	MCR_0995	3.2e-226	Transcription	Degradation of RNA
VBIMorCat162853_1573	EA1_07745	ncbi	1061.33	1419.9	702.759	0.494935	2.02047	-1.01469	9.88545e-24	6.68428e-23		nadR	nicotinamide-nucleotide adenylyltransferase	transcriptional regulator NadR	MCR_1646	4e-201	Transcription	Transcription factors
VBIMorCat162853_1505	EA1_07422	ncbi	26872	36538.6	17205.5	0.470886	2.12366	-1.08655	5.93899e-21	3.38107e-20		rpoA	DNA-directed RNA polymerase subunit alpha	DNA-directed RNA polymerase alpha subunit	MCR_1561	1.4e-186	Transcription	DNA-dependent RNA polymerase
VBIMorCat162853_0258	EA1_01307	ncbi	13100	16143.1	10056.9	0.622982	1.60518	-0.682739	9.21394e-17	4.08951e-16		rpoC	DNA-directed RNA polymerase subunit beta'	DNA-directed RNA polymerase beta' subunit	MCR_0258	0	Transcription	DNA-dependent RNA polymerase
VBIMorCat162853_1301	EA1_06433	ncbi	1444.71	1767.32	1122.11	0.634925	1.57499	-0.655342	1.31576e-13	4.89943e-13		rnt	ribonuclease T	Ribonuclease T	MCR_1332	1.8e-131	Transcription	RNA processing
VBIMorCat162853_0654	EA1_03235	ncbi	1006.39	1220.61	792.171	0.648995	1.54084	-0.623721	5.97656e-10	1.73821e-09			oligoribonuclease	3'-to-5' oligoribonuclease (orn)	MCR_0656	5.8e-111	Transcription	Degradation of RNA
VBIMorCat162853_1130	EA1_05592	ncbi	336.027	413.674	258.381	0.6246	1.60102	-0.678995	1.44294e-07	3.48277e-07			ribonuclease HII	Ribonuclease HII	MCR_1165	2.4e-135	Transcription	Degradation of RNA
VBIMorCat162853_1711	EA1_08427	ncbi	997.885	1265.69	730.075	0.576818	1.73365	-0.793813	1.28082e-06	2.80583e-06	NusB	nusB	transcription termination/antitermination protein NusB	Transcription termination protein NusB	MCR_1786	1e-97	Transcription	Transcription factors
VBIMorCat162853_1822	EA1_08959	ncbi	50.6884	76.6699	24.707	0.322252	3.10317	-1.63374	1.79017e-05	3.54814e-05		rnpA	ribonuclease P protein component	hypothetical protein	MCR_1904	2.6e-41	Transcription	RNA processing
VBIMorCat162853_1662	EA1_08181	ncbi	4979.41	9869.3	89.5217	0.00907073	110.245	-6.78457	0	0	PstS	pstS	phosphate ABC transporter substrate binding protein PstS	Phosphate ABC transporter, periplasmic phosphate-binding protein PstS (TC 3.A.1.7.1)	MCR_1734	2.6e-217	Transport and binding proteins	Anions
VBIMorCat162853_1661	EA1_08176	ncbi	1482.44	2918.58	46.3058	0.0158659	63.028	-5.97793	6.92534e-281	6.48558e-278	PstC	pstC	phosphate transporter permease subunit PstC	Phosphate transport system permease protein PstC (TC 3.A.1.7.1)	MCR_1733	2.2e-178	Transport and binding proteins	Anions
VBIMorCat162853_1737	EA1_08547	ncbi	4784.25	7555.49	2013.01	0.26643	3.753	-1.90817	6.29392e-114	1.68407e-111			putative ABC transporter permease protiein YjgP/YjgQ	FIG000988: Predicted permease	MCR_1815	4.3e-228	Transport and binding proteins	Unknown substrate
VBIMorCat162853_1736	EA1_08542	ncbi	3089.69	4709.59	1469.78	0.312083	3.204	-1.68	1.83752e-83	2.15104e-81			putative ABC transporter permease protein YjgP/YjgQ	FIG000906: Predicted Permease	MCR_1814	2.4e-207	Transport and binding proteins	Unknown substrate
VBIMorCat162853_0452	EA1_02252	ncbi	11356.1	16904.6	5807.52	0.343546	2.911	-1.54142	5.9533e-79	5.57526e-77			putrescine importer	Amino acid permease	MCR_0452	1.5e-268	Transport and binding proteins	Amino acids, peptides and amines
VBIMorCat162853_0473	EA1_02357	ncbi	11765.8	17438.3	6093.42	0.349429	2.862	-1.51693	2.93088e-76	2.03316e-74	AcrA	acrA	RND system membrane fusion protein AcrA	Membrane fusion protein of RND family multidrug efflux pump	MCR_0474	2.8e-261	Transport and binding proteins	Unknown substrate
VBIMorCat162853_1660	EA1_08171	ncbi	932.363	1752.2	112.523	0.064218	15.572	-3.96088	2.4897e-75	1.608e-73	PstA	pstA	phosphate ABC transporter, permease protein PstA	Phosphate transport system permease protein PstA (TC 3.A.1.7.1)	MCR_1732	1.1e-162	Transport and binding proteins	Anions
VBIMorCat162853_0695	EA1_03415	ncbi	6967.85	9870.76	4064.95	0.411817	2.42826	-1.27992	3.03773e-56	9.98188e-55	TbpB	tbpB	transferrin binding protein B TbpB	Outer membrane receptor for lactoferrin or transferrin, lipoprotein B	MCR_0694	6.6e-163	Transport and binding proteins	Cations and iron carrying compounds
VBIMorCat162853_1255	EA1_06208	ncbi	1131.42	1682.28	580.552	0.345098	2.89773	-1.53492	4.03279e-52	1.07906e-50			Na+ solute symporter	Acetate permease ActP (cation/acetate symporter)	MCR_1287	0	Transport and binding proteins	Cations and iron carrying compounds
VBIMorCat162853_1659	EA1_08166	ncbi	681.761	1303.55	59.9763	0.0460101	21.7343	-4.4419	2.08448e-43	3.86557e-42	pstB	pstB	phosphate transporter ATP-binding protein	Phosphate transport ATP-binding protein PstB (TC 3.A.1.7.1)	MCR_1731	8.4e-159	Transport and binding proteins	Anions
VBIMorCat162853_1618	EA1_07950	ncbi	2553.98	3547.75	1560.22	0.439777	2.27388	-1.18515	1.51587e-39	2.32723e-38			extracellular solute-binding protein family 3	ABC basic amino acid transporter, periplasmic binding protein	MCR_1690	2.3e-150	Transport and binding proteins	Unknown substrate
VBIMorCat162853_1275	EA1_06303	ncbi	16985.4	22858.5	11112.2	0.486131	2.05706	-1.04058	4.49468e-37	5.97059e-36	AmiC	oppB	oligopeptide transport system permease protein AmiC	Oligopeptide transport system permease protein OppB (TC 3.A.1.5.1)	MCR_1307	3.3e-281	Transport and binding proteins	Amino acids, peptides and amines
VBIMorCat162853_1399	EA1_06901	ncbi	1188.69	1672.98	704.396	0.421043	2.37505	-1.24796	2.24845e-36	2.92455e-35			ABC transporter ATPase subunit	ABC transporter, ATP-binding protein	MCR_1432	2.6e-181	Transport and binding proteins	Unknown substrate
VBIMorCat162853_1791	EA1_08804	ncbi	2706.28	3668.53	1744.03	0.475402	2.10348	-1.07278	7.70443e-34	8.95239e-33	AfeD	afeD	chelated iron ABC transporter permease protein AfeD	Manganese ABC transporter, inner membrane permease protein SitD	MCR_1870	1.9e-158	Transport and binding proteins	Cations and iron carrying compounds
VBIMorCat162853_1273	EA1_06293	ncbi	4060.91	5429	2692.81	0.496004	2.01611	-1.01158	2.70566e-32	2.96357e-31	OppD	oppD	oligopeptide ABC transport system ATP-binding protein OppD	Oligopeptide transport ATP-binding protein OppD (TC 3.A.1.5.1)	MCR_1305	4.2e-192	Transport and binding proteins	Amino acids, peptides and amines
VBIMorCat162853_1790	EA1_08799	ncbi	5016.06	6655.78	3376.33	0.507279	1.9713	-0.97915	3.66056e-32	3.96314e-31	AfeC	afeC	chelated iron ABC transporter permease protein AfeC	Manganese ABC transporter, inner membrane permease protein SitC	MCR_1869	4.7e-153	Transport and binding proteins	Cations and iron carrying compounds
VBIMorCat162853_0374	EA1_01867	ncbi	1049.49	1460.83	638.154	0.436844	2.28915	-1.19481	1.03595e-31	1.10246e-30	ZnuC	znuC	zinc ABC transporter ATPase subunit ZnuC	Zinc ABC transporter, ATP-binding protein ZnuC	MCR_0371	4e-150	Transport and binding proteins	Cations and iron carrying compounds
VBIMorCat162853_1304	EA1_06456	ncbi	9210.57	12155.4	6265.69	0.515463	1.94	-0.956058	4.19005e-31	4.2652e-30			phosphate transporter family protein	Probable low-affinity inorganic phosphate transporter	MCR_1336	0	Transport and binding proteins	Anions
VBIMorCat162853_1335	EA1_06601	ncbi	749.293	1049.53	449.056	0.427864	2.33719	-1.22478	5.70821e-31	5.74811e-30			ABC transporter substrate binding protein	ABC transporter substrate-binding protein	MCR_1367	5.6e-194	Transport and binding proteins	Unknown substrate
VBIMorCat162853_1360	EA1_06716	ncbi	5463.14	7106.05	3820.24	0.537603	1.86011	-0.895386	6.15215e-28	5.35953e-27	NhaA	nhaA	Na+/H+ antiporter NhaA	Na+/H+ antiporter NhaA type	MCR_1392	4.4e-232	Transport and binding proteins	Cations and iron carrying compounds
VBIMorCat162853_1789	EA1_08794	ncbi	12745	16377.2	9112.75	0.556429	1.79717	-0.84573	9.84689e-27	8.19699e-26	AfeB	afeB	chelated iron ABC transporter ATPase subunit AfeB	Manganese ABC transporter, ATP-binding protein SitB	MCR_1868	8e-170	Transport and binding proteins	Cations and iron carrying compounds
VBIMorCat162853_1267	EA1_06263	ncbi	1911.29	3101.41	721.176	0.232531	4.3005	-2.1045	2.89247e-26	2.29559e-25			M35-like porin protein	porin, Gram-negative type	MCR_1299	5.2e-201	Transport and binding proteins	Porins
VBIMorCat162853_1236	EA1_06113	ncbi	2304.23	3000.79	1607.66	0.535744	1.86656	-0.900384	1.56014e-24	1.10269e-23			ion transport protein	Potassium voltage-gated channel subfamily KQT; possible potassium channel, VIC family	MCR_1271	4.3e-158	Transport and binding proteins	Cations and iron carrying compounds
VBIMorCat162853_0504	EA1_02517	ncbi	3349.89	4335.47	2364.31	0.545341	1.83371	-0.874769	3.22823e-24	2.22297e-23			amino acid transport protein	sodium/alanine symporter family protein	MCR_0505	1e-286	Transport and binding proteins	Amino acids, peptides and amines
VBIMorCat162853_1617	EA1_07945	ncbi	2185.34	2861.99	1508.7	0.527151	1.89699	-0.923711	7.891e-24	5.35502e-23		aotP	phosphate ABC transporter ATP-binding protein	Histidine ABC transporter, ATP-binding protein HisP (TC 3.A.1.3.1)	MCR_1689	6.4e-142	Transport and binding proteins	Amino acids, peptides and amines
VBIMorCat162853_1622	EA1_07970	ncbi	2485.87	3194.35	1777.39	0.556418	1.79721	-0.845758	4.49075e-23	2.97215e-22			amino acid ABC transporter permease protein	Arginine ABC transporter, permease protein ArtQ	MCR_1694	1.5e-132	Transport and binding proteins	Amino acids, peptides and amines
VBIMorCat162853_0474	EA1_02362	ncbi	22360.2	29410.9	15309.4	0.520535	1.9211	-0.941934	1.93167e-22	1.22645e-21	AcrB	acrB	RND system efflux pump AcrB	RND efflux system, inner membrane transporter CmeB	MCR_0475	0	Transport and binding proteins	Unknown substrate
VBIMorCat162853_0691	EA1_03400	ncbi	10251.3	12999.8	7502.77	0.577145	1.73267	-0.792995	4.96397e-22	3.07864e-21	TbpA	tbpA	transferrin binding protein A TbpA	Outer membrane receptor for lactoferrin or transferrin, TonB-dependent protein A	MCR_0690	0	Transport and binding proteins	Cations and iron carrying compounds
VBIMorCat162853_0791	EA1_03920	ncbi	1234.71	2273.27	196.147	0.0862839	11.5896	-3.53476	2.1437e-21	1.24694e-20			TonB-like protein	hypothetical protein	MCR_0797	6.5e-178	Transport and binding proteins	Other
VBIMorCat162853_1620	EA1_07960	ncbi	4269.03	5401.94	3136.12	0.580555	1.72249	-0.784497	7.93115e-21	4.43434e-20			extracellular solute-binding protein family 3	Amino acid ABC transporter, periplasmic amino acid-binding protein	MCR_1692	7.9e-151	Transport and binding proteins	Unknown substrate
VBIMorCat162853_1765	EA1_08687	ncbi	4603.26	5822.99	3383.53	0.581064	1.72098	-0.78323	1.3362e-19	7.03009e-19			major facilitator superfamily protein	major facilitator superfamily MFS_1	MCR_1845	1.4e-237	Transport and binding proteins	Unknown substrate
VBIMorCat162853_0475	EA1_02367	ncbi	6091.91	8128.88	4054.94	0.498831	2.00469	-1.00338	7.16269e-17	3.2095e-16	OprM	oprM	RND system membrane channel OprM	RND efflux system, outer membrane lipoprotein CmeC	MCR_0476	5.7e-283	Transport and binding proteins	Unknown substrate
VBIMorCat162853_0219	EA1_01089	ncbi	518.357	845.709	191.005	0.225852	4.42768	-2.14655	3.71533e-16	1.58515e-15	LbpA	lbpA	lactoferrin binding protein A LbpA	hemoglobin-binding protein	MCR_0219	0	Transport and binding proteins	Cations and iron carrying compounds
VBIMorCat162853_0793	EA1_03930	ncbi	1695.24	2807.79	582.689	0.207526	4.81868	-2.26864	1.24133e-15	5.21305e-15		tolR	biopolymer transport protein ExbD/TolR	Biopolymer transport protein ExbD/TolR	MCR_0799	1.9e-69	Transport and binding proteins	Cations and iron carrying compounds
VBIMorCat162853_0548	EA1_02717	ncbi	12887.9	15633	10142.8	0.648806	1.54129	-0.624141	1.29342e-15	5.41964e-15			SNF family sodium-dependent transporter	Sodium-dependent transporter	MCR_0550	1.3e-286	Transport and binding proteins	Other
VBIMorCat162853_1623	EA1_07975	ncbi	2062.88	2518.45	1607.3	0.63821	1.56688	-0.647896	5.56558e-14	2.11447e-13	OccM	occM	octopine transport system permease protein OccM	Amino acid ABC transporter, permease protein	MCR_1695	3.2e-137	Transport and binding proteins	Amino acids, peptides and amines
VBIMorCat162853_0792	EA1_03925	ncbi	2393.53	3952.47	834.594	0.211157	4.7358	-2.24361	7.88924e-14	2.97914e-13		tolQ	motA/TolQ/ExbB proton channel	MotA/TolQ/ExbB proton channel family protein	MCR_0798	9.1e-99	Transport and binding proteins	Cations and iron carrying compounds
VBIMorCat162853_1619	EA1_07955	ncbi	3711.96	4504.26	2919.65	0.648198	1.54274	-0.625494	4.77398e-13	1.71625e-12			extracellular solute-binding protein family 3	Lysine-arginine-ornithine-binding periplasmic protein precursor (TC 3.A.1.3.1)	MCR_1691	1.5e-147	Transport and binding proteins	Unknown substrate
VBIMorCat162853_0646	EA1_03200	ncbi	698.367	902.022	494.712	0.548448	1.82333	-0.866573	1.14743e-11	3.74413e-11	MscS		mechanosensitive ion channel family protein MscS	Potassium efflux system KefA protein / Small- conductance mechanosensitive channel	MCR_0648	7.5e-283	Transport and binding proteins	Unknown substrate
VBIMorCat162853_0373	EA1_01862	ncbi	883.198	1073.7	692.702	0.645157	1.55001	-0.632279	2.25757e-09	6.26433e-09	ZnuB	znuB	zinc ABC transporter permease protein ZnuB	Zinc ABC transporter, inner membrane permease protein ZnuB	MCR_0370	4.4e-145	Transport and binding proteins	Cations and iron carrying compounds
VBIMorCat162853_1037	EA1_05137	ncbi	1832.37	2200.58	1464.17	0.665355	1.50296	-0.587804	4.24362e-09	1.16715e-08			permease family protein	Guanine-hypoxanthine permease	MCR_1067	1.1e-239	Transport and binding proteins	Unknown substrate
VBIMorCat162853_0037	EA1_00195	ncbi	1796.16	3057.06	535.255	0.175088	5.71141	-2.51385	8.19318e-09	2.17363e-08	NrtA	nrtA	nitrate ABC transporter nitrate-binding protein NrtA	Cyanate ABC transporter, substrate binding protein	MCR_0040	5e-284	Transport and binding proteins	Anions
VBIMorCat162853_1272	EA1_06288	ncbi	2891.66	3709.49	2073.83	0.55906	1.78872	-0.838925	1.09077e-07	2.66364e-07	OppF	oppF	oligopeptide ABC transport system ATP-binding protein OppF	Oligopeptide transport ATP-binding protein OppF (TC 3.A.1.5.1)	MCR_1304	7.6e-181	Transport and binding proteins	Amino acids, peptides and amines
VBIMorCat162853_0035	EA1_00185	ncbi	849.07	1402.3	295.841	0.210968	4.74005	-2.2449	1.29922e-07	3.15211e-07		nrtCD	nitrate ABC transporter ATPase subunits C and D	Cyanate ABC transporter, ATP-binding protein	MCR_0038	3.9e-165	Transport and binding proteins	Anions
VBIMorCat162853_0036	EA1_00190	ncbi	1383.02	2172.49	593.545	0.27321	3.66019	-1.87192	4.90167e-07	1.1251e-06		nrtB	nitrate ABC transporter, inner membrane subunit	Cyanate ABC transporter, permease protein	MCR_0039	2e-166	Transport and binding proteins	Anions
VBIMorCat162853_0218	EA1_01084	ncbi	49.8099	67.0725	32.5474	0.485257	2.06076	-1.04318	0.00383966	0.00597812	LbpB	lbpB	lactoferrin binding protein B LbpB	lactoferrin binding protein B; LbpB	MCR_0217	2.3e-29	Transport and binding proteins	Cations and iron carrying compounds
VBIMorCat162853_1759	EA1_08657	ncbi	343.607	579.357	107.858	0.186168	5.37149	-2.42532	2.55803e-65	1.14076e-63	mazG	mazG	nucleoside triphosphate pyrophosphohydrolase	Nucleoside triphosphate pyrophosphohydrolase MazG	MCR_1838	5.5e-156	Unknown function	General
VBIMorCat162853_1128	EA1_05582	ncbi	1078.17	1566.03	590.303	0.376943	2.65292	-1.40758	1.62851e-44	3.08101e-43			Smr protein/MutS2	ortholog of Bordetella pertussis (BX470248) BP2475	MCR_1163	2.3e-129	Unknown function	General
VBIMorCat162853_1111	EA1_05502	ncbi	650.137	953.69	346.584	0.363414	2.75169	-1.46032	5.73724e-39	8.52845e-38			UBA/THIF-type NAD/FAD binding protein	Sulfur carrier protein adenylyltransferase ThiF	MCR_1146	1.7e-144	Unknown function	General
VBIMorCat162853_0472	EA1_02347	ncbi	615.533	914.621	316.445	0.345986	2.89029	-1.53122	1.08864e-38	1.58064e-37			hypothetical protein	COG1720: Uncharacterized conserved protein	MCR_0473	9.3e-137	Unknown function	General
VBIMorCat162853_1768	EA1_08702	ncbi	480.483	708.269	252.696	0.35678	2.80285	-1.48689	5.45898e-34	6.43061e-33			SirA-like protein	tRNA 5-methylaminomethyl-2-thiouridine synthase TusA	MCR_1848	7.4e-37	Unknown function	General
VBIMorCat162853_1596	EA1_07845	ncbi	1808.61	2469.02	1148.19	0.465039	2.15036	-1.10458	4.54442e-32	4.86383e-31			acetyltransferase-like protein	hypothetical protein	MCR_1669	2.7e-45	Unknown function	Enzymes of unknown specificity
VBIMorCat162853_1279	EA1_06333	ncbi	920.243	1278.08	562.402	0.440035	2.27255	-1.18431	1.65621e-30	1.64131e-29			CopG-like protein	hypothetical protein	MCR_1312	1.4e-52	Unknown function	General
VBIMorCat162853_1131	EA1_05597	ncbi	1920.85	2603.71	1237.99	0.475472	2.10317	-1.07257	3.76269e-30	3.67058e-29	engA	engA	GTP-binding protein EngA	GTP-binding protein EngA	MCR_1166	1.6e-274	Unknown function	General
VBIMorCat162853_0701	EA1_03440	ncbi	839.853	1165.64	514.067	0.441016	2.26749	-1.1811	3.75799e-28	3.33589e-27			putative hydrolase alpha/beta family protein	putative hydrolase	MCR_0699	6.4e-176	Unknown function	Enzymes of unknown specificity
VBIMorCat162853_1743	EA1_08572	ncbi	3328.24	4334	2322.48	0.535875	1.86611	-0.90003	6.23148e-26	4.78343e-25			putative hemolysin-related protein	Putative membrane protein	MCR_1821	8.8e-252	Unknown function	General
VBIMorCat162853_1121	EA1_05552	ncbi	352.331	511.993	192.67	0.376313	2.65736	-1.40999	5.91067e-25	4.25795e-24			hypothetical protein	GTG start codon	MCR_1156	3.4e-96	Unknown function	General
VBIMorCat162853_0372	EA1_01857	ncbi	233.362	354.378	112.346	0.317025	3.15433	-1.65733	2.97793e-24	2.0658e-23			calcineurin-like phosphoesterase	3',5'-cyclic-nucleotide phosphodiesterase	MCR_0369	1.4e-167	Unknown function	Enzymes of unknown specificity
VBIMorCat162853_0097	EA1_00485	ncbi	394.535	571.395	217.675	0.380954	2.62499	-1.39231	5.15774e-24	3.52571e-23		crp	cyclic nucleotide-binding protein	cAMP-binding proteins - catabolite gene activator and regulatory subunit of cAMP-dependent protein kinases	MCR_0099	4.9e-123	Unknown function	General
VBIMorCat162853_0676	EA1_03335	ncbi	5401.94	6738.54	4065.34	0.603296	1.65756	-0.729061	4.09142e-20	2.19577e-19			site-specific recombinase-like protein	Probable site-specific recombinase	MCR_0675	0	Unknown function	General
VBIMorCat162853_0833	EA1_04120	ncbi	817.5	1074.62	560.383	0.521473	1.91765	-0.939336	2.42954e-17	1.14048e-16			hypothetical protein	FIG000233: metal-dependent hydrolase	MCR_0838	4.1e-101	Unknown function	General
VBIMorCat162853_0418	EA1_02087	ncbi	826.906	1061.54	592.267	0.557929	1.79234	-0.841846	1.10072e-15	4.63291e-15			putative membrane protein	Hypothetical membrane protein, possible involvement in cytochrome functioning/assembly	MCR_0417	9.1e-82	Unknown function	General
VBIMorCat162853_1584	EA1_07795	ncbi	1792.94	2232.22	1353.67	0.606422	1.64902	-0.721606	2.37812e-15	9.8327e-15			bifunctional nicotinamide mononucleotide adenylyltransferase/ADP-ribose pyrophosphatase	Nicotinamide-nucleotide adenylyltransferase, NadM family / ADP-ribose pyrophosphatase	MCR_1657	4.6e-202	Unknown function	Enzymes of unknown specificity
VBIMorCat162853_1183	EA1_05873	ncbi	210.578	294.235	126.922	0.431361	2.31824	-1.21303	2.62332e-15	1.07752e-14			GNAT family acetyltransferase	Acetyltransferase	MCR_1221	1.3e-93	Unknown function	Enzymes of unknown specificity
VBIMorCat162853_0428	EA1_02137	ncbi	763.61	969.353	557.866	0.575504	1.73761	-0.797103	3.63599e-15	1.48695e-14			hypothetical protein	protein of unknown function DUF74	MCR_0427	4.3e-71	Unknown function	General
VBIMorCat162853_0100	EA1_00495	ncbi	277.851	380.762	174.939	0.459444	2.17654	-1.12204	8.54202e-15	3.41134e-14	HlyD		truncated secretion protein HlyD	RND efflux membrane fusion protein	MCR_0101	1.8e-48	Unknown function	General
VBIMorCat162853_1203	EA1_05958	ncbi	258.415	349.619	167.211	0.478266	2.09088	-1.06411	6.4348e-13	2.28698e-12			putative methyltransferase	Ribosomal RNA small subunit methyltransferase D	MCR_1240	8.8e-112	Unknown function	Enzymes of unknown specificity
VBIMorCat162853_1810	EA1_08899	ncbi	794.526	980.535	608.516	0.620596	1.61135	-0.688274	4.7921e-12	1.59993e-11			YrdC-like protein	SUA5/yciO/yrdC-like	MCR_1892	7.6e-111	Unknown function	General
VBIMorCat162853_0700	EA1_03435	ncbi	701.748	881.339	522.157	0.592459	1.68788	-0.755212	5.02542e-12	1.67187e-11			putative CAAX family protease	Abortive infection protein	MCR_0698	1.7e-142	Unknown function	General
VBIMorCat162853_1110	EA1_05497	ncbi	1574.29	1937.02	1211.56	0.625478	1.59878	-0.67697	2.35299e-11	7.52072e-11			ABC1 family protein	ABC-1 domain protein	MCR_1145	2.7e-255	Unknown function	General
VBIMorCat162853_1656	EA1_08151	ncbi	1601.13	2296.98	905.283	0.394119	2.5373	-1.3433	5.75462e-11	1.80543e-10			exopolyphosphatase	Exopolyphosphatase	MCR_1728	4.6e-289	Unknown function	Enzymes of unknown specificity
VBIMorCat162853_0484	EA1_02412	ncbi	722.644	889.124	556.164	0.625519	1.59867	-0.676875	1.31543e-10	4.03903e-10			uroporphyrin-III C/tetrapyrrole methyltransferase	rRNA small subunit methyltransferase I	MCR_0485	7.3e-158	Unknown function	Enzymes of unknown specificity
VBIMorCat162853_0959	EA1_04757	ncbi	100.114	158.449	41.7781	0.263668	3.79264	-1.9232	5.72742e-10	1.67094e-09			hypothetical protein	DNA-binding protein, CopG family	MCR_0988	1.1e-73	Unknown function	General
VBIMorCat162853_1753	EA1_08627	ncbi	956.357	1307.9	604.811	0.462429	2.1625	-1.1127	9.1813e-10	2.63347e-09			hypothetical protein	Hypothetical ATP-binding protein UPF0042, contains P-loop	MCR_1832	1.8e-171	Unknown function	General
VBIMorCat162853_0875	EA1_04335	ncbi	415.298	513.022	317.573	0.619025	1.61544	-0.69193	6.12689e-09	1.66073e-08			putative pyridine nucleotide-disulfide oxidoreductase	NAD(FAD)-utilizing dehydrogenases	MCR_0881	5.9e-236	Unknown function	General
VBIMorCat162853_1341	EA1_06631	ncbi	410.722	518.528	302.916	0.584184	1.71179	-0.775506	1.83956e-08	4.79207e-08	RsmE		16S ribosomal RNA methyltransferase RsmE	conserved hypothetical protein TIGR00046	MCR_1374	1.5e-132	Unknown function	Enzymes of unknown specificity
VBIMorCat162853_0416	EA1_02077	ncbi	629.388	759.866	498.91	0.656575	1.52305	-0.606967	1.3774e-07	3.33749e-07			calcineurin-like phosphoesterase	hypothetical protein	MCR_0415	2.2e-193	Unknown function	Enzymes of unknown specificity
VBIMorCat162853_1172	EA1_05813	ncbi	192.563	241.328	143.798	0.595862	1.67824	-0.74695	6.20708e-07	1.4092e-06	M15A		peptidase M15A	Uncharacterized protein conserved in bacteria	MCR_1205	1.2e-149	Unknown function	Enzymes of unknown specificity
VBIMorCat162853_1779	EA1_08752	ncbi	100.192	136.322	64.0632	0.469941	2.12793	-1.08945	1.99651e-06	4.31311e-06			hypothetical protein	protein of unknown function UPF0227	MCR_1859	1e-112	Unknown function	General
VBIMorCat162853_0921	EA1_04555	ncbi	55.0662	79.483	30.6493	0.385609	2.5933	-1.37479	3.46732e-06	7.31339e-06			G:T/U mismatch-specific DNA glycosylase	G:T/U mismatch-specific uracil/thymine DNA- glycosylase	MCR_0928	2.6e-113	Unknown function	Enzymes of unknown specificity
VBIMorCat162853_0805	#N/A	#N/A	38.1608	51.7324	24.5892	0.475315	2.10387	-1.07305	0.000224079	0.000401627			#N/A	Fumarylacetoacetate hydrolase family protein	MCR_0809	5.9e-113	Unknown function	Enzymes of unknown specificity
VBIMorCat162853_1785	#N/A	#N/A	107.372	175.364	39.3801	0.224563	4.4531	-2.15481	5.52346e-23	3.62998e-22			#N/A	hypothetical protein	#N/A	#N/A	#N/A	#N/A
VBIMorCat162853_0327	EA1_01632	ncbi	313.057	451.468	174.647	0.386843	2.58503	-1.37018	7.62413e-23	4.97561e-22			hypothetical protein	hypothetical protein	#N/A	#N/A	#N/A	#N/A
VBIMorCat162853_r039	#N/A	#N/A	2512.25	3599.75	1424.75	0.395792	2.52658	-1.33719	1.53546e-20	8.40913e-20			#N/A	tRNA-Arg-ACG	#N/A	#N/A	#N/A	#N/A
VBIMorCat162853_0674	#N/A	#N/A	319.164	442.588	195.74	0.442262	2.2611	-1.17703	1.26028e-18	6.2947e-18			#N/A	Acyl-CoA dehydrogenase	#N/A	#N/A	#N/A	#N/A
VBIMorCat162853_1200	#N/A	#N/A	454.449	615.615	293.284	0.476408	2.09904	-1.06973	2.87483e-18	1.41327e-17			#N/A	hypothetical protein	#N/A	#N/A	#N/A	#N/A
VBIMorCat162853_0103	#N/A	#N/A	52.8691	91.5829	14.1552	0.154562	6.4699	-2.69374	7.12094e-18	3.46429e-17			#N/A	acriflavin resistance protein	#N/A	#N/A	#N/A	#N/A
VBIMorCat162853_0123	#N/A	#N/A	140	211.808	68.1918	0.321951	3.10607	-1.63509	1.40806e-17	6.71066e-17			#N/A	Ferrous iron transport peroxidase EfeB	#N/A	#N/A	#N/A	#N/A
VBIMorCat162853_0645	#N/A	#N/A	45.1552	80.586	9.7244	0.120671	8.28699	-3.05085	1.56516e-17	7.44045e-17			#N/A	Transposase	#N/A	#N/A	#N/A	#N/A
VBIMorCat162853_r044	#N/A	#N/A	399.64	603.706	195.574	0.323956	3.08684	-1.62613	5.12276e-17	2.32323e-16			#N/A	tRNA-Met-CAT	#N/A	#N/A	#N/A	#N/A
VBIMorCat162853_0694	#N/A	#N/A	231.327	326.321	136.333	0.417787	2.39357	-1.25916	6.68419e-16	2.83246e-15			#N/A	hypothetical protein	#N/A	#N/A	#N/A	#N/A
VBIMorCat162853_1415	#N/A	#N/A	63.8064	110.733	16.8797	0.152436	6.56015	-2.71373	2.35241e-15	9.74793e-15			#N/A	hypothetical protein	#N/A	#N/A	#N/A	#N/A
VBIMorCat162853_0121	#N/A	#N/A	193.548	272.852	114.244	0.418704	2.38832	-1.256	8.82529e-15	3.51697e-14			#N/A	Ferrous iron transport periplasmic protein EfeO, contains peptidase-M75 domain and (frequently) cupredoxin- like domain	#N/A	#N/A	#N/A	#N/A
VBIMorCat162853_r038	#N/A	#N/A	43.6105	74.5612	12.6598	0.169791	5.8896	-2.55817	3.01732e-13	1.09101e-12			#N/A	tRNA-Pro-GGG	#N/A	#N/A	#N/A	#N/A
VBIMorCat162853_0429	#N/A	#N/A	92.399	141.046	43.752	0.310197	3.22376	-1.68874	2.28443e-12	7.83653e-12			#N/A	hypothetical protein	#N/A	#N/A	#N/A	#N/A
VBIMorCat162853_0102	#N/A	#N/A	68.2033	104.947	31.4593	0.299763	3.33597	-1.73811	3.04605e-11	9.68634e-11			#N/A	Cobalt-zinc-cadmium resistance protein CzcA; Cation efflux system protein CusA	#N/A	#N/A	#N/A	#N/A
VBIMorCat162853_0673	EA1_03320	ncbi	252.343	329.56	175.127	0.531396	1.88184	-0.91214	1.44351e-10	4.41779e-10			hypothetical protein	hypothetical protein	#N/A	#N/A	#N/A	#N/A
VBIMorCat162853_r040	#N/A	#N/A	8163.82	10778.7	5548.98	0.514811	1.94246	-0.957884	1.78299e-09	4.98438e-09			#N/A	tRNA-Ser-GCT	#N/A	#N/A	#N/A	#N/A
VBIMorCat162853_0090	EA1_00450	ncbi	60.7194	90.9595	30.4792	0.335086	2.98431	-1.5774	7.91316e-09	2.1083e-08			patatin	SERINE PROTEASE	#N/A	#N/A	#N/A	#N/A
VBIMorCat162853_0696	#N/A	#N/A	292.234	397.042	187.425	0.472053	2.1184	-1.08298	9.66443e-09	2.5495e-08			#N/A	hypothetical protein	#N/A	#N/A	#N/A	#N/A
VBIMorCat162853_r046	#N/A	#N/A	4773.94	6138.18	3409.7	0.555491	1.80021	-0.848165	3.72121e-08	9.40597e-08			#N/A	tRNA-Met-CAT	#N/A	#N/A	#N/A	#N/A
VBIMorCat162853_0104	#N/A	#N/A	75.2565	108.95	41.5632	0.381489	2.62131	-1.39029	9.99669e-08	2.45076e-07			#N/A	acriflavin resistance protein	#N/A	#N/A	#N/A	#N/A
VBIMorCat162853_1051	#N/A	#N/A	86.7348	121.088	52.3821	0.432597	2.31162	-1.2089	1.50266e-07	3.60369e-07			#N/A	hypothetical protein	#N/A	#N/A	#N/A	#N/A
VBIMorCat162853_0687	#N/A	#N/A	182.52	230.79	134.251	0.5817	1.7191	-0.781652	1.36133e-06	2.97871e-06			#N/A	hypothetical protein	#N/A	#N/A	#N/A	#N/A
VBIMorCat162853_1065	EA1_05282	ncbi	59.3675	86.379	32.356	0.374581	2.66965	-1.41665	1.73919e-06	3.76589e-06			hypothetical protein	hypothetical protein	#N/A	#N/A	#N/A	#N/A
VBIMorCat162853_1329	#N/A	#N/A	310.229	380.565	239.894	0.630363	1.58639	-0.665745	2.40939e-06	5.13985e-06			#N/A	COG3332	#N/A	#N/A	#N/A	#N/A
VBIMorCat162853_0182	#N/A	#N/A	121.698	158.732	84.6648	0.533382	1.87483	-0.906758	2.42935e-06	5.17654e-06			#N/A	hypothetical protein	#N/A	#N/A	#N/A	#N/A
VBIMorCat162853_0105	#N/A	#N/A	256.088	320.894	191.281	0.596088	1.67761	-0.746404	1.91574e-05	3.78499e-05			#N/A	Cobalt-zinc-cadmium resistance protein CzcA; Cation efflux system protein CusA	#N/A	#N/A	#N/A	#N/A
VBIMorCat162853_0189	#N/A	#N/A	253.049	310.209	195.889	0.631475	1.58359	-0.663203	2.55029e-05	4.97573e-05			#N/A	hypothetical protein	#N/A	#N/A	#N/A	#N/A
VBIMorCat162853_1141	#N/A	#N/A	130.464	162.662	98.2666	0.604116	1.65531	-0.727103	3.49295e-05	6.71693e-05			#N/A	hypothetical protein	#N/A	#N/A	#N/A	#N/A
VBIMorCat162853_0088	EA1_00440	ncbi	29.4769	42.0719	16.8819	0.401264	2.49212	-1.31738	8.85284e-05	0.000164335			hypothetical protein	hypothetical protein	#N/A	#N/A	#N/A	#N/A
VBIMorCat162853_1161	EA1_05742	ncbi	230.645	279.001	182.288	0.653362	1.53055	-0.614046	0.000220575	0.000395725			hypothetical protein	Acetylornithine aminotransferase	#N/A	#N/A	#N/A	#N/A
VBIMorCat162853_0091	EA1_00455	ncbi	67.1016	86.6733	47.53	0.548381	1.82355	-0.86675	0.000323116	0.000569864			alpha-beta hydrolase family esterase	hypothetical protein	#N/A	#N/A	#N/A	#N/A
VBIMorCat162853_1572	#N/A	#N/A	157.062	188.504	125.62	0.666403	1.50059	-0.585532	0.000496232	0.000854267			#N/A	hypothetical protein	#N/A	#N/A	#N/A	#N/A
VBIMorCat162853_0804	#N/A	#N/A	22.1268	33.1683	11.0852	0.334212	2.99211	-1.58116	0.000631747	0.00107472			#N/A	Fumarylacetoacetate hydrolase family protein	#N/A	#N/A	#N/A	#N/A
VBIMorCat162853_1797	#N/A	#N/A	126.704	155.491	97.9166	0.629725	1.58799	-0.667205	0.00122231	0.00201707			#N/A	hypothetical protein	#N/A	#N/A	#N/A	#N/A
VBIMorCat162853_0803	EA1_03980	ncbi	25.75	36.7298	14.7702	0.402131	2.48675	-1.31426	0.0016461	0.0026717			fumarylacetoacetate hydrolase family protein	Fumarylacetoacetate hydrolase family protein	#N/A	#N/A	#N/A	#N/A
VBIMorCat162853_0331	#N/A	#N/A	31.1007	41.2184	20.9831	0.509071	1.96436	-0.974061	0.00906012	0.0134786			#N/A	hypothetical protein	#N/A	#N/A	#N/A	#N/A
VBIMorCat162853_1218	#N/A	#N/A	32.9831	43.6754	22.2907	0.510371	1.95936	-0.970381	0.0141373	0.0205105			#N/A	Predicted signal-transduction protein containing cAMP-binding and CBS domains	#N/A	#N/A	#N/A	#N/A
VBIMorCat162853_r008	#N/A	#N/A	10.8462	15.3232	6.36926	0.415662	2.4058	-1.26652	0.0155292	0.0222201			#N/A	tRNA-Phe-GAA	#N/A	#N/A	#N/A	#N/A
VBIMorCat162853_0089	EA1_00445	ncbi	24.853	33.5745	16.1314	0.480466	2.08131	-1.05749	0.0159682	0.0227613			hypothetical protein	hypothetical protein	#N/A	#N/A	#N/A	#N/A
VBIMorCat162853_0772	EA1_03805	ncbi	23.3766	31.659	15.0942	0.476775	2.09743	-1.06862	0.0198359	0.0278505			hypothetical protein	hypothetical protein	#N/A	#N/A	#N/A	#N/A
VBIMorCat162853_0958	#N/A	#N/A	99.0469	123.111	74.9824	0.609062	1.64187	-0.715339	0.0223966	0.0312585			#N/A	hypothetical protein	#N/A	#N/A	#N/A	#N/A
VBIMorCat162853_1252	EA1_06188	ncbi	56.4211	69.3257	43.5165	0.627711	1.59309	-0.671828	0.0232341	0.0323551			hypothetical protein	Outer membrane receptor proteins, mostly Fe transport	#N/A	#N/A	#N/A	#N/A
VBIMorCat162853_0364	#N/A	#N/A	31.2988	39.5599	23.0377	0.58235	1.71718	-0.780041	0.0337458	0.0461413			#N/A	type III restriction enzyme	#N/A	#N/A	#N/A	#N/A
VBIMorCat162853_0561	#N/A	#N/A	29.4692	42.1714	16.767	0.397592	2.51514	-1.33064	0.0437269	0.0587943			#N/A	hypothetical protein	#N/A	#N/A	#N/A	#N/A
VBIMorCat162853_0361	#N/A	#N/A	16.2071	27.868	4.54626	0.163135	6.12988	-2.61586	0.0457766	0.0613741			#N/A	Type III restriction-modification system methylation subunit	#N/A	#N/A	#N/A	#N/A
VBIMorCat162853_0217	#N/A	#N/A	26.6208	33.7746	19.467	0.576381	1.73496	-0.794905	0.0463342	0.0619001			#N/A	hypothetical protein	#N/A	#N/A	#N/A	#N/A
VBIMorCat162853_1359	#N/A	#N/A	10.0507	14.0401	6.06124	0.431708	2.31638	-1.21187	0.0530293	0.0701935			#N/A	hypothetical protein	#N/A	#N/A	#N/A	#N/A
VBIMorCat162853_r045	#N/A	#N/A	12.6038	16.7289	8.47861	0.506823	1.97308	-0.980447	0.0644354	0.0846323			#N/A	tRNA-Gly-GCC	#N/A	#N/A	#N/A	#N/A
VBIMorCat162853_1253	EA1_06193	ncbi	28.5278	34.8436	22.212	0.637476	1.56869	-0.649557	0.0852747	0.109848			hemoglobin and hemoglobin-haptoglobin-binding protein 4 precursor	Outer membrane receptor proteins, mostly Fe transport	#N/A	#N/A	#N/A	#N/A
VBIMorCat162853_0671	EA1_03310	ncbi	6.06992	8.34208	3.79775	0.455253	2.19658	-1.13526	0.158038	0.195512			acyl-CoA dehydrogenase-like protein	hypothetical protein	#N/A	#N/A	#N/A	#N/A
VBIMorCat162853_r021	#N/A	#N/A	90.0588	108.093	72.0251	0.666328	1.50076	-0.585697	0.219843	0.263784			#N/A	tRNA-Leu-CAA	#N/A	#N/A	#N/A	#N/A
VBIMorCat162853_r011	#N/A	#N/A	31.2035	53.5061	8.90087	0.166352	6.01133	-2.58769	0.263131	0.309894			#N/A	5S RNA	#N/A	#N/A	#N/A	#N/A
VBIMorCat162853_r035	#N/A	#N/A	29.41	51.0714	7.74858	0.15172	6.59107	-2.72051	0.323827	0.375327			#N/A	5S RNA	#N/A	#N/A	#N/A	#N/A
VBIMorCat162853_r050	#N/A	#N/A	37.007	62.5612	11.4528	0.183066	5.46251	-2.44956	0.389936	0.440767			#N/A	5S RNA	#N/A	#N/A	#N/A	#N/A
VBIMorCat162853_r042	#N/A	#N/A	33.2723	58.0465	8.49815	0.146403	6.83048	-2.77199	0.405347	0.457358			#N/A	5S RNA	#N/A	#N/A	#N/A	#N/A
Downregulated at 26°C
						37°C/26°C	26°C/37°C	37°C/26°C									via RH Annotation
PATRIC Gene	RefSeq Gene	link	normMean	normMean 26C	normMean 37C	foldChange	foldChange	log2FoldChange	pval	p adjusted	Symbol	Symbol via RH4	RefSeq Annotation	PATRIC Annotation	RefSeq RH4	Evalue Orthology	General Role Description	role specific
VBIMorCat162853_0131	EA1_00650	ncbi	2687.43	2032.35	3342.51	1.64465	0.608032	0.71778	5.13054e-07	1.17046e-06		hisIE	phosphoribosyl-AMP cyclohydrolase	Phosphoribosyl-AMP cyclohydrolase / Phosphoribosyl-ATP pyrophosphatase	MCR_0128	9.4e-156	Amino acid biosynthesis	Histidine family
VBIMorCat162853_1104	EA1_05467	ncbi	1267.65	998.49	1536.81	1.53914	0.649715	0.622121	9.33691e-11	2.89537e-10		glnE	bifunctional glutamine-synthetase adenylyltransferase/deadenyltransferase	Glutamate-ammonia-ligase adenylyltransferase	MCR_1139	0	Amino acid biosynthesis	Glutamate family
VBIMorCat162853_0848	EA1_04200	ncbi	1278.72	963.699	1593.75	1.65378	0.604675	0.725767	5.48274e-12	1.81755e-11		trpG	anthranilate synthase component II	Anthranilate synthase, amidotransferase component @ Para-aminobenzoate synthase, amidotransferase component	MCR_0853	1.8e-118	Amino acid biosynthesis	Aromatic amino acid family
VBIMorCat162853_1102	EA1_05462	ncbi	5542.59	4356.74	6728.45	1.54438	0.64751	0.627025	4.1099e-12	1.37954e-11		ilvE	branched-chain amino acid aminotransferase	Branched-chain amino acid aminotransferase	MCR_1137	8.8e-182	Amino acid biosynthesis	Pyruvate family
VBIMorCat162853_0882	EA1_04370	ncbi	3458.84	2718.85	4198.83	1.54434	0.647524	0.626994	2.95927e-12	1.00594e-11		aroA	bifunctional cyclohexadienyl dehydrogenase/ 3-phosphoshikimate 1-carboxyvinyltransferase	Cyclohexadienyl dehydrogenase / 5- Enolpyruvylshikimate-3-phosphate synthase	MCR_0888	0	Amino acid biosynthesis	Aromatic amino acid family
VBIMorCat162853_0233	EA1_01164	ncbi	692.995	439.181	946.809	2.15585	0.463853	1.10826	1.2273e-16	5.35834e-16		aroE	shikimate 5-dehydrogenase	Shikimate 5-dehydrogenase I alpha	MCR_0233	6.8e-148	Amino acid biosynthesis	Aromatic amino acid family
VBIMorCat162853_1299	EA1_06423	ncbi	3600.65	2625.64	4575.67	1.74269	0.573826	0.801314	5.39783e-21	3.08236e-20		argG	argininosuccinate synthase	Argininosuccinate synthase	MCR_1330	2.2e-263	Amino acid biosynthesis	Glutamate family
VBIMorCat162853_1450	EA1_07167	ncbi	1755.31	1197.69	2312.93	1.93117	0.517822	0.949473	2.24059e-24	1.56591e-23		lysA	diaminopimelate decarboxylase	Diaminopimelate decarboxylase	MCR_1484	1.5e-251	Amino acid biosynthesis	Aspartate family
VBIMorCat162853_0881	EA1_04365	ncbi	2123.57	1377.37	2869.77	2.08352	0.479956	1.05903	2.37127e-31	2.45381e-30		pheA	bifuctional prephenate dehydratase/chorismate mutase	Chorismate mutase I / Prephenate dehydratase	MCR_0887	1.7e-212	Amino acid biosynthesis	Aromatic amino acid family
VBIMorCat162853_0891	EA1_04415	ncbi	1264.73	748.709	1780.75	2.37843	0.420446	1.25001	3.09038e-36	3.99192e-35		metZ	O-succinylhomoserine sulfhydrylase	O-acetylhomoserine sulfhydrylase / O- succinylhomoserine sulfhydrylase	MCR_0897	1.2e-240	Amino acid biosynthesis	Aspartate family
VBIMorCat162853_1490	EA1_07357	ncbi	12238.7	8046.43	16431.1	2.04203	0.489709	1.03	2.03167e-36	2.6798e-35		ilvC	ketol-acid reductoisomerase	Ketol-acid reductoisomerase	MCR_1546	5e-197	Amino acid biosynthesis	Pyruvate family
VBIMorCat162853_0897	EA1_04440	ncbi	2977.23	1480.42	4474.04	3.02214	0.330891	1.59557	1.47235e-40	2.37734e-39			saccharopine dehydrogenase	Carboxynorspermidine dehydrogenase, putative	MCR_0904	1.9e-247	Amino acid biosynthesis	Aspartate family
VBIMorCat162853_0321	EA1_01603	ncbi	4231.51	2383.9	6079.12	2.55007	0.392146	1.35054	5.10628e-55	1.54259e-53	dapD	dapD	2,3,4,5-tetrahydropyridine-2,6-carboxylate N-succinyltransferase	2,3,4,5-tetrahydropyridine-2,6-dicarboxylate N- succinyltransferase	MCR_0320	4.8e-155	Amino acid biosynthesis	Aspartate family
VBIMorCat162853_0761	EA1_03733	ncbi	546.156	321.364	770.947	2.39898	0.416844	1.26242	0.0143857	0.0207584		mobA	molybdenum cofactor guanylyltransferase A	hypothetical protein	MCR_0759	2.1e-100	Biosynthesis of cofactors, prosthetic groups, and carriers	Molybdopterin
VBIMorCat162853_0764	EA1_03748	ncbi	1710.89	960.647	2461.14	2.56196	0.390327	1.35725	0.000430753	0.000749118	moaA	moaA	molybdenum cofactor biosynthesis protein A	Molybdenum cofactor biosynthesis protein MoaA	MCR_0762	6.7e-216	Biosynthesis of cofactors, prosthetic groups, and carriers	Molybdopterin
VBIMorCat162853_0280	EA1_01411	ncbi	145.8	111.496	180.103	1.61533	0.619069	0.691828	0.000269056	0.000479488		gshB	glutathione synthetase	Glutathione synthetase	MCR_0279	8.9e-27	Biosynthesis of cofactors, prosthetic groups, and carriers	Glutathione and analogs
VBIMorCat162853_0760	EA1_03728	ncbi	628.217	301.429	955.006	3.16826	0.31563	1.66369	3.32294e-05	6.39657e-05		moaC	molybdenum cofactor biosynthesis protein C	Molybdenum cofactor biosynthesis protein MoaC	MCR_0758	7.3e-88	Biosynthesis of cofactors, prosthetic groups, and carriers	Molybdopterin
VBIMorCat162853_0753	EA1_03693	ncbi	3040.76	1270.4	4811.11	3.78709	0.264055	1.92109	3.53809e-06	7.45427e-06		moeA	molybdopterin molybdochelatase	Molybdopterin biosynthesis protein MoeA	MCR_0751	6.1e-240	Biosynthesis of cofactors, prosthetic groups, and carriers	Other
VBIMorCat162853_0759	EA1_03723	ncbi	367.775	148.49	587.06	3.95354	0.252938	1.98314	2.41203e-07	5.71865e-07	MoaD	moaD	putative molybdopterin synthase subunit MoaD	hypothetical protein	MCR_0757	2e-41	Biosynthesis of cofactors, prosthetic groups, and carriers	Molybdopterin
VBIMorCat162853_0762	EA1_03738	ncbi	2191.55	870.995	3512.11	4.0323	0.247998	2.0116	8.7004e-08	2.14701e-07		moaB	molybdenum cofactor biosynthesis protein B	Molybdenum cofactor biosynthesis protein MoaB	MCR_0760	2.5e-109	Biosynthesis of cofactors, prosthetic groups, and carriers	Molybdopterin
VBIMorCat162853_0758	EA1_03718	ncbi	783.955	302.677	1265.23	4.18014	0.239227	2.06355	3.85788e-08	9.73828e-08	MoaE	moaE	molybdopterin synthase subunit MoaE	Molybdenum cofactor biosynthesis protein MoaE	MCR_0756	1e-93	Biosynthesis of cofactors, prosthetic groups, and carriers	Molybdopterin
VBIMorCat162853_0324	EA1_01613	ncbi	1331.45	1024.27	1638.63	1.5998	0.625079	0.677889	8.40836e-09	2.22756e-08		lipA	lipoyl synthase	Lipoate synthase	MCR_0323	4.3e-213	Biosynthesis of cofactors, prosthetic groups, and carriers	Lipoate
VBIMorCat162853_0355	EA1_01767	ncbi	1560.54	1212.41	1908.68	1.57429	0.635208	0.654699	3.25339e-12	1.09993e-11	ispH	ispH	4-hydroxy-3-methylbut-2-enyl diphosphate reductase	4-hydroxy-3-methylbut-2-enyl diphosphate reductase	MCR_0354	2.9e-178	Biosynthesis of cofactors, prosthetic groups, and carriers	Other
VBIMorCat162853_0849	EA1_04205	ncbi	571.238	401.497	740.978	1.84554	0.541848	0.884041	1.86642e-14	7.23768e-14		panD	aspartate alpha-decarboxylase	Aspartate 1-decarboxylase	MCR_0854	8.2e-68	Biosynthesis of cofactors, prosthetic groups, and carriers	Pantothenate and coenzyme A
VBIMorCat162853_0018	EA1_00090	ncbi	1357.23	966.641	1747.82	1.80814	0.553054	0.854507	1.04898e-17	5.05076e-17		hemC	porphobilinogen deaminase	Porphobilinogen deaminase	MCR_0018	9.8e-179	Biosynthesis of cofactors, prosthetic groups, and carriers	Heme, porphyrin, and cobalamin
VBIMorCat162853_0884	EA1_04380	ncbi	474.673	223.415	725.931	3.24925	0.307763	1.70011	9.10595e-19	4.60958e-18		folB	dihydroneopterin aldolase	Dihydroneopterin aldolase	MCR_0890	4e-63	Biosynthesis of cofactors, prosthetic groups, and carriers	Folic acid
VBIMorCat162853_1566	EA1_07714	ncbi	5784.11	4220.65	7347.57	1.74086	0.574429	0.799801	1.03153e-21	6.15303e-21	glyA		serine hydroxymethyltransferase	Serine hydroxymethyltransferase	MCR_1625	7.3e-245	Biosynthesis of cofactors, prosthetic groups, and carriers	Folic acid
VBIMorCat162853_0703	EA1_03450	ncbi	3003.99	2054.05	3953.93	1.92494	0.519496	0.944816	4.64528e-25	3.37233e-24		pdxH	pyridoxamine 5'-phosphate oxidase	Pyridoxamine 5'-phosphate oxidase	MCR_0701	1.1e-122	Biosynthesis of cofactors, prosthetic groups, and carriers	Pyridoxine
VBIMorCat162853_0954	EA1_04742	ncbi	747.263	473.228	1021.3	2.15815	0.46336	1.1098	2.33549e-26	1.86939e-25		thiE	thiamine monophosphate synthase	Thiamin-phosphate pyrophosphorylase	MCR_0983	2.5e-122	Biosynthesis of cofactors, prosthetic groups, and carriers	Thiamine
VBIMorCat162853_0456	EA1_02272	ncbi	4878.88	3422.34	6335.42	1.8512	0.540191	0.888457	1.74812e-26	1.41742e-25			delta-aminolevulinic acid dehydratase	Porphobilinogen synthase	MCR_0456	5.5e-192	Biosynthesis of cofactors, prosthetic groups, and carriers	Heme, porphyrin, and cobalamin
VBIMorCat162853_1257	EA1_06218	ncbi	4006.14	1349.34	6662.94	4.93791	0.202515	2.3039	3.78338e-32	4.07257e-31			cobyrinic acid a,c-diamide synthase	Mrp protein	MCR_1289	2.3e-233	Biosynthesis of cofactors, prosthetic groups, and carriers	Heme, porphyrin, and cobalamin
VBIMorCat162853_1370	EA1_06766	ncbi	4376.45	2736.45	6016.44	2.19863	0.454829	1.1366	1.21227e-40	2.02731e-39	thiG	thiG	thiazole synthase	Thiazole biosynthesis protein ThiG	MCR_1403	9.9e-145	Biosynthesis of cofactors, prosthetic groups, and carriers	Thiamine
VBIMorCat162853_1015	EA1_05032	ncbi	5105.02	2858.14	7351.9	2.57227	0.388761	1.36304	5.87912e-56	1.86637e-54		folD	bifunctional 5,10-methylene-tetrahydrofolate dehydrogenase/ 5,10-methylene-tetrahydrofolate cyclohydrolase	Methylenetetrahydrofolate dehydrogenase (NADP+) / Methenyltetrahydrofolate cyclohydrolase	MCR_1044	1.1e-158	Biosynthesis of cofactors, prosthetic groups, and carriers	Folic acid
VBIMorCat162853_1547	EA1_07639	ncbi	2591.82	1421.8	3761.83	2.64582	0.377955	1.40371	8.48707e-57	2.83862e-55		hemN	coproporphyrinogen III oxidase	Coproporphyrinogen III oxidase, oxygen- independent	MCR_1605	1.9e-279	Biosynthesis of cofactors, prosthetic groups, and carriers	Heme, porphyrin, and cobalamin
VBIMorCat162853_0587	EA1_02933	ncbi	2404.64	1904.12	2905.16	1.52573	0.655426	0.609495	0.050413	0.0669671			hypothetical protein	hypothetical protein	MCR_0593	5.4e-31	Cell envelope	Other
VBIMorCat162853_1449	EA1_07162	ncbi	377.05	233.249	520.85	2.23302	0.447824	1.159	3.78075e-06	7.95657e-06			putative lipoprotein	hypothetical protein	MCR_1483	1.5e-20	Cell envelope	Other
VBIMorCat162853_0332	EA1_01657	ncbi	358.375	272.267	444.482	1.63253	0.612548	0.707106	2.67494e-06	5.68691e-06			DedA family membrane protein	DedA protein	MCR_0331	1.8e-120	Cell envelope	Other
VBIMorCat162853_1724	EA1_08492	ncbi	207.02	149.577	264.463	1.76808	0.565586	0.822182	4.84477e-07	1.11477e-06			putative lipoprotein	hypothetical protein	MCR_1802	3.9e-95	Cell envelope	Other
VBIMorCat162853_1610	EA1_07915	ncbi	606.533	395.986	817.08	2.06341	0.484635	1.04503	4.81397e-07	1.10905e-06			putative lipoprotein	hypothetical protein	MCR_1682	9.6e-54	Cell envelope	Other
VBIMorCat162853_0269	EA1_01357	ncbi	609.096	466.71	751.483	1.61017	0.621052	0.687215	1.15563e-09	3.29089e-09			membrane protein-like protein	hypothetical protein	MCR_0269	3.8e-74	Cell envelope	Other
VBIMorCat162853_0285	EA1_01431	ncbi	1770.22	1399.01	2141.43	1.53068	0.653306	0.61417	8.87029e-12	2.91475e-11	ddl	ddlB	D-alanine--D-alanine ligase	D-alanine--D-alanine ligase	MCR_0284	2.2e-178	Cell envelope	Biosynthesis and degradation of murein sacculus and peptidoglycan
VBIMorCat162853_0346	EA1_01727	ncbi	604.155	442.994	765.317	1.7276	0.578837	0.788772	3.16833e-13	1.14341e-12	FimC		putative fimbrial assembly protein FimC	Probable fimbrial assembly protein fimC (Serogroup D)	MCR_0345	2.1e-138	Cell envelope	Other
VBIMorCat162853_1338	EA1_06616	ncbi	2526.51	1980.8	3072.21	1.551	0.644746	0.633197	2.50092e-13	9.11329e-13			putative polysaccharide modification protein	Probable poly(beta-D-mannuronate) O-acetylase	MCR_1371	4.1e-292	Cell envelope	Other
VBIMorCat162853_0589	EA1_02943	ncbi	4636.13	3635.4	5636.87	1.55055	0.644932	0.63278	6.90731e-14	2.61362e-13			hypothetical protein	hypothetical protein, truncated	MCR_0595	2.2e-227	Cell envelope	Other
VBIMorCat162853_0284	EA1_01426	ncbi	2359.73	1808.88	2910.59	1.60906	0.62148	0.686219	4.27968e-15	1.73503e-14	murC	murC	UDP-N-acetylmuramate--L-alanine ligase	UDP-N-acetylmuramate--alanine ligase	MCR_0283	2.2e-282	Cell envelope	Biosynthesis and degradation of murein sacculus and peptidoglycan
VBIMorCat162853_0118	EA1_00590	ncbi	3258.38	2422.14	4094.62	1.6905	0.591542	0.757447	2.48607e-16	1.07291e-15			putative lipoprotein	hypothetical protein	MCR_0117	2.7e-64	Cell envelope	Other
VBIMorCat162853_0432	EA1_02152	ncbi	1269.87	928.069	1611.68	1.73659	0.575841	0.796258	1.20263e-16	5.27525e-16	lpxC	lpxC	UDP-3-O-[3-hydroxymyristoyl] N-acetylglucosamine deacetylase	UDP-3-O-[3-hydroxymyristoyl] N-acetylglucosamine deacetylase	MCR_0431	6.1e-170	Cell envelope	Biosynthesis and degradation of surface polysaccharides and lipopolysaccharides
VBIMorCat162853_0282	#N/A	#N/A	208.373	114.64	302.107	2.63526	0.379469	1.39795	8.50983e-17	3.78597e-16			#N/A	hypothetical protein	MCR_0281	7.3e-18	Cell envelope	Other
VBIMorCat162853_0952	EA1_04732	ncbi	291.113	170.682	411.545	2.41118	0.414735	1.26974	1.91643e-18	9.54649e-18			putative lipoprotein	hypothetical protein	MCR_0981	3.1e-46	Cell envelope	Other
VBIMorCat162853_0625	EA1_03110	ncbi	9665.51	7148.39	12182.6	1.70425	0.586769	0.769136	4.15076e-19	2.15357e-18			membrane protein	FIG00968757: hypothetical protein	MCR_0628	5.7e-126	Cell envelope	Other
VBIMorCat162853_0345	EA1_01722	ncbi	1488.82	968.17	2009.46	2.07552	0.481806	1.05348	7.2859e-20	3.88789e-19			hypothetical protein	FIG00969249: hypothetical protein	MCR_0344	2.7e-185	Cell envelope	Other
VBIMorCat162853_1495	EA1_07377	ncbi	23137.1	12881.7	33392.6	2.59225	0.385766	1.3742	2.76681e-21	1.59946e-20			LysM domain/BON superfamily protein	Peptidoglycan-binding LysM	MCR_1551	4.9e-89	Cell envelope	Biosynthesis and degradation of surface polysaccharides and lipopolysaccharides
VBIMorCat162853_0850	EA1_04210	ncbi	1640.49	1144.02	2136.96	1.86794	0.53535	0.901447	1.00634e-21	6.04126e-21	LpxL	lpxL	dodecanoyltransferase LpxL	Lipid A biosynthesis lauroyl acyltransferase	MCR_0855	2.5e-209	Cell envelope	Biosynthesis and degradation of surface polysaccharides and lipopolysaccharides
VBIMorCat162853_0980	EA1_04867	ncbi	4552.1	3340.35	5763.85	1.72552	0.579535	0.787033	9.22554e-22	5.55609e-21		dacC	D-alanyl-D-alanine endopeptidase	Murein-DD-endopeptidase	MCR_1010	2.3e-218	Cell envelope	Biosynthesis and degradation of murein sacculus and peptidoglycan
VBIMorCat162853_1431	EA1_07087	ncbi	3877.33	2750.94	5003.72	1.81891	0.549779	0.863077	4.02519e-22	2.50471e-21	MtrF		putative efflux pump component MtrF	efflux pump component MtrF	MCR_1465	0	Cell envelope	Other
VBIMorCat162853_1173	EA1_05823	ncbi	4036.74	2890.18	5183.31	1.79342	0.557593	0.842716	2.09789e-22	1.32301e-21			RplA-like rare lipoprotein A family protein	Rare lipoprotein A precursor	MCR_1206	8.1e-102	Cell envelope	Other
VBIMorCat162853_1537	EA1_07589	ncbi	5082.8	3653.61	6512	1.78235	0.561058	0.833778	1.03162e-22	6.68588e-22			OmpA/MotB domain protein	Outer membrane lipoprotein omp16 precursor	MCR_1595	1.3e-123	Cell envelope	Other
VBIMorCat162853_0204	EA1_01019	ncbi	4478.24	3171.13	5785.35	1.82438	0.548132	0.867405	2.06854e-24	1.45108e-23			putative lipoprotein	hypothetical protein	MCR_0204	1.4e-46	Cell envelope	Other
VBIMorCat162853_0658	#N/A	#N/A	174.659	58.766	290.553	4.94424	0.202256	2.30575	7.63523e-25	5.43756e-24			#N/A	hypothetical protein	MCR_0660	9.5e-18	Cell envelope	Other
VBIMorCat162853_1388	EA1_06846	ncbi	8045.44	5634.07	10456.8	1.85599	0.538795	0.892192	7.19175e-26	5.47567e-25			NnrS family protein	NnrS protein involved in response to NO	MCR_1420	6.6e-233	Cell envelope	Other
VBIMorCat162853_1539	EA1_07599	ncbi	1000.65	643.703	1357.6	2.10904	0.474149	1.07659	6.35779e-26	4.86046e-25			hypothetical protein	hypothetical protein; putative membrane protein	MCR_1597	5.2e-201	Cell envelope	Other
VBIMorCat162853_0854	EA1_04230	ncbi	2664.36	1781.31	3547.4	1.99145	0.502146	0.99382	4.13065e-28	3.63225e-27			ErfK/YbiS/YcfS/YnhG family protein	PROTEIN ERFK/SRFK	MCR_0860	1.3e-201	Cell envelope	Biosynthesis and degradation of murein sacculus and peptidoglycan
VBIMorCat162853_1363	EA1_06731	ncbi	4112.33	2755.46	5469.2	1.98486	0.503814	0.989038	3.18933e-30	3.12755e-29			hypothetical protein	hypothetical protein; putative membrane protein	MCR_1395	5e-197	Cell envelope	Other
VBIMorCat162853_0867	EA1_04295	ncbi	1213.13	695.375	1730.88	2.48913	0.401747	1.31564	1.05553e-38	1.54454e-37			multiple antibiotic resistance (MarC)-related protein	Possible multiple antibiotic resistance (MarC) - related proteins	MCR_0873	4.5e-113	Cell envelope	Other
VBIMorCat162853_0281	EA1_01416	ncbi	2903.86	1760.9	4046.82	2.29815	0.435133	1.20047	1.31665e-39	2.03809e-38	murG	murG	undecaprenyldiphospho-muramoylpentapeptide beta-N- acetylglucosaminyltransferase	UDP-N-acetylglucosamine--N-acetylmuramyl- (pentapeptide) pyrophosphoryl-undecaprenol N- acetylglucosamine transferase	MCR_0280	4.9e-210	Cell envelope	Biosynthesis and degradation of murein sacculus and peptidoglycan
VBIMorCat162853_0870	EA1_04310	ncbi	850.973	456.382	1245.56	2.72921	0.366406	1.44848	1.56052e-42	2.81044e-41			hypothetical protein	hypothetical protein	MCR_0876	8.2e-242	Cell envelope	Other
VBIMorCat162853_1347	EA1_06656	ncbi	130311	77437.9	183183	2.36555	0.422735	1.24218	2.73721e-52	7.43015e-51		ompG1b	outer membrane protein G1b	outer membrane protein G1b	MCR_1380	1.9e-143	Cell envelope	Other
VBIMorCat162853_0446	EA1_02222	ncbi	16357.7	7252.99	25462.4	3.51061	0.284851	1.81172	1.39997e-81	1.54244e-79			hypothetical protein	hypothetical protein	MCR_0446	1.4e-167	Cell envelope	Other
VBIMorCat162853_0369	EA1_01837	ncbi	180513	79471	281555	3.54286	0.282257	1.82492	2.09317e-107	4.90063e-105		ompJ	outer membrane protein J	outer membrane protein J	MCR_0366	2.7e-98	Cell envelope	Other
VBIMorCat162853_0506	EA1_02522	ncbi	409.088	307.146	511.03	1.6638	0.601033	0.734485	3.4128e-08	8.66148e-08			putative alkyl hydroperoxide reductase/thioredoxin	probable thioredoxin protein	MCR_0506	1.1e-82	Cellular processes	Detoxification
VBIMorCat162853_0794	EA1_03935	ncbi	1719.9	1239.61	2200.19	1.77491	0.563408	0.827749	1.82439e-10	5.52926e-10			intracellular septation protein A	Intracellular septation protein IspA	MCR_0800	5.4e-120	Cellular processes	Cell division
VBIMorCat162853_1571	EA1_07740	ncbi	2071.5	1074	3068.99	2.85752	0.349953	1.51477	2.02489e-15	8.42805e-15		pspC	putative stress-responsive transcriptional regulator	Putative stress-responsive transcriptional regulator	MCR_1644	2.3e-42	Cellular processes	Adaptations to atypical conditions
VBIMorCat162853_1542	EA1_07614	ncbi	2686.15	1981.36	3390.94	1.71142	0.58431	0.775195	7.76537e-18	3.76801e-17		minE	cell division topological specificity factor	Cell division topological specificity factor MinE	MCR_1600	1e-46	Cellular processes	Cell division
VBIMorCat162853_0964	EA1_04782	ncbi	3853.34	1615.33	6091.34	3.77095	0.265185	1.91493	1.35332e-20	7.43333e-20			entericidin EcnAB	hypothetical protein	MCR_0993	6.3e-17	Cellular processes	Toxin production and resistance
VBIMorCat162853_1626	EA1_07990	ncbi	148925	110657	187192	1.69163	0.591145	0.758417	6.51075e-21	3.68418e-20		ompCD	outer membrane protein CD	Outer membrane protein A precursor	MCR_1698	1.6e-261	Cellular processes	Pathogenesis
VBIMorCat162853_1580	EA1_07775	ncbi	960.337	645.336	1275.34	1.97624	0.506012	0.982757	1.78392e-21	1.04415e-20			universal stress family protein	possible universal stress protein family	MCR_1653	1.8e-80	Cellular processes	Adaptations to atypical conditions
VBIMorCat162853_1541	EA1_07609	ncbi	8099.99	5788.91	10411.1	1.79845	0.556035	0.846752	3.17238e-24	2.19257e-23	MinD	minD	septum site-determining protein MinD	Septum site-determining protein MinD	MCR_1599	5.3e-152	Cellular processes	Cell division
VBIMorCat162853_1283	EA1_06353	ncbi	2936.59	2034.48	3838.71	1.88683	0.52999	0.915963	1.3009e-26	1.06868e-25	FtsB	ftsB	cell division protein FtsB	Septum formation initiator	MCR_1316	1.4e-65	Cellular processes	Cell division
VBIMorCat162853_0329	EA1_01647	ncbi	41271.6	28940.2	53603	1.8522	0.539899	0.88924	8.22334e-28	7.1307e-27		uspA2H	ubiquitous surface protein A2H UspA2H	USPA2	MCR_0329	9.2e-101	Cellular processes	Pathogenesis
VBIMorCat162853_0634	EA1_03145	ncbi	32200.4	22354.9	42045.9	1.88084	0.531677	0.911377	4.55855e-31	4.61522e-30		sodA	superoxide dismutase	Manganese superoxide dismutase	MCR_0637	1.8e-120	Cellular processes	Detoxification
VBIMorCat162853_1430	EA1_07082	ncbi	5427.44	3559.61	7295.26	2.04945	0.487935	1.03524	4.61089e-33	5.26597e-32		katA	catalase	Catalase	MCR_1464	0	Cellular processes	Detoxification
VBIMorCat162853_1534	EA1_07574	ncbi	1916.83	1083.52	2750.15	2.53817	0.393984	1.34379	4.50034e-46	8.96717e-45		bro-1	beta-lactamase family protein BRO-1	Beta-lactamase	MCR_1591	1.7e-180	Cellular processes	Toxin production and resistance
VBIMorCat162853_0614	EA1_03053	ncbi	16317.7	9608.54	23026.9	2.3965	0.417274	1.26093	5.73487e-57	1.95298e-55		mid/hag	moraxella IgD binding protein/hemagglutinin MID/Hag	hypothetical protein	MCR_0617	3.6e-257	Cellular processes	Pathogenesis
VBIMorCat162853_0288	EA1_01446	ncbi	38593.5	14643	62544	4.27126	0.234123	2.09466	2.34148e-69	1.1853e-67		ahpC	alkyl hydroperoxide reductase subunit C	Alkyl hydroperoxide reductase protein C	MCR_0287	1.5e-107	Cellular processes	Detoxification
VBIMorCat162853_0722	EA1_03540	ncbi	3757.47	1899.03	5615.9	2.95724	0.338153	1.56425	6.05908e-71	3.33784e-69			hybrid peroxiredoxin HyPrx5	Peroxiredoxin family protein/glutaredoxin	MCR_0722	8.6e-144	Cellular processes	Detoxification
VBIMorCat162853_0292	EA1_01461	ncbi	1547.79	668.58	2427.01	3.63009	0.275475	1.86001	2.02485e-81	2.10697e-79		ahpF	alkyl hydroperoxide reductase subunit F	Alkyl hydroperoxide reductase protein F	MCR_0291	8.5e-299	Cellular processes	Detoxification
VBIMorCat162853_1105	EA1_05472	ncbi	264.811	211.146	318.477	1.50833	0.662986	0.59295	7.98802e-06	1.63514e-05			DsrE/DsrF-like protein	tRNA 5-methylaminomethyl-2-thiouridine synthase TusD	MCR_1140	5.4e-67	Central intermediary metabolism	Sulfur metabolism
VBIMorCat162853_1803	EA1_08864	ncbi	66.969	37.9549	95.983	2.52887	0.395434	1.33849	6.3208e-07	1.43154e-06			methylitaconate delta2-delta3-isomerase	PrpF protein involved in 2-methylcitrate cycle	MCR_1884	4.5e-62	Central intermediary metabolism	Other
VBIMorCat162853_0830	EA1_04105	ncbi	503.147	348.014	658.28	1.89153	0.528672	0.919556	1.58339e-07	3.79245e-07			putative nitroreductase	nitroreductase	MCR_0835	1.1e-105	Central intermediary metabolism	Other
VBIMorCat162853_0747	EA1_03663	ncbi	395.837	91.7235	699.951	7.6311	0.131043	2.93189	3.65204e-08	9.24362e-08			carbonic anhydrase	Carbonic anhydrase	MCR_0745	7.2e-122	Central intermediary metabolism	Other
VBIMorCat162853_0927	EA1_04580	ncbi	650.552	422.074	879.03	2.08264	0.480159	1.05842	9.7583e-11	3.02104e-10			polyphosphate kinase 2	UDP-galactose-lipid carrier transferase	MCR_0934	1.4e-222	Central intermediary metabolism	Phosphorus compounds
VBIMorCat162853_0207	EA1_01034	ncbi	1920.15	1413.77	2426.53	1.71635	0.58263	0.779347	2.62002e-17	1.21984e-16			dienelactone hydrolase	Dienelactone hydrolase family	MCR_0207	5.6e-141	Central intermediary metabolism	Other
VBIMorCat162853_0563	EA1_02818	ncbi	1670.66	450.194	2891.12	6.42195	0.155716	2.68301	4.69761e-25	3.39715e-24			putative nitroreductase	Oxygen-insensitive NAD(P)H nitroreductase / Dihydropteridine reductase	MCR_0568	4.9e-125	Central intermediary metabolism	Other
VBIMorCat162853_0896	EA1_04435	ncbi	924.153	493.008	1355.3	2.74904	0.363763	1.45893	2.31767e-41	3.98256e-40		nspC	carboxynorspermidine decarboxylase	Carboxynorspermidine decarboxylase, putative	MCR_0902	8.8e-235	Central intermediary metabolism	Polyamine biosynthesis
VBIMorCat162853_1119	EA1_05542	ncbi	5514.13	2686.13	8342.14	3.10564	0.321995	1.63489	3.66801e-78	3.12281e-76		ppa	inorganic pyrophosphatase	Inorganic pyrophosphatase	MCR_1154	3.6e-100	Central intermediary metabolism	Phosphorus compounds
VBIMorCat162853_0923	EA1_04565	ncbi	324.804	254.011	395.596	1.5574	0.642097	0.639136	2.14761e-06	4.61822e-06		recD	exodeoxyribonuclease V, alpha subunit	Exodeoxyribonuclease V alpha chain ## RecD	MCR_0930	0	DNA metabolism	DNA replication, recombination, and repair
VBIMorCat162853_0925	EA1_04575	ncbi	647.309	469.427	825.191	1.75787	0.568871	0.813827	1.20966e-11	3.93351e-11	xseA		exodeoxyribonuclease VII large subunit	Exodeoxyribonuclease VII large subunit	MCR_0933	2.5e-300	DNA metabolism	DNA replication, recombination, and repair
VBIMorCat162853_1228	EA1_06073	ncbi	1890.35	1485.41	2295.28	1.54521	0.647161	0.627804	7.47987e-12	2.47086e-11		uvrD	ATP-dependent DNA helicase Rep	ATP-dependent DNA helicase Rep	MCR_1262	0	DNA metabolism	DNA replication, recombination, and repair
VBIMorCat162853_0313	EA1_01563	ncbi	7779.66	5645	9914.32	1.7563	0.569378	0.812541	1.0381e-20	5.73559e-20	recA	recA	recombinase A	RecA protein	MCR_0311	7.5e-196	DNA metabolism	DNA replication, recombination, and repair
VBIMorCat162853_1027	EA1_05092	ncbi	4570.6	3302.78	5838.43	1.76773	0.565696	0.821901	9.14168e-22	5.52334e-21		gyrA	DNA gyrase subunit A	DNA gyrase subunit A	MCR_1057	0	DNA metabolism	DNA replication, recombination, and repair
VBIMorCat162853_0609	EA1_03038	ncbi	33026.4	24219.2	41833.7	1.72729	0.57894	0.788514	4.7078e-23	3.10482e-22			DNA-binding protein HU-beta	DNA-binding protein HU-beta	MCR_0612	3.9e-42	DNA metabolism	Chromosome-associated proteins
VBIMorCat162853_1643	EA1_08086	ncbi	2120.6	1357.76	2883.43	2.12367	0.470884	1.08656	3.27374e-31	3.36907e-30		ligA	NAD-dependent DNA ligase	DNA ligase	MCR_1715	0	DNA metabolism	DNA replication, recombination, and repair
VBIMorCat162853_0953	EA1_04737	ncbi	2489.64	1559.62	3419.67	2.19263	0.456073	1.13266	9.92431e-38	1.36678e-36		mfd	transcription-repair coupling factor	Transcription-repair coupling factor	MCR_0982	0	DNA metabolism	DNA replication, recombination, and repair
VBIMorCat162853_0873	EA1_04325	ncbi	1299.74	762.481	1837	2.40925	0.415068	1.26858	3.21448e-38	4.59597e-37		dnaQ	DNA polymerase III epsilon subunit	Ribonuclease HI	MCR_0879	2.1e-261	DNA metabolism	DNA replication, recombination, and repair
VBIMorCat162853_0839	EA1_04150	ncbi	2539.22	1445.08	3633.36	2.51429	0.397726	1.33015	1.26855e-47	2.76279e-46	recR	recR	recombination protein RecR	Recombination protein RecR	MCR_0844	1.7e-110	DNA metabolism	DNA replication, recombination, and repair
VBIMorCat162853_0751	EA1_03683	ncbi	5664.1	3166.36	8161.83	2.57767	0.387948	1.36607	0.0844419	0.10885	NarI	narI	nitrate reductase gamma subunit NarI	Respiratory nitrate reductase gamma chain	MCR_0749	7e-135	Energy metabolism	Anaerobic
VBIMorCat162853_0880	EA1_04360	ncbi	976.575	775.951	1177.2	1.51711	0.65915	0.601322	0.000200452	0.000362399			rubredoxin reductase	Rubredoxin	MCR_0886	9.1e-29	Energy metabolism	Electron transport
VBIMorCat162853_0983	#N/A	#N/A	61.7785	38.107	85.45	2.24237	0.445957	1.16502	4.69475e-05	8.92717e-05		hppD	#N/A	4-hydroxyphenylpyruvate dioxygenase	MCR_1012	4.8e-121	Energy metabolism	Amino acids and amines
VBIMorCat162853_0893	EA1_04425	ncbi	823.954	630.855	1017.05	1.61218	0.620278	0.689013	4.4544e-08	1.11688e-07			2Fe-2S ferredoxin	Ferredoxin	MCR_0899	7.6e-58	Energy metabolism	Electron transport
VBIMorCat162853_0368	EA1_01832	ncbi	960.118	766.857	1153.38	1.50403	0.664879	0.588836	1.04612e-08	2.75582e-08		gph	phosphoglycolate phosphatase	Phosphoglycolate phosphatase	MCR_0365	4.4e-128	Energy metabolism	Sugars
VBIMorCat162853_0400	EA1_01992	ncbi	560.963	435.434	686.492	1.57657	0.634289	0.656788	7.05595e-09	1.89882e-08		hutI	imidazolonepropionase	Imidazolonepropionase	MCR_0398	4.8e-244	Energy metabolism	Amino acids and amines
VBIMorCat162853_0831	EA1_04110	ncbi	1570.65	1221.97	1919.32	1.57068	0.636669	0.651385	1.77722e-10	5.4038e-10	gpsA	gpsA	NAD(P)H-dependent glycerol-3-phosphate dehydrogenase	Glycerol-3-phosphate dehydrogenase [NAD(P)+]	MCR_0836	3.3e-249	Energy metabolism	Other
VBIMorCat162853_0316	EA1_01578	ncbi	2199.62	1602.28	2796.96	1.74561	0.572865	0.803732	2.60256e-11	8.29012e-11		dld	D-lactate dehydrogenase	D-Lactate dehydrogenase, cytochrome c-dependent	MCR_0314	3.6e-276	Energy metabolism	Glycolysis/gluconeogenesis
VBIMorCat162853_0471	EA1_02342	ncbi	3121.41	2448.1	3794.72	1.55006	0.645134	0.632329	7.62358e-13	2.69924e-12		hmp	ferredoxin-NADP reductase	Ferredoxin--NADP(+) reductase	MCR_0472	6.9e-150	Energy metabolism	Electron transport
VBIMorCat162853_1447	EA1_07157	ncbi	13064.4	10329.9	15798.8	1.52942	0.653843	0.612984	6.58705e-14	2.49748e-13		ackA	acetate kinase	Acetate kinase	MCR_1481	5.5e-226	Energy metabolism	Fermentation
VBIMorCat162853_1639	EA1_08066	ncbi	2115.88	1576.81	2654.96	1.68375	0.593913	0.751676	1.89008e-14	7.31431e-14			NADPH-flavin oxidoreductase	Oxygen-insensitive NADPH nitroreductase	MCR_1711	2.6e-147	Energy metabolism	Electron transport
VBIMorCat162853_1034	EA1_05122	ncbi	2371	1806.72	2935.29	1.62465	0.615516	0.700131	1.59603e-14	6.20201e-14		gpmI	phosphoglyceromutase	2,3-bisphosphoglycerate-independent phosphoglycerate mutase	MCR_1064	6.8e-305	Energy metabolism	Glycolysis/gluconeogenesis
VBIMorCat162853_0263	EA1_01327	ncbi	1020.42	738.949	1301.89	1.76181	0.567598	0.817058	9.39597e-15	3.72853e-14			beta-hexosaminidase	Beta N-acetyl-glucosaminidase	MCR_0263	1.9e-209	Energy metabolism	Biosynthesis and degradation of polysaccharides
VBIMorCat162853_0553	EA1_02742	ncbi	28243.5	22033.6	34453.3	1.56367	0.639522	0.644935	2.58106e-16	1.10879e-15			thioredoxin family protein	Cytochrome c-type biogenesis protein DsbD, protein-disulfide reductase	MCR_0555	0	Energy metabolism	Electron transport
VBIMorCat162853_1072	EA1_05322	ncbi	6558.14	4965.64	8150.63	1.64141	0.609234	0.714933	1.91134e-17	9.06316e-17		ppsA	phosphoenolpyruvate synthase	Phosphoenolpyruvate synthase	MCR_1104	0	Energy metabolism	Glycolysis/gluconeogenesis
VBIMorCat162853_1288	EA1_06373	ncbi	45304.5	34439.7	56169.3	1.63094	0.613142	0.705707	6.63517e-19	3.40484e-18	CcoP	ccoP	cbb3-type cytochrome c oxidase subunit CcoP	Cytochrome c oxidase subunit CcoP	MCR_1320	1.1e-211	Energy metabolism	Electron transport
VBIMorCat162853_0261	EA1_01317	ncbi	4218.57	3118.87	5318.27	1.70519	0.586444	0.769934	1.46749e-19	7.69916e-19		gor	glutathione reductase	Glutathione reductase	MCR_0260	2.9e-267	Energy metabolism	Electron transport
VBIMorCat162853_0886	EA1_04390	ncbi	11506.2	8377.76	14634.6	1.74684	0.572464	0.804744	3.17321e-20	1.71775e-19	aceE	aceE	pyruvate dehydrogenase subunit E1	Pyruvate dehydrogenase E1 component	MCR_0892	0	Energy metabolism	Glycolysis/gluconeogenesis
VBIMorCat162853_1536	EA1_07584	ncbi	8611.1	3870.92	13351.3	3.44912	0.289929	1.78623	8.20315e-21	4.57074e-20			cytochrome c class I	Cytochrome c5-like protein	MCR_1594	3e-97	Energy metabolism	Electron transport
VBIMorCat162853_0455	EA1_02267	ncbi	10260.4	7646.2	12874.6	1.68379	0.593898	0.751712	6.87958e-21	3.88116e-20		maeB	malic enzyme	NADP-dependent malic enzyme	MCR_0455	0	Energy metabolism	TCA cycle
VBIMorCat162853_0689	EA1_03395	ncbi	5766.03	4216.59	7315.48	1.73493	0.576392	0.794878	1.02883e-21	6.15303e-21		ahcY	S-adenosyl-L-homocysteine hydrolase	Adenosylhomocysteinase	MCR_0687	2.4e-277	Energy metabolism	Amino acids and amines
VBIMorCat162853_0551	EA1_02732	ncbi	3137.55	2205.27	4069.83	1.8455	0.541859	0.88401	6.58945e-22	4.04657e-21		cydB	cytochrome d ubiquinol oxidase, subunit II	Cytochrome d ubiquinol oxidase subunit II	MCR_0553	9.3e-224	Energy metabolism	Electron transport
VBIMorCat162853_0068	EA1_00350	ncbi	14827.9	11069.3	18586.5	1.6791	0.595558	0.747687	3.51163e-22	2.19976e-21		lpdA	dihydrolipoamide dehydrogenase	Dihydrolipoamide dehydrogenase of 2-oxoglutarate dehydrogenase	MCR_0073	8.2e-278	Energy metabolism	Glycolysis/gluconeogenesis
VBIMorCat162853_1364	EA1_06736	ncbi	13697.9	10020.1	17375.6	1.73407	0.576677	0.794163	1.53717e-22	9.79293e-22			cytochrome c4	Cytochrome c4	MCR_1397	1.5e-130	Energy metabolism	Electron transport
VBIMorCat162853_1400	EA1_06906	ncbi	11604.7	8052.1	15157.3	1.8824	0.531237	0.912572	1.19251e-26	9.83952e-26			cytochrome c class I	Cytochrome c5	MCR_1433	2.1e-100	Energy metabolism	Electron transport
VBIMorCat162853_0550	EA1_02727	ncbi	7701.47	5279.89	10123	1.91728	0.521572	0.939062	1.38295e-28	1.26354e-27		cydA	cytochrome d ubiquinol oxidase subunit I	Cytochrome d ubiquinol oxidase subunit I	MCR_0552	0	Energy metabolism	Electron transport
VBIMorCat162853_1184	EA1_05878	ncbi	10576.7	7277.73	13875.7	1.9066	0.524495	0.931	2.06224e-29	1.941e-28		gapA	glyceraldehyde-3-phosphate dehydrogenase	NADPH-dependent glyceraldehyde-3-phosphate dehydrogenase	MCR_1222	1.2e-253	Energy metabolism	Glycolysis/gluconeogenesis
VBIMorCat162853_1669	EA1_08211	ncbi	4155.68	2620.15	5691.21	2.17209	0.460385	1.11909	1.6098e-32	1.77362e-31		trx	thioredoxin	Thioredoxin	MCR_1740	2.9e-55	Energy metabolism	Electron transport
VBIMorCat162853_1401	EA1_06911	ncbi	10353.6	6787.73	13919.4	2.05067	0.487644	1.0361	7.74313e-34	8.95239e-33		gloA	lactoylglutathione lyase	Lactoylglutathione lyase	MCR_1434	2.1e-100	Energy metabolism	Other
VBIMorCat162853_0230	EA1_01149	ncbi	5110.52	2596.54	7624.5	2.9364	0.340552	1.55405	8.25656e-38	1.14552e-36		trxB	thioredoxin reductase	Thioredoxin reductase	MCR_0230	3.9e-182	Energy metabolism	Electron transport
VBIMorCat162853_0817	EA1_04050	ncbi	3101.62	1937.22	4266.02	2.20214	0.454104	1.1389	2.51715e-39	3.83303e-38		lldD	L-lactate dehydrogenase	L-lactate dehydrogenase	MCR_0822	4.6e-238	Energy metabolism	Glycolysis/gluconeogenesis
VBIMorCat162853_0405	EA1_02017	ncbi	2443.24	1442.64	3443.84	2.38719	0.418903	1.25531	3.35514e-44	6.28418e-43		fbp	fructose-1,6-bisphosphatase	Fructose-1,6-bisphosphatase, type I	MCR_0403	2.7e-187	Energy metabolism	Glycolysis/gluconeogenesis
VBIMorCat162853_1284	EA1_06358	ncbi	11307.6	6855.85	15759.3	2.29866	0.435035	1.2008	3.1195e-46	6.3509e-45	eno	eno	phosphopyruvate hydratase	Enolase	MCR_1317	2.2e-248	Energy metabolism	Glycolysis/gluconeogenesis
VBIMorCat162853_0667	EA1_03295	ncbi	11565	6984.86	16145.2	2.31146	0.432627	1.20881	2.68628e-47	5.78321e-46		ach1	acetyl-CoA hydrolase	Acetyl-CoA hydrolase	MCR_0670	3.2e-296	Energy metabolism	Anaerobic
VBIMorCat162853_0447	EA1_02227	ncbi	3547.3	2035.96	5058.64	2.48465	0.402471	1.31304	7.71533e-50	1.72033e-48		ccoS	cbb3-type cytochrome oxidase maturation protein	FIG00968674: hypothetical protein	MCR_0447	3.4e-26	Energy metabolism	Electron transport
VBIMorCat162853_1295	EA1_06403	ncbi	8973.07	5307.61	12638.5	2.38121	0.419954	1.2517	4.18991e-52	1.08996e-50	CcoG	ccoG	cbb3-type cytochrome c oxidase accessory protein CcoG	Type cbb3 cytochrome oxidase biogenesis protein CcoG, involved in Cu oxidation	MCR_1326	8.2e-278	Energy metabolism	Electron transport
VBIMorCat162853_0175	EA1_00885	ncbi	2358.98	1089.26	3628.7	3.33135	0.300179	1.73611	4.16613e-52	1.08996e-50	CcmE	ccmE	cytochrome c-type biogenesis protein CcmE	Cytochrome c-type biogenesis protein CcmE, heme chaperone	MCR_0175	7.6e-94	Energy metabolism	Electron transport
VBIMorCat162853_0594	EA1_02963	ncbi	4567.62	2345.93	6789.3	2.89407	0.345534	1.5331	7.12739e-69	3.42298e-67			glutaredoxin-like protein	Glutaredoxin-related protein	MCR_0600	2.6e-43	Energy metabolism	Electron transport
VBIMorCat162853_1237	EA1_06118	ncbi	16321.5	7550.84	25092.2	3.3231	0.300923	1.73253	1.50522e-95	2.34939e-93			NADPH-dependent FMN reductase	NADPH:quinone oxidoreductase	MCR_1272	6.9e-99	Energy metabolism	Electron transport
VBIMorCat162853_1391	EA1_06861	ncbi	9952.23	7753.18	12151.3	1.56726	0.638055	0.648248	9.23669e-14	3.46006e-13		accD	acetyl-CoA carboxylase, carboxyl transferase, beta subunit	Acetyl-coenzyme A carboxyl transferase beta chain	MCR_1424	1.8e-167	Fatty acid and phospholipid metabolism	Biosynthesis
VBIMorCat162853_1260	EA1_06233	ncbi	3018.16	2256.37	3779.95	1.67523	0.596933	0.744359	1.24281e-17	5.93821e-17			phosphatidylethanolamine Kdo2-lipid A phosphoethanolamine transferase	Probable integral membrane protein	MCR_1292	0	Fatty acid and phospholipid metabolism	Biosynthesis
VBIMorCat162853_0008	EA1_00035	ncbi	344.538	197.943	491.133	2.48119	0.403032	1.31103	1.75004e-21	1.02753e-20			glycerophosphoryl diester phosphodiesterase	putative exported protein	MCR_0008	1.2e-238	Fatty acid and phospholipid metabolism	Degradation
VBIMorCat162853_0835	EA1_04130	ncbi	11638	8388.33	14887.7	1.77481	0.563439	0.827669	1.2547e-23	8.45345e-23		accC	biotin carboxylase	Biotin carboxylase of acetyl-CoA carboxylase	MCR_0840	2.5e-262	Fatty acid and phospholipid metabolism	Biosynthesis
VBIMorCat162853_0224	EA1_01114	ncbi	5960.26	4192.09	7728.42	1.84357	0.542425	0.882503	5.63929e-26	4.34667e-25	FabB	fabB	3-oxoacyl-ACP synthase I FabB	3-oxoacyl-[acyl-carrier-protein] synthase, KASI	MCR_0224	2.6e-232	Fatty acid and phospholipid metabolism	Biosynthesis
VBIMorCat162853_0836	EA1_04135	ncbi	4300.36	2729.72	5870.99	2.15077	0.464951	1.10485	2.36375e-28	2.12851e-27		accB	acetyl-CoA carboxylase, biotin carboxyl carrier protein	Biotin carboxyl carrier protein of acetyl-CoA carboxylase	MCR_0841	5.7e-73	Fatty acid and phospholipid metabolism	Biosynthesis
VBIMorCat162853_1576	EA1_07760	ncbi	2881.7	1896.83	3866.57	2.03844	0.490571	1.02747	2.37853e-29	2.2275e-28		pgsA	CDP-diacylglycerol--glycerol-3-phosphate 3-phosphatidyltransferase	CDP-diacylglycerol--glycerol-3-phosphate 3- phosphatidyltransferase	MCR_1649	3.2e-120	Fatty acid and phospholipid metabolism	Biosynthesis
VBIMorCat162853_1554	EA1_07669	ncbi	7684.15	4769.33	10599	2.22231	0.449981	1.15206	1.38329e-40	2.25295e-39		accA	acetyl-CoA carboxylase, carboxyl transferase, alpha subunit	Acetyl-coenzyme A carboxyl transferase alpha chain	MCR_1612	2.6e-147	Fatty acid and phospholipid metabolism	Biosynthesis
VBIMorCat162853_0439	EA1_02187	ncbi	7066.24	4398.39	9734.1	2.2131	0.451854	1.14607	3.52892e-41	6.00879e-40			lyso-ornithine lipid acyltransferase	1-acyl-sn-glycerol-3-phosphate acyltransferase	MCR_0438	4.5e-147	Fatty acid and phospholipid metabolism	Biosynthesis
VBIMorCat162853_0857	EA1_04240	ncbi	4808.01	2445.55	7170.47	2.93205	0.341058	1.55191	2.19957e-42	3.92362e-41		fabH	3-oxoacyl-(acyl carrier protein) synthase III	3-oxoacyl-[acyl-carrier-protein] synthase, KASIII	MCR_0863	2e-217	Fatty acid and phospholipid metabolism	Biosynthesis
VBIMorCat162853_0853	EA1_04225	ncbi	35273.5	21171.9	49375	2.3321	0.428798	1.22163	9.92247e-51	2.3525e-49		ompE	outer membrane protein E	Outer membrane protein E	MCR_0858	5.8e-268	Fatty acid and phospholipid metabolism	Degradation
VBIMorCat162853_0449	EA1_02237	ncbi	202396	91356.4	313435	3.4309	0.291469	1.77859	1.36754e-96	2.32854e-94			delta-9 acyl-phospholipid desaturase	Fatty acid desaturase ; Delta-9 fatty acid desaturase	MCR_0449	3.5e-238	Fatty acid and phospholipid metabolism	Biosynthesis
VBIMorCat162853_0315	#N/A	#N/A	1.84578	0.660414	3.03115	4.58978	0.217876	2.19842	0.547843	0.600086			#N/A	hypothetical protein	MCR_0313	1.2e-28	Hypothetical proteins
VBIMorCat162853_0116	EA1_00580	ncbi	6.43559	4.14399	8.72719	2.10599	0.474836	1.0745	0.509103	0.562855			hypothetical protein	hypothetical protein	MCR_0116	7.3e-18	Hypothetical proteins
VBIMorCat162853_0291	#N/A	#N/A	28.6402	21.9312	35.3492	1.61183	0.620415	0.688695	0.0897711	0.115165			#N/A	hypothetical protein	MCR_0290	1.1e-14	Hypothetical proteins
VBIMorCat162853_0273	#N/A	#N/A	729.465	553.433	905.496	1.63614	0.611194	0.710299	0.050004	0.0665654			#N/A	hypothetical protein	MCR_0272	3.7e-17	Hypothetical proteins
VBIMorCat162853_0192	#N/A	#N/A	50.7932	34.8506	66.7359	1.91492	0.522216	0.937281	0.00657261	0.00994386			#N/A	hypothetical protein	MCR_0190	3.7e-17	Hypothetical proteins
VBIMorCat162853_0987	#N/A	#N/A	69.9944	50.3343	89.6546	1.78118	0.561425	0.832835	0.00427893	0.00661803			#N/A	hypothetical protein	MCR_1016	1e-23	Hypothetical proteins
VBIMorCat162853_1802	#N/A	#N/A	8.94868	2.95372	14.9436	5.05926	0.197658	2.33893	0.0037153	0.00579982			#N/A	hypothetical protein	MCR_1885	4.2e-16	Hypothetical proteins
VBIMorCat162853_0612	#N/A	#N/A	60.1655	42.6875	77.6434	1.81888	0.549789	0.863051	0.00251506	0.0040057			#N/A	hypothetical protein	MCR_0615	9.2e-14	Hypothetical proteins
VBIMorCat162853_0502	#N/A	#N/A	54.0251	36.5637	71.4866	1.95512	0.511477	0.96726	0.00226397	0.00362429			#N/A	FIG00698916: hypothetical protein	MCR_0503	1.5e-96	Hypothetical proteins
VBIMorCat162853_0668	#N/A	#N/A	49.4011	31.1468	67.6554	2.17214	0.460375	1.11912	0.000553795	0.000947268			#N/A	hypothetical protein	MCR_0671	2.4e-14	Hypothetical proteins
VBIMorCat162853_0738	#N/A	#N/A	351.731	265.43	438.032	1.65027	0.605962	0.722701	0.000181137	0.000328114			#N/A	hypothetical protein	MCR_0736	8.4e-19	Hypothetical proteins
VBIMorCat162853_1448	#N/A	#N/A	104.255	63.518	144.992	2.28269	0.43808	1.19073	0.000113018	0.000208144			#N/A	hypothetical protein	MCR_1482	4.5e-26	Hypothetical proteins
VBIMorCat162853_1106	EA1_05477	ncbi	166.386	126.66	206.112	1.62729	0.61452	0.702469	5.48454e-05	0.000103868			hypothetical protein	hypothetical protein	MCR_1141	1.6e-49	Hypothetical proteins
VBIMorCat162853_0306	EA1_01528	ncbi	263.607	207.377	319.836	1.54229	0.648385	0.625078	1.73385e-05	3.44015e-05			hypothetical protein	hypothetical protein	MCR_0304	3.1e-29	Hypothetical proteins
VBIMorCat162853_0950	EA1_04722	ncbi	404.57	317.889	491.252	1.54536	0.6471	0.62794	7.04081e-06	1.44599e-05			hypothetical protein	hypothetical protein	MCR_0979	5.3e-152	Hypothetical proteins
VBIMorCat162853_1473	EA1_07282	ncbi	198.8	148.187	249.413	1.68309	0.594144	0.751116	4.77473e-06	9.95888e-06			hypothetical protein	hypothetical protein	MCR_1530	3.7e-19	Hypothetical proteins
VBIMorCat162853_1416	EA1_07017	ncbi	127.334	81.366	173.301	2.1299	0.469506	1.09079	8.7422e-07	1.9493e-06			hypothetical protein	hypothetical protein	MCR_1450	7.3e-54	Hypothetical proteins
VBIMorCat162853_1028	#N/A	#N/A	172.792	122.642	222.941	1.81783	0.550107	0.862215	2.74779e-07	6.45747e-07			#N/A	hypothetical protein	MCR_1058	2.2e-21	Hypothetical proteins
VBIMorCat162853_0260	#N/A	#N/A	251.899	157.364	346.433	2.20148	0.454241	1.13847	1.42844e-07	3.45222e-07			#N/A	hypothetical protein	MCR_0261	5e-21	Hypothetical proteins
VBIMorCat162853_1376	EA1_06791	ncbi	1216.11	806.72	1625.5	2.01495	0.496291	1.01074	4.13121e-08	1.04002e-07			hypothetical protein	hypothetical protein	MCR_1408	3.2e-18	Hypothetical proteins
VBIMorCat162853_0974	EA1_04832	ncbi	184.631	123.955	245.307	1.97899	0.505308	0.984766	2.45797e-08	6.33256e-08			hypothetical protein	hypothetical protein	MCR_1004	3.9e-25	Hypothetical proteins
VBIMorCat162853_0733	EA1_03595	ncbi	232.654	162.993	302.316	1.85479	0.539146	0.891253	2.0266e-08	5.25738e-08			hypothetical protein	hypothetical protein	MCR_0731	5.6e-20	Hypothetical proteins
VBIMorCat162853_0070	#N/A	#N/A	99.6269	61.4263	137.828	2.24379	0.445675	1.16594	1.91612e-08	4.98456e-08			#N/A	hypothetical protein	MCR_0075	8.5e-21	Hypothetical proteins
VBIMorCat162853_0021	EA1_00105	ncbi	597.604	463.787	731.421	1.57706	0.634091	0.657237	1.19951e-08	3.15104e-08			hypothetical protein	hypothetical protein	MCR_0021	1.3e-44	Hypothetical proteins	Conserved
VBIMorCat162853_1555	#N/A	#N/A	360.949	262.856	459.041	1.74636	0.57262	0.804349	7.89557e-09	2.10661e-08			#N/A	hypothetical protein	MCR_1613	1.4e-12	Hypothetical proteins
VBIMorCat162853_1496	EA1_07382	ncbi	30263.2	14443.1	46083.3	3.19067	0.313414	1.67386	1.94607e-09	5.42409e-09	acpP		acyl carrier protein	Acyl carrier protein	MCR_1552	3.2e-35	Hypothetical proteins
VBIMorCat162853_0827	EA1_04090	ncbi	504.699	378.69	630.707	1.6655	0.600421	0.735952	1.62975e-09	4.58336e-09			hypothetical protein	hypothetical protein	MCR_0832	3.4e-58	Hypothetical proteins	Conserved
VBIMorCat162853_0704	#N/A	#N/A	389.218	283.793	494.643	1.74297	0.573734	0.801546	6.58279e-10	1.9086e-09			#N/A	hypothetical protein	MCR_0702	1e-25	Hypothetical proteins
VBIMorCat162853_1503	EA1_07412	ncbi	373.587	238.715	508.46	2.12999	0.469486	1.09085	1.99578e-10	6.00981e-10			hypothetical protein	YciO family	MCR_1559	1.6e-104	Hypothetical proteins
VBIMorCat162853_0350	EA1_01747	ncbi	1180.81	635.582	1726.04	2.71568	0.368232	1.44131	8.00106e-11	2.48937e-10			hypothetical protein	hypothetical protein	MCR_0349	1.3e-27	Hypothetical proteins
VBIMorCat162853_0855	#N/A	#N/A	206.853	132.636	281.07	2.11911	0.471896	1.08346	4.95495e-11	1.55977e-10			#N/A	hypothetical protein	MCR_0859	9.2e-14	Hypothetical proteins
VBIMorCat162853_0239	EA1_01199	ncbi	1138.11	880.993	1395.24	1.58371	0.631429	0.663308	4.53823e-11	1.43583e-10			hypothetical protein	hypothetical protein	MCR_0239	2.2e-38	Hypothetical proteins
VBIMorCat162853_1577	#N/A	#N/A	253.794	159.704	347.884	2.1783	0.459073	1.1232	1.05766e-11	3.45722e-11			#N/A	hypothetical protein	MCR_1650	3.1e-14	Hypothetical proteins
VBIMorCat162853_0894	EA1_04430	ncbi	2292.94	1796.94	2788.93	1.55204	0.644312	0.634168	9.80991e-12	3.21223e-11			hypothetical protein	hypothetical protein	MCR_0900	2.3e-163	Hypothetical proteins
VBIMorCat162853_1277	EA1_06318	ncbi	859.39	647.759	1071.02	1.65342	0.604806	0.725456	9.09639e-12	2.98381e-11			hypothetical protein	hypothetical protein	MCR_1310	7.1e-50	Hypothetical proteins
VBIMorCat162853_1371	EA1_06771	ncbi	1687.41	1309.73	2065.1	1.57675	0.634218	0.65695	8.73141e-12	2.87415e-11			hypothetical protein	hypothetical protein; putative Rhodanese-related sulfurtransferase	MCR_1404	5.7e-56	Hypothetical proteins	Conserved
VBIMorCat162853_1088	EA1_05397	ncbi	322.757	225.296	420.218	1.86518	0.536142	0.899313	6.05873e-12	2.00495e-11			hypothetical protein	OrfB	MCR_1122	1.5e-37	Hypothetical proteins
VBIMorCat162853_0902	#N/A	#N/A	347.475	233.478	461.471	1.97651	0.505943	0.982953	4.49347e-12	1.5029e-11			#N/A	hypothetical protein	MCR_0910	2.8e-15	Hypothetical proteins
VBIMorCat162853_1612	#N/A	#N/A	495.281	354.96	635.603	1.79063	0.558462	0.840469	3.30031e-12	1.11378e-11			#N/A	hypothetical protein	MCR_1684	6.2e-15	Hypothetical proteins
VBIMorCat162853_1642	EA1_08081	ncbi	822.48	618.59	1026.37	1.65921	0.602697	0.730494	2.82958e-12	9.63602e-12			hypothetical protein	probable integral membrane protein NMA0975	MCR_1714	3.5e-166	Hypothetical proteins	Conserved
VBIMorCat162853_0119	#N/A	#N/A	374.562	250.135	498.989	1.99488	0.501283	0.996302	1.29617e-12	4.51252e-12			#N/A	hypothetical protein	MCR_0118	3.2e-18	Hypothetical proteins
VBIMorCat162853_0232	EA1_01159	ncbi	209.787	124.893	294.682	2.35947	0.423824	1.23846	8.97756e-13	3.16071e-12			hypothetical protein	hypothetical protein	MCR_0232	1.5e-20	Hypothetical proteins
VBIMorCat162853_1598	EA1_07855	ncbi	3551.58	2778.22	4324.94	1.55673	0.642373	0.638517	2.52504e-13	9.1611e-13			hypothetical protein	hypothetical protein	MCR_1670	2.6e-92	Hypothetical proteins
VBIMorCat162853_0234	EA1_01169	ncbi	1825.54	1175.76	2475.31	2.10528	0.474997	1.07401	1.81431e-13	6.68936e-13			hypothetical protein	hypothetical protein	MCR_0234	3.3e-109	Hypothetical proteins
VBIMorCat162853_0196	EA1_00975	ncbi	1795.26	1329.57	2260.95	1.70051	0.588058	0.76597	1.46763e-14	5.71492e-14			hypothetical protein	hypothetical protein	MCR_0195	6.3e-34	Hypothetical proteins
VBIMorCat162853_0201	EA1_01000	ncbi	1479.51	1107.46	1851.56	1.6719	0.598121	0.741491	1.43074e-14	5.58286e-14			hypothetical protein	Membrane protein, putative	MCR_0200	1.7e-165	Hypothetical proteins	Conserved
VBIMorCat162853_1100	EA1_05452	ncbi	3265.46	2507.01	4023.92	1.60506	0.623028	0.682632	1.26876e-14	5.01349e-14			hypothetical protein	Integral membrane protein	MCR_1135	1.8e-203	Hypothetical proteins	Conserved
VBIMorCat162853_0479	EA1_02387	ncbi	2032.74	1448.25	2617.23	1.80717	0.553351	0.853734	2.5491e-15	1.05164e-14			hypothetical protein	ABC transporter ATP-binding protein	MCR_0480	2.3e-269	Hypothetical proteins
VBIMorCat162853_0450	EA1_02242	ncbi	540.034	352.521	727.548	2.06384	0.484533	1.04533	6.50617e-16	2.76328e-15			hypothetical protein	hypothetical protein	MCR_0450	3.1e-12	Hypothetical proteins
VBIMorCat162853_1238	EA1_06123	ncbi	3731.56	2845.24	4617.89	1.62302	0.616134	0.698683	1.67567e-16	7.2651e-16			hypothetical protein	hypothetical protein	MCR_1273	3.9e-93	Hypothetical proteins
VBIMorCat162853_0290	EA1_01456	ncbi	3593.88	1507.05	5680.71	3.76942	0.265293	1.91434	1.97179e-17	9.32615e-17			hypothetical protein	hypothetical protein	MCR_0289	8.5e-38	Hypothetical proteins	Conserved
VBIMorCat162853_0617	#N/A	#N/A	953.763	663.899	1243.63	1.87322	0.533841	0.905518	6.63298e-19	3.40484e-18			#N/A	hypothetical protein	MCR_0619	4.2e-16	Hypothetical proteins
VBIMorCat162853_0225	EA1_01119	ncbi	6913.82	5165.25	8662.39	1.67705	0.596285	0.745927	9.59199e-20	5.07508e-19			hypothetical protein	hypothetical protein	MCR_0225	0	Hypothetical proteins
VBIMorCat162853_0909	EA1_04495	ncbi	410.193	249.558	570.827	2.28736	0.437186	1.19368	9.36789e-20	4.97055e-19			hypothetical protein	protein of unknown function DUF1275	MCR_0916	5.4e-137	Hypothetical proteins	Conserved
VBIMorCat162853_0600	EA1_02993	ncbi	880.118	418.567	1341.67	3.20539	0.311975	1.6805	3.98749e-20	2.15232e-19			hypothetical protein	FIG00848308: hypothetical protein	MCR_0602	3.4e-60	Hypothetical proteins
VBIMorCat162853_1804	EA1_08869	ncbi	879.609	581.95	1177.27	2.02297	0.494322	1.01648	2.03667e-22	1.28874e-21			hypothetical protein	conserved hypothetical protein 341	MCR_1886	0	Hypothetical proteins	Conserved
VBIMorCat162853_1353	EA1_06686	ncbi	928.579	613.398	1243.76	2.02766	0.49318	1.01981	1.19804e-22	7.7377e-22			hypothetical protein	hypothetical protein	MCR_1386	1.3e-78	Hypothetical proteins
VBIMorCat162853_0735	EA1_03605	ncbi	3317.88	2295.48	4340.27	1.89079	0.528879	0.91899	5.57555e-26	4.3153e-25			hypothetical protein	FIG000859: hypothetical protein	MCR_0733	1.1e-137	Hypothetical proteins	Conserved
VBIMorCat162853_1089	EA1_05402	ncbi	760.663	478.89	1042.44	2.17678	0.459395	1.12219	2.01318e-26	1.61832e-25			hypothetical protein	hypothetical protein	MCR_1123	9.3e-50	Hypothetical proteins	Conserved
VBIMorCat162853_0616	#N/A	#N/A	1199.32	767.259	1631.39	2.12625	0.470311	1.08831	6.59164e-27	5.53639e-26			#N/A	hypothetical protein	MCR_0618	3.9e-06	Hypothetical proteins
VBIMorCat162853_0635	#N/A	#N/A	1387.1	912.05	1862.15	2.04171	0.489784	1.02978	1.82123e-27	1.56475e-26			#N/A	hypothetical protein	MCR_0638	1.1e-14	Hypothetical proteins
VBIMorCat162853_0936	EA1_04657	ncbi	3801.38	2008.19	5594.57	2.78587	0.358954	1.47813	3.73653e-29	3.44754e-28			hypothetical protein	hypothetical protein	MCR_0959	3.6e-153	Hypothetical proteins
VBIMorCat162853_0885	EA1_04385	ncbi	492.507	267.061	717.952	2.68835	0.371976	1.42672	6.78562e-34	7.94342e-33			hypothetical protein	hypothetical protein	MCR_0891	1.2e-77	Hypothetical proteins
VBIMorCat162853_0060	EA1_00305	ncbi	11436.6	6427.08	16446.2	2.55889	0.390795	1.35552	1.08744e-37	1.4867e-36			hypothetical protein	putative exported protein	MCR_0063	8.9e-131	Hypothetical proteins	Conserved
VBIMorCat162853_1293	EA1_06398	ncbi	2949.19	1830.65	4067.72	2.222	0.450044	1.15186	1.04049e-39	1.63768e-38			hypothetical protein	hypothetical protein	MCR_1325	4.1e-65	Hypothetical proteins
VBIMorCat162853_0628	EA1_03120	ncbi	1036.35	556.618	1516.07	2.72372	0.367144	1.44558	6.2797e-41	1.05963e-39			hypothetical protein	hypothetical protein	MCR_0631	1.9e-52	Hypothetical proteins	Conserved
VBIMorCat162853_1413	EA1_06981	ncbi	4646.5	2723.85	6569.14	2.41171	0.414644	1.27006	2.35549e-43	4.32533e-42			hypothetical protein	hypothetical protein	MCR_1447	1.7e-40	Hypothetical proteins	Conserved
VBIMorCat162853_0221	EA1_01099	ncbi	1497.39	814.116	2180.67	2.67858	0.373333	1.42147	2.75453e-46	5.66948e-45			hypothetical protein	hypothetical protein	MCR_0221	4.5e-26	Hypothetical proteins
VBIMorCat162853_1268	EA1_06268	ncbi	6009.33	3515.63	8503.03	2.41864	0.413456	1.2742	6.25308e-51	1.52104e-49			hypothetical protein	hypothetical protein	MCR_1300	8e-13	Hypothetical proteins
VBIMorCat162853_1479	EA1_07312	ncbi	10043.6	4976.2	15111	3.03666	0.329309	1.60249	4.71241e-51	1.16136e-49			hypothetical protein	hypothetical protein	MCR_1535	3.5e-62	Hypothetical proteins
VBIMorCat162853_1666	EA1_08201	ncbi	1264.52	650.465	1878.58	2.88806	0.346254	1.5301	1.14163e-52	3.28964e-51			hypothetical protein	hypothetical protein	MCR_1738	8.6e-57	Hypothetical proteins	Conserved
VBIMorCat162853_0935	EA1_04652	ncbi	1413.82	675.183	2152.46	3.18797	0.313679	1.67264	3.34766e-63	1.36308e-61			hypothetical protein	hypothetical protein	MCR_0958	8.9e-27	Hypothetical proteins
VBIMorCat162853_0289	EA1_01451	ncbi	2970.85	1180	4761.71	4.03535	0.24781	2.0127	2.43126e-69	1.19835e-67			hypothetical protein	hypothetical protein	MCR_0288	1.4e-18	Hypothetical proteins
VBIMorCat162853_0840	EA1_04155	ncbi	2536.6	1223.11	3850.09	3.14778	0.317684	1.65434	8.35352e-71	4.47032e-69			hypothetical protein	FIG000557: hypothetical protein co-occurring with RecR	MCR_0845	8.5e-55	Hypothetical proteins	Conserved
VBIMorCat162853_1269	EA1_06273	ncbi	30023.7	14436.5	45611	3.15942	0.316514	1.65966	7.91046e-78	5.92651e-76			hypothetical protein	hypothetical protein	MCR_1301	9.9e-75	Hypothetical proteins
VBIMorCat162853_0027	EA1_00140	ncbi	1451.02	889.049	2012.99	2.26421	0.441656	1.17901	1.37731e-08	3.60293e-08		cys3	CRISPR-associated Csy3 family protein	FIG00904182: hypothetical protein	MCR_0029	4.9e-193	Mobile and extrachromosomal element functions	Other
VBIMorCat162853_0945	EA1_04697	ncbi	470.616	376.114	565.118	1.50252	0.66555	0.587382	1.33328e-05	2.67656e-05			HlyD family secretion protein	Predicted membrane fusion protein (MFP) component of efflux pump, membrane anchor protein YbhG	MCR_0974	5.1e-216	Protein fate	Protein and peptide secretion and trafficking
VBIMorCat162853_0752	EA1_03688	ncbi	2669.92	887.584	4452.25	5.01614	0.199356	2.32658	5.72689e-09	1.55908e-08		surA	PpiC-type peptidyl-prolyl cis-trans isomerase	Peptidyl-prolyl cis-trans isomerase ppiD	MCR_0750	1.2e-172	Protein fate	Protein modification and repair
VBIMorCat162853_0808	EA1_04005	ncbi	941.384	733.469	1149.3	1.56694	0.638188	0.647947	1.60155e-09	4.51084e-09			ion-like peptidase S16	ATP-dependent protease La Type II	MCR_0813	0	Protein fate	Degradation of proteins, peptides, and glycopeptides
VBIMorCat162853_0488	EA1_02432	ncbi	1543.87	1200.53	1887.21	1.57198	0.63614	0.652585	1.1359e-12	3.96931e-12			protein-disulfide isomerase-like protein	Thiol:disulfide interchange protein DsbC	MCR_0489	9.3e-154	Protein fate	Protein folding and stabilization
VBIMorCat162853_1033	EA1_05117	ncbi	2535.83	1986.25	3085.4	1.55338	0.643759	0.635408	4.87995e-13	1.75099e-12			C-terminal processing peptidase	C-terminal processing peptidase( EC:3.4.21.102 )	MCR_1063	9e-237	Protein fate	Degradation of proteins, peptides, and glycopeptides
VBIMorCat162853_0543	EA1_02692	ncbi	4904.12	3847.91	5960.32	1.54897	0.645588	0.631313	1.28798e-14	5.07872e-14	RseP	rseP	RIP metalloprotease RseP	Membrane-associated zinc metalloprotease	MCR_0544	1.2e-261	Protein fate	Degradation of proteins, peptides, and glycopeptides
VBIMorCat162853_0222	EA1_01104	ncbi	7797.06	6134.85	9459.27	1.54189	0.648554	0.624702	7.16934e-15	2.88158e-14			M24 metallopeptidase family protein	Xaa-Pro aminopeptidase	MCR_0222	0	Protein fate	Degradation of proteins, peptides, and glycopeptides
VBIMorCat162853_1198	EA1_05938	ncbi	3210.85	2459.41	3962.3	1.61108	0.620703	0.688025	3.20754e-16	1.37163e-15	DsbE	dsbE	periplasmic thiol:disulfide oxidoreductase DsbE	Cytochrome c-type biogenesis protein CcmG/DsbE, thiol:disulfide oxidoreductase	MCR_1236	5.9e-113	Protein fate	Protein folding and stabilization
VBIMorCat162853_1820	EA1_08949	ncbi	14271.1	10951.7	17590.6	1.6062	0.622587	0.683653	1.15079e-16	5.0597e-16	YidC	yidC	putative inner membrane protein translocase component YidC	Inner membrane protein translocase component YidC, long form	MCR_1902	0	Protein fate	Protein and peptide secretion and trafficking
VBIMorCat162853_1631	EA1_08015	ncbi	6510.18	4959.19	8061.18	1.6255	0.615194	0.700887	3.41196e-17	1.57793e-16		lepB	signal peptidase I	Signal peptidase I	MCR_1703	1.3e-212	Protein fate	Protein and peptide secretion and trafficking
VBIMorCat162853_1082	EA1_05362	ncbi	3704.86	2802.38	4607.33	1.64408	0.608245	0.717276	1.98798e-17	9.37906e-17	SurA		peptidyl-prolyl cis-trans isomerase SurA	Survival protein SurA precursor (Peptidyl-prolyl cis-trans isomerase SurA)	MCR_1115	1.9e-245	Protein fate	Protein modification and repair
VBIMorCat162853_0129	EA1_00640	ncbi	1518.42	979.14	2057.71	2.10155	0.47584	1.07145	8.30003e-18	4.01704e-17	TatB	tatB	twin-arginine translocation protein subunit TatB	Twin-arginine translocation protein TatB	MCR_0126	3.6e-100	Protein fate	Protein and peptide secretion and trafficking
VBIMorCat162853_1150	EA1_05682	ncbi	2215.42	1656.65	2774.2	1.67459	0.597163	0.743804	2.96632e-18	1.45443e-17			putative periplasmic protease	peptidase S49	MCR_1184	1.6e-185	Protein fate	Degradation of proteins, peptides, and glycopeptides
VBIMorCat162853_0023	EA1_00115	ncbi	2185.41	1318.14	3052.68	2.3159	0.431798	1.21157	5.32673e-19	2.75607e-18			GrpE family heat shock protein	Heat shock protein GrpE	MCR_0023	3e-114	Protein fate	Protein folding and stabilization
VBIMorCat162853_0910	EA1_04500	ncbi	2809.69	1970.68	3648.69	1.85149	0.540107	0.888684	8.96827e-22	5.4361e-21			M16-like peptidase	FIG015287: Zinc protease	MCR_0917	1.9e-279	Protein fate	Protein modification and repair
VBIMorCat162853_1720	EA1_08472	ncbi	1514.46	877.473	2151.44	2.45186	0.407853	1.29388	1.35771e-22	8.73877e-22			Hsp33 protein	33 kDa chaperonin	MCR_1797	1.7e-178	Protein fate	Protein folding and stabilization
VBIMorCat162853_1436	EA1_07107	ncbi	21978.2	15834.6	28121.9	1.77598	0.563069	0.828618	2.7877e-24	1.94103e-23			peptidylprolyl isomerase, FKBP-type	FKBP-type peptidyl-prolyl cis-trans isomerase SlyD	MCR_1470	2.5e-90	Protein fate	Protein folding and stabilization
VBIMorCat162853_1330	EA1_06581	ncbi	4546.47	883.504	8209.43	9.2919	0.107621	3.21597	6.49635e-25	4.66194e-24	ClpB	clpB	ATP-dependent chaperone ClpB	ClpB protein	MCR_1362	0	Protein fate	Protein folding and stabilization
VBIMorCat162853_1739	EA1_08552	ncbi	12499.5	8998.45	16000.5	1.77813	0.562387	0.830365	1.60134e-25	1.19494e-24		pepA	leucyl aminopeptidase	Cytosol aminopeptidase PepA	MCR_1817	7.8e-289	Protein fate	Degradation of proteins, peptides, and glycopeptides
VBIMorCat162853_0911	EA1_04505	ncbi	1840.19	1233.86	2446.52	1.98282	0.504333	0.987553	3.27895e-26	2.56966e-25			M16-like peptidase	peptidase M16-like	MCR_0918	1e-271	Protein fate	Protein modification and repair
VBIMorCat162853_0130	EA1_00645	ncbi	1295.13	702.52	1887.75	2.68711	0.372147	1.42606	8.76553e-27	7.32939e-26	TatA	tatA	twin-arginine translocation protein subunit TatA	Twin-arginine translocation protein TatA	MCR_0127	6.4e-36	Protein fate	Protein and peptide secretion and trafficking
VBIMorCat162853_1593	EA1_07830	ncbi	12591.3	8790.18	16392.4	1.86486	0.536234	0.899066	1.04048e-27	8.98075e-27			peptidylprolyl isomerase, FKBP-type	peptidylprolyl isomerase, FKBP-type	MCR_1666	2e-149	Protein fate	Protein folding and stabilization
VBIMorCat162853_1092	EA1_05417	ncbi	2111.12	1334.65	2887.59	2.16356	0.462201	1.11341	6.89156e-33	7.72928e-32		msrB	methionine-R-sulfoxide reductase	Peptide methionine sulfoxide reductase MsrB	MCR_1127	3e-78	Protein fate	Protein folding and stabilization
VBIMorCat162853_0264	EA1_01332	ncbi	12413	8286.15	16539.9	1.99609	0.500979	0.997177	4.52131e-34	5.35975e-33			C-terminal processing peptidase-1	tail-specific protease	MCR_0264	0	Protein fate	Degradation of proteins, peptides, and glycopeptides
VBIMorCat162853_1458	EA1_07207	ncbi	3645.53	2338.45	4952.61	2.1179	0.472166	1.08263	2.57211e-34	3.1081e-33		lgt	prolipoprotein diacylglyceryl transferase	Prolipoprotein diacylglyceryl transferase	MCR_1492	9.4e-173	Protein fate	Protein modification and repair
VBIMorCat162853_0441	EA1_02197	ncbi	9537.59	3925.05	15150.1	3.85985	0.259077	1.94855	7.42963e-38	1.03848e-36		htpG	heat shock protein 90	Chaperone protein HtpG	MCR_0440	0	Protein fate	Protein folding and stabilization
VBIMorCat162853_0688	EA1_03390	ncbi	27378.3	16197.6	38559.1	2.38055	0.420071	1.25129	3.42867e-39	5.13753e-38		msrAB	trifunctional thioredoxin/methionine sulfoxide reductase A/B protein	Thiol:disulfide oxidoreductase associated with MetSO reductase / Peptide methionine sulfoxide reductase MsrA / Peptide methionine sulfoxide reductase MsrB	MCR_0686	0	Protein fate	Protein modification and repair
VBIMorCat162853_0022	EA1_00110	ncbi	20672.4	12999.7	28345	2.18044	0.458624	1.12462	1.24976e-40	2.05334e-39	dnaK	dnaK	molecular chaperone DnaK	Chaperone protein DnaK	MCR_0022	0	Protein fate	Protein folding and stabilization
VBIMorCat162853_1460	EA1_07217	ncbi	3957.17	2007.46	5906.89	2.94247	0.33985	1.55703	1.00394e-70	5.22329e-69	groES	groES	co-chaperonin GroES	Heat shock protein 60 family co-chaperone GroES	MCR_1494	1.8e-46	Protein fate	Protein folding and stabilization
VBIMorCat162853_0497	EA1_02477	ncbi	2012.85	951.456	3074.25	3.2311	0.309492	1.69202	8.3052e-72	4.71383e-70		lspA	lipoprotein signal peptidase	Lipoprotein signal peptidase	MCR_0499	2.6e-94	Protein fate	Protein and peptide secretion and trafficking
VBIMorCat162853_1459	EA1_07212	ncbi	29389.6	15943	42836.2	2.68683	0.372186	1.42591	8.51256e-73	4.98251e-71	groEL	groEL	chaperonin GroEL	Heat shock protein 60 family chaperone GroEL	MCR_1493	3e-303	Protein fate	Protein folding and stabilization
VBIMorCat162853_0657	EA1_03250	ncbi	9117.06	4556.63	13677.5	3.00167	0.333148	1.58577	1.7521e-79	1.7272e-77			peptidyl-prolyl cis-trans isomerase B	Peptidyl-prolyl cis-trans isomerase ppiB	MCR_0659	5.9e-96	Protein fate	Protein folding and stabilization
VBIMorCat162853_0725	EA1_03555	ncbi	2798.75	2228.57	3368.94	1.5117	0.661506	0.596173	2.51986e-11	8.04036e-11	argS	argS	arginyl-tRNA synthetase	Arginyl-tRNA synthetase	MCR_0725	0	Protein synthesis	tRNA aminoacylation
VBIMorCat162853_1668	EA1_08206	ncbi	1041.08	784.79	1297.37	1.65314	0.60491	0.725207	1.15495e-11	3.76213e-11		rluA	ribosomal large subunit pseudouridine synthase A	Ribosomal large subunit pseudouridine synthase A	MCR_1739	2.4e-139	Protein synthesis	tRNA and rRNA base modification
VBIMorCat162853_0666	EA1_03290	ncbi	6463.9	4910.8	8017	1.63252	0.612549	0.707104	5.20532e-12	1.72864e-11		prfB	peptide chain release factor 2	Peptide chain release factor 2; programmed frameshift-containing	MCR_0668	3.4e-200	Protein synthesis	Translation factors
VBIMorCat162853_0575	EA1_02878	ncbi	4209.77	3320.84	5098.7	1.53537	0.65131	0.618583	9.91969e-13	3.48585e-12	rpmG	rpmG	50S ribosomal protein L33	LSU ribosomal protein L33p	MCR_0580	3.3e-22	Protein synthesis	Ribosomal proteins: synthesis and modification
VBIMorCat162853_0566	EA1_02833	ncbi	22489.9	16676	28303.8	1.69728	0.589178	0.763225	1.42687e-13	5.30262e-13	rplU	rplU	50S ribosomal protein L21	LSU ribosomal protein L21p	MCR_0572	1.2e-51	Protein synthesis	Ribosomal proteins: synthesis and modification
VBIMorCat162853_1263	EA1_06248	ncbi	4277.11	3348.71	5205.51	1.55448	0.643302	0.636433	4.23143e-14	1.61744e-13	leuS	leuS	leucyl-tRNA synthetase	Leucyl-tRNA synthetase	MCR_1295	0	Protein synthesis	tRNA aminoacylation
VBIMorCat162853_0619	EA1_03080	ncbi	1586.73	1189.55	1983.91	1.66778	0.5996	0.737929	2.29141e-15	9.51621e-15	prmA	prmA	ribosomal protein L11 methyltransferase	Ribosomal protein L11 methyltransferase	MCR_0621	2.3e-182	Protein synthesis	Ribosomal proteins: synthesis and modification
VBIMorCat162853_0989	EA1_04907	ncbi	3762.27	2837.05	4687.49	1.65224	0.605239	0.724423	6.45451e-17	2.89911e-16	lysS	lysS	lysyl-tRNA synthetase	Lysyl-tRNA synthetase (class II)	MCR_1018	5.5e-296	Protein synthesis	tRNA aminoacylation
VBIMorCat162853_1368	EA1_06756	ncbi	2843.71	2122.81	3564.6	1.67919	0.595524	0.747768	3.13377e-17	1.45286e-16	metG	metG	methionyl-tRNA synthetase	Methionyl-tRNA synthetase	MCR_1401	0	Protein synthesis	tRNA aminoacylation
VBIMorCat162853_1533	EA1_07562	ncbi	606.678	399.072	814.284	2.04045	0.490089	1.02888	2.12398e-18	1.05244e-17		gatC	glutamyl-tRNA(Gln) amidotransferase, C subunit	Aspartyl-tRNA(Asn) amidotransferase subunit C @ Glutamyl-tRNA(Gln) amidotransferase subunit C	MCR_1589	7e-48	Protein synthesis	tRNA aminoacylation
VBIMorCat162853_0868	EA1_04300	ncbi	947.283	656.198	1238.37	1.88719	0.52989	0.916236	2.00272e-18	9.94983e-18	mnmC	mnmC	tRNA 5-methylaminomethyl-2-thiouridine biosynthesis bifunctional protein mnmC	5-methylaminomethyl-2-thiouridine-forming enzyme mnmC	MCR_0874	0	Protein synthesis	tRNA and rRNA base modification
VBIMorCat162853_1516	EA1_07477	ncbi	17825.5	13312.4	22338.5	1.67802	0.59594	0.74676	1.60668e-20	8.77352e-20	rpsN	rpsN	30S ribosomal protein S14	SSU ribosomal protein S14p (S29e) ## Zinc- independent	MCR_1572	2.1e-51	Protein synthesis	Ribosomal proteins: synthesis and modification
VBIMorCat162853_1208	EA1_05983	ncbi	4833.86	3555.67	6112.04	1.71895	0.581749	0.781531	5.05949e-21	2.89799e-20	infA	infA	translation initiation factor IF-1	Translation initiation factor 1	MCR_1245	1.1e-35	Protein synthesis	Translation factors
VBIMorCat162853_1515	EA1_07472	ncbi	18124.3	13271.4	22977.2	1.73133	0.577591	0.79188	1.44009e-22	9.20574e-22	rpsH	rpsH	30S ribosomal protein S8	SSU ribosomal protein S8p (S15Ae)	MCR_1571	7.1e-67	Protein synthesis	Ribosomal proteins: synthesis and modification
VBIMorCat162853_0567	EA1_02838	ncbi	11324	7574.93	15073	1.98985	0.50255	0.992661	4.49948e-26	3.4969e-25	rpmA	rpmA	50S ribosomal protein L27	LSU ribosomal protein L27p	MCR_0573	1.7e-42	Protein synthesis	Ribosomal proteins: synthesis and modification
VBIMorCat162853_1517	EA1_07482	ncbi	24628.4	17658.3	31598.4	1.78943	0.558837	0.839501	1.55641e-26	1.27299e-25	rplE	rplE	50S ribosomal protein L5	LSU ribosomal protein L5p (L11e)	MCR_1573	4.5e-96	Protein synthesis	Ribosomal proteins: synthesis and modification
VBIMorCat162853_1518	EA1_07487	ncbi	16566.3	11569.6	21563	1.86377	0.536547	0.898224	1.32176e-29	1.25668e-28	rplX	rplX	50S ribosomal protein L24	LSU ribosomal protein L24p (L26e)	MCR_1574	2.1e-47	Protein synthesis	Ribosomal proteins: synthesis and modification
VBIMorCat162853_1519	EA1_07492	ncbi	24155.7	16128.8	32182.5	1.99534	0.501168	0.996635	3.12953e-35	3.93397e-34	rplN	rplN	50S ribosomal protein L14	LSU ribosomal protein L14p (L23e)	MCR_1575	4.5e-62	Protein synthesis	Ribosomal proteins: synthesis and modification
VBIMorCat162853_0498	EA1_02482	ncbi	8805.01	5396.24	12213.8	2.26338	0.441816	1.17848	3.89306e-47	8.19292e-46	ileS	ileS	isoleucyl-tRNA synthetase	Isoleucyl-tRNA synthetase	MCR_0500	0	Protein synthesis	tRNA aminoacylation
VBIMorCat162853_0539	EA1_02672	ncbi	4757.82	2735.74	6779.9	2.47827	0.403508	1.30933	1.23589e-52	3.50731e-51	frr	frr	ribosome recycling factor	Ribosome recycling factor	MCR_0540	5.2e-97	Protein synthesis	Translation factors
VBIMorCat162853_1445	EA1_07147	ncbi	9323.36	5058.25	13588.5	2.6864	0.372245	1.42568	4.75943e-64	2.03333e-62	rpmJ	rpmJ	50S ribosomal protein L36	LSU ribosomal protein L36p	MCR_1478	4.9e-19	Protein synthesis	Ribosomal proteins: synthesis and modification
VBIMorCat162853_0431	EA1_02147	ncbi	9652.74	5221.8	14083.7	2.69709	0.37077	1.4314	4.77664e-64	2.03333e-62		efp	elongation factor P	Translation elongation factor P	MCR_0430	1.7e-108	Protein synthesis	Translation factors
VBIMorCat162853_0916	EA1_04530	ncbi	1859.26	1429.8	2288.71	1.60073	0.624717	0.678726	1.50742e-12	5.21884e-12		pyrD	dihydroorotate dehydrogenase 2	Dihydroorotate dehydrogenase	MCR_0923	1.1e-196	Purines, pyrimidines, nucleosides, and nucleotides	Pyrimidine ribonucleotide biosynthesis
VBIMorCat162853_0240	EA1_01204	ncbi	4471.02	3513.97	5428.06	1.54471	0.647371	0.627335	1.33335e-12	4.63334e-12		purC	phosphoribosylaminoimidazole-succinocarboxamide synthase	Phosphoribosylaminoimidazole-succinocarboxamide synthase	MCR_0240	7.7e-130	Purines, pyrimidines, nucleosides, and nucleotides	Purine ribonucleotide biosynthesis
VBIMorCat162853_0572	EA1_02863	ncbi	2143.12	1620.35	2665.9	1.64526	0.607805	0.71832	1.79512e-13	6.63168e-13		purN	phosphoribosylglycinamide formyltransferase	Phosphoribosylglycinamide formyltransferase	MCR_0578	1.1e-124	Purines, pyrimidines, nucleosides, and nucleotides	Purine ribonucleotide biosynthesis
VBIMorCat162853_0406	EA1_02022	ncbi	3723.48	2792.11	4654.86	1.66715	0.599827	0.737382	4.76824e-17	2.17297e-16	pyrB	pyrB	aspartate carbamoyltransferase catalytic subunit	Aspartate carbamoyltransferase	MCR_0404	1.5e-183	Purines, pyrimidines, nucleosides, and nucleotides	Pyrimidine ribonucleotide biosynthesis
VBIMorCat162853_0185	EA1_00930	ncbi	4394.81	3241.06	5548.55	1.71195	0.584128	0.775644	4.26195e-17	1.95174e-16		prsA	ribose-phosphate pyrophosphokinase	Ribose-phosphate pyrophosphokinase	MCR_0184	2.8e-176	Purines, pyrimidines, nucleosides, and nucleotides	Purine ribonucleotide biosynthesis
VBIMorCat162853_1457	EA1_07202	ncbi	2587.05	1890.16	3283.95	1.7374	0.575574	0.796928	3.57076e-18	1.74167e-17	thyA	thyA	thymidylate synthase	Thymidylate synthase	MCR_1491	7.9e-168	Purines, pyrimidines, nucleosides, and nucleotides	2'-Deoxyribonucleotide metabolism
VBIMorCat162853_0353	EA1_01762	ncbi	686.005	435.312	936.698	2.15179	0.46473	1.10553	5.79149e-24	3.94453e-23	gmk	gmk	guanylate kinase	Guanylate kinase	MCR_0352	1.2e-115	Purines, pyrimidines, nucleosides, and nucleotides	Nucleotide and nucleoside interconversions
VBIMorCat162853_0571	EA1_02858	ncbi	5571.86	3927.83	7215.9	1.83712	0.54433	0.877446	4.67381e-27	3.94326e-26		purM	phosphoribosylaminoimidazole synthetase	Phosphoribosylformylglycinamidine cyclo-ligase	MCR_0577	3e-199	Purines, pyrimidines, nucleosides, and nucleotides	Purine ribonucleotide biosynthesis
VBIMorCat162853_0892	EA1_04420	ncbi	1867.36	1250.45	2484.28	1.98671	0.503345	0.990382	4.22363e-27	3.59585e-26	nrdB	nrdF	ribonucleotide-diphosphate reductase subunit beta	Ribonucleotide reductase of class Ia (aerobic), beta subunit	MCR_0898	1.4e-220	Purines, pyrimidines, nucleosides, and nucleotides	2'-Deoxyribonucleotide metabolism
VBIMorCat162853_0279	EA1_01401	ncbi	829.855	499.668	1160.04	2.32162	0.430733	1.21513	5.18844e-30	5.03521e-29	pyrE	pyrE	orotate phosphoribosyltransferase	Orotate phosphoribosyltransferase	MCR_0278	7.1e-120	Purines, pyrimidines, nucleosides, and nucleotides	Pyrimidine ribonucleotide biosynthesis
VBIMorCat162853_0611	EA1_03048	ncbi	6154.54	4160.82	8148.27	1.95833	0.510638	0.969627	2.12109e-30	2.09095e-29	purH	purH	bifunctional phosphoribosylaminoimidazolecarboxamide formyltransferase/IMP cyclohydrolase	IMP cyclohydrolase / Phosphoribosylaminoimidazolecarboxamide formyltransferase	MCR_0614	0	Purines, pyrimidines, nucleosides, and nucleotides	Purine ribonucleotide biosynthesis
VBIMorCat162853_0463	EA1_02307	ncbi	2476.29	1484.67	3467.91	2.33582	0.428115	1.22393	1.23183e-40	2.04179e-39		hpt	hypoxanthine phosphoribosyltransferase	Hypoxanthine-guanine phosphoribosyltransferase	MCR_0464	4.5e-96	Purines, pyrimidines, nucleosides, and nucleotides	Salvage of nucleosides and nucleotides
VBIMorCat162853_0538	EA1_02667	ncbi	3988.31	2132.2	5844.42	2.74103	0.364827	1.45472	4.9458e-60	1.81637e-58	pyrH	pyrH	uridylate kinase	Uridylate kinase	MCR_0539	1e-133	Purines, pyrimidines, nucleosides, and nucleotides	Nucleotide and nucleoside interconversions
VBIMorCat162853_0826	EA1_04085	ncbi	13669.9	7478.24	19861.5	2.65591	0.376519	1.4092	7.38294e-62	2.82209e-60	ndk	ndk	nucleoside diphosphate kinase	Nucleoside diphosphate kinase	MCR_0831	3.9e-76	Purines, pyrimidines, nucleosides, and nucleotides	Nucleotide and nucleoside interconversions
VBIMorCat162853_0490	EA1_02437	ncbi	13998.8	5266.07	22731.6	4.31661	0.231663	2.1099	1.67103e-141	6.25967e-139		guaB	inosine-5'-monophosphate dehydrogenase	Inosine-5'-monophosphate dehydrogenase	MCR_0491	3.7e-280	Purines, pyrimidines, nucleosides, and nucleotides	Purine ribonucleotide biosynthesis
VBIMorCat162853_1091	EA1_05412	ncbi	5478.26	1910.84	9045.68	4.73387	0.211244	2.24302	3.49954e-146	1.63866e-143		carA	carbamoyl phosphate synthase small subunit	Carbamoyl-phosphate synthase small chain	MCR_1126	5.5e-243	Purines, pyrimidines, nucleosides, and nucleotides	Pyrimidine ribonucleotide biosynthesis
VBIMorCat162853_0746	EA1_03658	ncbi	461.171	198.923	723.42	3.63668	0.274976	1.86262	0.00162233	0.00263541			Crp/Fnr family transcriptional regulator	hypothetical protein	MCR_0744	2.3e-146	Regulatory functions	DNA interactions
VBIMorCat162853_0451	EA1_02247	ncbi	1415.92	1096.66	1735.19	1.58225	0.632009	0.661982	4.18995e-10	1.23978e-09			TetR family transcriptional regulator	Transcriptional regulator, TetR family	MCR_0451	2.8e-104	Regulatory functions	DNA interactions
VBIMorCat162853_1480	EA1_07317	ncbi	1013.84	774.818	1252.87	1.61699	0.618433	0.69331	2.27355e-11	7.27924e-11	P-II		nitrogen regulatory protein P-II	Nitrogen regulatory protein P-II	MCR_1536	1.5e-56	Regulatory functions	Protein interactions
VBIMorCat162853_0618	EA1_03075	ncbi	392.237	268.857	515.617	1.91781	0.521428	0.939459	8.91247e-14	3.35202e-13		fis	putative Fis family transcriptional regulator	DNA-binding protein Fis	MCR_0620	2e-41	Regulatory functions	DNA interactions
VBIMorCat162853_0821	EA1_04065	ncbi	817.25	577.694	1056.81	1.82935	0.546641	0.871333	5.45993e-14	2.07855e-13			TetR family transcription regulator	Transcriptional regulator, TetR family	MCR_0826	6.9e-133	Regulatory functions	DNA interactions
VBIMorCat162853_0766	EA1_03758	ncbi	7247.94	5254.09	9241.79	1.75897	0.568514	0.814731	0.00318729	0.00501664	NarX	narX	two-component system nitrate/nitrite sensor histidine kinase NarX	Nitrate/nitrite sensor protein	MCR_0764	0	Signal transduction	Two-component systems
VBIMorCat162853_0765	EA1_03753	ncbi	1583.96	970.075	2197.84	2.26564	0.441377	1.17992	3.92956e-06	8.24195e-06	NarL	narL	two-component system nitrate/nitrite response regulator NarL	Nitrate/nitrite response regulator protein	MCR_0763	9.2e-118	Signal transduction	Two-component systems
VBIMorCat162853_0389	EA1_01937	ncbi	5254.28	4184.91	6323.65	1.51106	0.661788	0.595559	1.4587e-08	3.8052e-08			two-component system sensor histidine kinase	Sensor histidine kinase	MCR_0386	0	Signal transduction	Two-component systems
VBIMorCat162853_0180	EA1_00915	ncbi	7248.92	4882.32	9615.52	1.96946	0.507754	0.977799	2.01278e-31	2.09441e-30			two-component system response regulator	Two component transcriptional regulator, winged helix family	MCR_0180	4.7e-136	Signal transduction	Two-component systems
VBIMorCat162853_0352	EA1_01757	ncbi	3446.48	2033.14	4859.83	2.39031	0.418356	1.2572	1.06814e-12	3.73948e-12	rpoZ	rpoZ	DNA-directed RNA polymerase subunit omega	DNA-directed RNA polymerase omega subunit	MCR_0351	4e-44	Transcription	DNA-dependent RNA polymerase
VBIMorCat162853_0013	EA1_00065	ncbi	1676.08	1254.76	2097.39	1.67154	0.598249	0.741181	3.52396e-15	1.44428e-14			endoribonuclease L-PSP family protein	hypothetical protein	MCR_0013	6.7e-59	Transcription	RNA processing
VBIMorCat162853_0059	EA1_00300	ncbi	5127.05	3894.38	6359.73	1.63305	0.612351	0.70757	2.3006e-17	1.08267e-16			RNA binding protein S1	Transcription accessory protein (S1 RNA-binding domain)	MCR_0061	0	Transcription	Degradation of RNA
VBIMorCat162853_0349	EA1_01742	ncbi	2661.95	1249.64	4074.27	3.26036	0.306715	1.70503	3.14566e-26	2.47556e-25			endoribonuclease L-PSP	putative endoribonuclease L-PSP	MCR_0348	1.4e-67	Transcription	Degradation of RNA
VBIMorCat162853_1354	EA1_06691	ncbi	1859.03	1145.37	2572.69	2.24615	0.445206	1.16746	1.50641e-35	1.93254e-34	rph	rph	ribonuclease PH	Ribonuclease PH	MCR_1387	3.1e-133	Transcription	RNA processing
VBIMorCat162853_1662	EA1_08181	ncbi	4979.41	9869.3	89.5217	0.00907073	110.245	-6.78457	0	0	PstS	pstS	phosphate ABC transporter substrate binding protein PstS	Phosphate ABC transporter, periplasmic phosphate-binding protein PstS (TC 3.A.1.7.1)	MCR_1734	2.6e-217	Transport and binding proteins	Anions
VBIMorCat162853_0754	EA1_03698	ncbi	1158.96	676.654	1641.26	2.42556	0.412276	1.27832	0.00401123	0.00623488	ModC	modC	molybdate ABC transporter ATPase subunit ModC	Molybdenum transport ATP-binding protein ModC (TC 3.A.1.8.1)	MCR_0752	2.5e-124	Transport and binding proteins	Anions
VBIMorCat162853_0756	EA1_03708	ncbi	1153.86	635.716	1672.01	2.63012	0.380211	1.39513	0.00213139	0.00341788		modA	molybdate ABC transporter, periplasmic molybdate-binding protein	Molybdenum ABC transporter, periplasmic molybdenum-binding protein ModA (TC 3.A.1.8.1)	MCR_0754	1.9e-139	Transport and binding proteins	Anions
VBIMorCat162853_0757	EA1_03713	ncbi	519.533	245.954	793.112	3.22463	0.310113	1.68914	0.000144217	0.000263273			putative molybdenum-pterin-binding protein	hypothetical protein	MCR_0755	2.4e-69	Transport and binding proteins	Anions
VBIMorCat162853_0755	EA1_03703	ncbi	1478.97	778.364	2179.57	2.8002	0.357118	1.48553	0.000103681	0.000191702		modB	molybdate ABC transporter, permease protein	Molybdenum transport system permease protein ModB (TC 3.A.1.8.1)	MCR_0753	2.2e-123	Transport and binding proteins	Anions
VBIMorCat162853_0943	EA1_04687	ncbi	311.393	247.397	375.389	1.51736	0.65904	0.601561	2.10405e-05	4.13525e-05			ABC-type multidrug transport system, permease component	ABC-type multidrug transport system, permease component	MCR_0972	6.5e-212	Transport and binding proteins	Unknown substrate
VBIMorCat162853_0949	EA1_04717	ncbi	305.364	232.932	377.796	1.62192	0.616554	0.697702	1.24342e-07	3.02459e-07			biopolymer transport protein ExbD/TolR	Tol biopolymer transport system, TolR protein	MCR_0978	2.7e-64	Transport and binding proteins	Cations and iron carrying compounds
VBIMorCat162853_1428	EA1_07072	ncbi	6281.3	4949.28	7613.32	1.53827	0.650081	0.621308	1.13186e-07	2.76037e-07		nqrE	Na(+)-translocating NADH-quinone reductase subunit E	Na(+)-translocating NADH-quinone reductase subunit E	MCR_1462	3.8e-110	Transport and binding proteins	Cations and iron carrying compounds
VBIMorCat162853_0946	EA1_04702	ncbi	276.659	199.047	354.271	1.77983	0.56185	0.831743	3.10546e-08	7.91364e-08			putative RND family drug transporter	Outer membrane protein	MCR_0975	1.3e-282	Transport and binding proteins	Unknown substrate
VBIMorCat162853_0944	EA1_04692	ncbi	517.668	396.202	639.134	1.61315	0.619905	0.689881	1.2689e-08	3.32399e-08			ABC-type multidrug transport system, permease component	ABC-type multidrug transport system, permease component	MCR_0973	3.8e-229	Transport and binding proteins	Unknown substrate
VBIMorCat162853_0883	EA1_04375	ncbi	778.561	588.476	968.646	1.64602	0.607524	0.718986	6.05058e-11	1.89511e-10			RarD protein	Protein rarD	MCR_0889	2e-168	Transport and binding proteins	Unknown substrate
VBIMorCat162853_1210	EA1_05993	ncbi	21686.8	16353.5	27020	1.65224	0.605238	0.724425	8.00075e-13	2.82744e-12			outer membrane porin M35	Porin, Gram-negative type precursor	MCR_1247	1.6e-208	Transport and binding proteins	Porins
VBIMorCat162853_0503	EA1_02512	ncbi	3379.57	2604.49	4154.64	1.59519	0.626886	0.673724	1.29706e-14	5.10377e-14	RutG	rutG	putative pyrimidine permease RutG	Uracil permease	MCR_0504	2.3e-252	Transport and binding proteins	Nucleosides, purines and pyrimidines
VBIMorCat162853_1040	EA1_05152	ncbi	2679.09	1995.22	3362.97	1.68551	0.593292	0.753186	4.0374e-17	1.85344e-16			putative cysteine ABC transporter CydDC	Transport ATP-binding protein CydC	MCR_1070	0	Transport and binding proteins	Amino acids, peptides and amines
VBIMorCat162853_0951	EA1_04727	ncbi	703.521	481.913	925.128	1.9197	0.520915	0.94088	9.69184e-18	4.67856e-17			tolB-like protein	tolB protein precursor, periplasmic protein involved in the tonb-independent uptake of group A colicins	MCR_0980	3.6e-242	Transport and binding proteins	Other
VBIMorCat162853_0890	EA1_04410	ncbi	3126.41	2300.88	3951.93	1.71757	0.582217	0.78037	3.10817e-18	1.52e-17	CysP	cysP	sulfate ABC transporter substrate binding protein CysP	Sulfate and thiosulfate binding protein CysP	MCR_0896	8.3e-210	Transport and binding proteins	Anions
VBIMorCat162853_0806	EA1_03995	ncbi	208.591	113.239	303.944	2.68409	0.372566	1.42443	2.62328e-18	1.293e-17			heme oxygenase	Heme oxygenase HemO, associated with heme uptake	MCR_0810	7.4e-107	Transport and binding proteins	Cations and iron carrying compounds
VBIMorCat162853_1429	EA1_07077	ncbi	13318.6	9755.52	16881.7	1.73047	0.577877	0.791166	5.91554e-19	3.05229e-18		nqrF	Na(+)-translocating NADH-quinone reductase subunit F	Na(+)-translocating NADH-quinone reductase subunit F	MCR_1463	7.5e-249	Transport and binding proteins	Cations and iron carrying compounds
VBIMorCat162853_0525	EA1_02612	ncbi	3747.09	2705.91	4788.26	1.76956	0.565113	0.823389	2.13406e-21	1.2452e-20	CcmA	ccmA	heme ABC transporter ATPase subunit CcmA	ABC transporter involved in cytochrome c biogenesis, ATPase component CcmA	MCR_0525	4.2e-139	Transport and binding proteins	Cations and iron carrying compounds
VBIMorCat162853_0174	EA1_00880	ncbi	1085.82	686.152	1485.5	2.16497	0.461901	1.11435	6.52275e-23	4.27172e-22		ccmD	heme exporter protein D	hypothetical protein	MCR_0174	1.1e-31	Transport and binding proteins	Cations and iron carrying compounds
VBIMorCat162853_0173	EA1_00875	ncbi	4152.72	2966.54	5338.9	1.7997	0.555647	0.84776	1.37015e-24	9.72082e-24	CcmC	ccmC	heme exporter protein CcmC	Cytochrome c-type biogenesis protein CcmC, putative heme lyase for CcmE	MCR_0173	4.8e-155	Transport and binding proteins	Cations and iron carrying compounds
VBIMorCat162853_1148	EA1_05672	ncbi	6539.93	4496.62	8583.24	1.90882	0.523883	0.932682	1.07676e-30	1.07275e-29			MscS mechanosensitive ion channel	small-conductance mechanosensitive ion channel	MCR_1182	1.9e-192	Transport and binding proteins	Unknown substrate
VBIMorCat162853_0797	EA1_03955	ncbi	2917.84	1872.28	3963.41	2.11689	0.47239	1.08195	1.18142e-34	1.44628e-33	KefC		glutathione-regulated potassium-efflux system protein KefC	Glutathione-regulated potassium-efflux system protein KefB	MCR_0803	0	Transport and binding proteins	Cations and iron carrying compounds
VBIMorCat162853_1019	EA1_05052	ncbi	3116.73	1788.81	4444.66	2.48471	0.402462	1.31308	5.33926e-38	7.57608e-37			copper-translocating P-type ATPase	Lead, cadmium, zinc and mercury transporting ATPase ; Copper-translocating P-type ATPase	MCR_1049	0	Transport and binding proteins	Cations and iron carrying compounds
VBIMorCat162853_1054	EA1_05222	ncbi	1648.33	972.399	2324.26	2.39023	0.41837	1.25715	1.12937e-39	1.76276e-38			major facilitator superfamily protein	major facilitator family transporter	MCR_1084	2.3e-290	Transport and binding proteins	Unknown substrate
VBIMorCat162853_1010	EA1_05007	ncbi	15894.2	4874.65	26913.8	5.52118	0.181121	2.46498	3.58409e-50	8.08795e-49		bfrA	bacterioferritin	Bacterioferritin	MCR_1039	2.9e-91	Transport and binding proteins	Cations and iron carrying compounds
VBIMorCat162853_0177	EA1_00895	ncbi	1856.47	1025.02	2687.92	2.62232	0.381342	1.39084	3.33733e-50	7.71707e-49	MetI	metI	D-methionine ABC transporter permease protein MetI	Methionine ABC transporter permease protein	MCR_0177	5.6e-124	Transport and binding proteins	Amino acids, peptides and amines
VBIMorCat162853_0818	EA1_04055	ncbi	7407.78	4321.93	10493.6	2.428	0.411862	1.27977	1.07038e-51	2.70921e-50		lldP	L-lactate permease	L-lactate permease	MCR_0823	0	Transport and binding proteins	Carbohydrates, organic alcohols, and acids
VBIMorCat162853_0768	EA1_03768	ncbi	3663.38	554.538	6772.22	12.2124	0.0818842	3.61027	4.23987e-63	1.68963e-61		narK1	nitrate transporter NarK1	Nitrate/nitrite transporter	MCR_0766	9.8e-266	Transport and binding proteins	Anions
VBIMorCat162853_0767	EA1_03763	ncbi	5181.65	707.766	9655.52	13.6422	0.0733017	3.77001	7.15716e-67	3.35134e-65		narK2	putative nitrate/nitrite transporter NarK2	Nitrate/nitrite transporter	MCR_0765	1.3e-233	Transport and binding proteins	Anions
VBIMorCat162853_1009	EA1_05002	ncbi	12575.1	3511.78	21638.3	6.16165	0.162294	2.62332	1.43276e-197	8.94521e-195		bfrB	bacterioferritin	Bacterioferritin	MCR_1038	1.9e-86	Transport and binding proteins	Cations and iron carrying compounds
VBIMorCat162853_0852	EA1_04220	ncbi	89.1404	64.8897	113.391	1.74744	0.572265	0.805244	0.000239263	0.000427613			putative SlyX protein	putative SlyX protein	MCR_0857	2.5e-37	Unknown function	General
VBIMorCat162853_0745	EA1_03653	ncbi	2641.06	1542.47	3739.64	2.42445	0.412465	1.27766	5.9713e-05	0.000112503			NnrS family protein	NnrS protein involved in response to NO	MCR_0742	4.7e-172	Unknown function	General
VBIMorCat162853_1029	EA1_05097	ncbi	420.075	334.753	505.397	1.50976	0.662358	0.594318	2.67042e-05	5.19388e-05			nucleoside-diphosphate-sugar epimerase-like protein	putative oxidoreductase	MCR_1059	9.9e-128	Unknown function	Enzymes of unknown specificity
VBIMorCat162853_0333	EA1_01662	ncbi	2427.96	1741.24	3114.69	1.78878	0.559039	0.838979	3.81951e-06	8.02912e-06			SmpA/OmlA family protein	Outer membrane lipoprotein SmpA, a component of the essential YaeT outer-membrane protein assembly complex	MCR_0332	1.4e-65	Unknown function	General
VBIMorCat162853_0763	EA1_03743	ncbi	1200.49	504.272	1896.72	3.7613	0.265866	1.91123	2.48855e-07	5.8926e-07			MOSC domain protein	Uncharacterized protein conserved in bacteria	MCR_0761	6.8e-131	Unknown function	General
VBIMorCat162853_1224	EA1_06058	ncbi	506.089	404.077	608.101	1.50491	0.66449	0.58968	2.22982e-07	5.29335e-07			LrgA family protein	Antiholin-like protein LrgA	MCR_1258	4e-63	Unknown function	General
VBIMorCat162853_0837	EA1_04140	ncbi	379.927	277.433	482.422	1.73888	0.575082	0.798159	7.36679e-09	1.97679e-08			putative lysine decarboxylase	Lysine decarboxylase family	MCR_0842	1.6e-119	Unknown function	Enzymes of unknown specificity
VBIMorCat162853_0809	EA1_04010	ncbi	692.327	534.726	849.928	1.58946	0.629143	0.668541	1.91036e-09	5.3325e-09	gidB	gidB	16S rRNA methyltransferase GidB	rRNA small subunit methyltransferase, glucose inhibited division protein GidB	MCR_0814	1.1e-126	Unknown function	Enzymes of unknown specificity
VBIMorCat162853_0866	EA1_04290	ncbi	489.876	367.335	612.416	1.66719	0.599813	0.737415	1.77569e-09	4.97141e-09			ExsB family protein	Queuosine Biosynthesis QueC ATPase	MCR_0872	1e-131	Unknown function	General
VBIMorCat162853_1223	EA1_06053	ncbi	804.388	621.446	987.33	1.58876	0.629421	0.667903	5.07013e-10	1.48846e-09			LrgB family protein	LrgA-associated membrane protein LrgB	MCR_1257	3e-131	Unknown function	General
VBIMorCat162853_0436	EA1_02172	ncbi	1119.3	874.329	1364.27	1.56036	0.640878	0.641878	4.88305e-10	1.43579e-09			CRS1 / YhbY domain protein	FIG004454: RNA binding protein	MCR_0435	3.7e-53	Unknown function	General
VBIMorCat162853_0493	EA1_02447	ncbi	1349.64	1070.36	1628.92	1.52184	0.657098	0.60582	1.81031e-10	5.49548e-10			sel1 repeat family protein	TETRATRICOPEPTIDE REPEAT FAMILY PROTEIN	MCR_0494	1.1e-101	Unknown function	General
VBIMorCat162853_0322	EA1_01608	ncbi	1131.28	883.507	1379.05	1.56088	0.640665	0.642359	1.38522e-11	4.49657e-11			lysophospholipase-like protein	Lysophospholipase ; Monoglyceride lipase ; putative	MCR_0321	4.5e-183	Unknown function	Enzymes of unknown specificity
VBIMorCat162853_0564	EA1_02823	ncbi	1432.4	474.906	2389.89	5.03235	0.198714	2.33123	1.46515e-12	5.08188e-12			NADPH dehydrogenase	2,4-dienoyl-CoA reductase [NADPH]	MCR_0569	7e-205	Unknown function	Enzymes of unknown specificity
VBIMorCat162853_0955	EA1_04747	ncbi	2370.99	1350.75	3391.23	2.51062	0.398308	1.32804	2.36132e-13	8.6551e-13			histidine triad (HIT) protein	Diadenosine tetraphosphate (Ap4A) hydrolase and other HIT family hydrolases	MCR_0984	4e-82	Unknown function	General
VBIMorCat162853_0307	EA1_01533	ncbi	792.609	573.742	1011.48	1.76295	0.567233	0.817988	1.18096e-13	4.41503e-13			alkaline phosphatase-like protein	Alkaline phosphatase like protein	MCR_0305	6.9e-116	Unknown function	General
VBIMorCat162853_0899	EA1_04450	ncbi	665.297	477.54	853.053	1.78635	0.559801	0.837013	2.46423e-14	9.49692e-14			putative ATPase or kinase	ATPase YjeE, predicted to have essential role in cell wall biosynthesis	MCR_0906	2.6e-79	Unknown function	General
VBIMorCat162853_0408	EA1_02037	ncbi	3405.94	2602.68	4209.2	1.61725	0.618332	0.693547	2.01758e-14	7.7916e-14			dihydroorotase-like protein (aspartate carbamoyltransferase non-catalytic chain)	Dihydroorotase	MCR_0406	4.3e-126	Unknown function	Enzymes of unknown specificity
VBIMorCat162853_1474	EA1_07287	ncbi	2058.1	1571.77	2544.43	1.61883	0.61773	0.694952	3.84236e-15	1.56792e-14			D-isomer specific 2-hydroxyacid dehydrogenase catalytic domain protein	D-3-phosphoglycerate dehydrogenase	MCR_1529	8.9e-184	Unknown function	Enzymes of unknown specificity
VBIMorCat162853_0318	EA1_01588	ncbi	1382.17	1027.07	1737.27	1.69149	0.591196	0.758291	9.93373e-16	4.19051e-15			5'-nucleotidase family protein	5'-nucleotidase	MCR_0316	8.8e-199	Unknown function	General
VBIMorCat162853_1687	EA1_08307	ncbi	19554.1	13586.5	25521.7	1.87847	0.532349	0.909555	9.71065e-16	4.10565e-15		olpA	Opa-like protein A	hypothetical protein	MCR_1761	4.2e-120	Unknown function	General
VBIMorCat162853_0917	EA1_04535	ncbi	821.826	583.728	1059.92	1.81578	0.550727	0.860592	2.87362e-16	1.23165e-15			colicin V production protein	Colicin V production protein	MCR_0924	1.3e-89	Unknown function	General
VBIMorCat162853_0236	EA1_01179	ncbi	4086.64	3124.7	5048.58	1.6157	0.618927	0.692159	1.35588e-16	5.90597e-16			aminodeoxychorismate lyase family protein	FIG004453: protein YceG like	MCR_0236	1.3e-216	Unknown function	Enzymes of unknown specificity
VBIMorCat162853_0270	EA1_01362	ncbi	1083.25	740.275	1426.22	1.9266	0.519048	0.94606	1.04129e-16	4.59986e-16			OsmC-like protein	OsmC/Ohr family protein	MCR_0270	2.2e-74	Unknown function	General
VBIMorCat162853_1582	EA1_07785	ncbi	2671.94	2023.74	3320.13	1.6406	0.609535	0.714219	5.44465e-17	2.4514e-16			nifU-like protein	Thioredoxin	MCR_1655	3.5e-115	Unknown function	General
VBIMorCat162853_1087	EA1_05392	ncbi	878.405	605.391	1151.42	1.90194	0.525779	0.927473	1.05508e-18	5.28388e-18			hypothetical protein	INTEGRAL MEMBRANE PROTEIN (Rhomboid family)	MCR_1120	2e-75	Unknown function	Enzymes of unknown specificity
VBIMorCat162853_0869	EA1_04305	ncbi	294.009	171.873	416.144	2.42123	0.413013	1.27574	7.45984e-19	3.78653e-18			YciI-like protein	YciL protein	MCR_0875	1.6e-49	Unknown function	General
VBIMorCat162853_0283	EA1_01421	ncbi	580.511	370.173	790.849	2.13643	0.468071	1.0952	9.19359e-21	5.09456e-20			GNAT family acetyltransferase	Ribosomal-protein-L7p-serine acetyltransferase	MCR_0282	4.7e-100	Unknown function	Enzymes of unknown specificity
VBIMorCat162853_0938	EA1_04667	ncbi	338.709	179.892	497.526	2.76569	0.361573	1.46764	4.39638e-25	3.20406e-24			hypothetical protein	hypothetical protein	MCR_0967	4.2e-69	Unknown function	General
VBIMorCat162853_0876	EA1_04340	ncbi	2095.47	1375.23	2815.71	2.04745	0.488413	1.03383	5.80871e-31	5.81803e-30			ABC1 family protein	Ubiquinone biosynthesis monooxygenase UbiB	MCR_0882	4.4e-266	Unknown function	General
VBIMorCat162853_0655	EA1_03240	ncbi	5907.99	3483.76	8332.22	2.39173	0.418107	1.25805	1.71708e-31	1.79669e-30			YceI family protein	putative periplasmic protein	MCR_0657	5e-108	Unknown function	General
VBIMorCat162853_0825	EA1_04080	ncbi	4235.59	2551.58	5919.6	2.31997	0.43104	1.21411	1.35607e-31	1.43424e-30	EngD	engD	GTP-dependent nucleic acid-binding protein EngD	GTP-binding and nucleic acid-binding protein YchF	MCR_0830	4.1e-207	Unknown function	General
VBIMorCat162853_0898	EA1_04445	ncbi	1208.71	673.284	1744.14	2.59049	0.386027	1.37323	3.38766e-32	3.689e-31			putative 6-pyruvoyl tetrahydrobiopterin synthase	Queuosine biosynthesis QueD, PTPS-I	MCR_0905	2.3e-114	Unknown function	Enzymes of unknown specificity
VBIMorCat162853_0829	EA1_04100	ncbi	1277.57	782.19	1772.96	2.26666	0.441178	1.18057	2.62896e-33	3.02088e-32			AFG1-like ATPase	Predicted ATPase	MCR_0834	1.1e-211	Unknown function	General
VBIMorCat162853_1262	EA1_06243	ncbi	1030.06	605.042	1455.08	2.40492	0.415814	1.26599	1.78381e-34	2.16953e-33			ArsC family protein	arsenate reductase and related	MCR_1294	1e-61	Unknown function	General
VBIMorCat162853_1672	EA1_08226	ncbi	5192.19	1646.65	8737.72	5.30636	0.188453	2.40772	6.52153e-40	1.03516e-38			OsmC family protein	Organic hydroperoxide resistance protein	MCR_1743	6.6e-93	Unknown function	General
VBIMorCat162853_0407	EA1_02027	ncbi	1724.46	982.481	2466.45	2.51043	0.398338	1.32793	9.06741e-45	1.75085e-43			tetratricopeptide repeat family protein	hypothetical protein	MCR_0405	1.4e-63	Unknown function	General
VBIMorCat162853_0470	EA1_02337	ncbi	6618.1	3699.52	9536.67	2.57781	0.387926	1.36615	5.98758e-58	2.11599e-56			histidine triad (HIT) protein	Bis(5'-nucleosyl)-tetraphosphatase (asymmetrical)	MCR_0471	7.9e-64	Unknown function	General
VBIMorCat162853_0828	EA1_04095	ncbi	1327.64	638.757	2016.51	3.15693	0.316763	1.65852	6.27684e-63	2.44928e-61			putative hydrolase alpha/beta family protein	Alpha/beta hydrolase	MCR_0833	1.6e-121	Unknown function	Enzymes of unknown specificity
VBIMorCat162853_0271	EA1_01367	ncbi	12.2234	9.17784	15.2689	1.66367	0.601079	0.734373	0.249128	0.295328			hypothetical protein	hypothetical protein	#N/A	#N/A	#N/A	#N/A
VBIMorCat162853_0982	#N/A	#N/A	42.994	31.2102	54.7778	1.75513	0.56976	0.811575	0.0237589	0.0330367			#N/A	4-hydroxyphenylpyruvate dioxygenase	#N/A	#N/A	#N/A	#N/A
VBIMorCat162853_r024	#N/A	#N/A	132.273	100.439	164.106	1.6339	0.612034	0.708315	0.01454	0.0209488			#N/A	tRNA-Leu-TAG	#N/A	#N/A	#N/A	#N/A
VBIMorCat162853_0505	#N/A	#N/A	67.676	53.4171	81.9348	1.53387	0.651947	0.617173	0.00425385	0.00659012			#N/A	hypothetical protein	#N/A	#N/A	#N/A	#N/A
VBIMorCat162853_1493	#N/A	#N/A	33.3983	21.3603	45.4363	2.12713	0.470116	1.08891	0.00294312	0.00465973			#N/A	hypothetical protein	#N/A	#N/A	#N/A	#N/A
VBIMorCat162853_1053	EA1_05217	ncbi	136.833	108.983	164.684	1.51109	0.661772	0.595593	0.000663569	0.00112476			hypothetical protein	hypothetical protein	#N/A	#N/A	#N/A	#N/A
VBIMorCat162853_1375	#N/A	#N/A	382.541	304.399	460.684	1.51342	0.660755	0.597812	9.70203e-05	0.000179564			#N/A	hypothetical protein	#N/A	#N/A	#N/A	#N/A
VBIMorCat162853_r041	#N/A	#N/A	151.686	111.018	192.355	1.73265	0.577151	0.79298	2.15492e-05	4.23078e-05			#N/A	tRNA-Ser-GGA	#N/A	#N/A	#N/A	#N/A
VBIMorCat162853_r018	#N/A	#N/A	1883.33	1464.54	2302.12	1.57191	0.636168	0.65252	1.94843e-05	3.84552e-05			#N/A	tRNA-Asp-GTC	#N/A	#N/A	#N/A	#N/A
VBIMorCat162853_0229	EA1_01144	ncbi	19227.7	14073.3	24382.1	1.73251	0.577198	0.792861	3.25545e-07	7.61232e-07			translation elongation factor Tu	Translation elongation factor Tu	#N/A	#N/A	#N/A	#N/A
VBIMorCat162853_0596	#N/A	#N/A	159.495	111.745	207.244	1.85461	0.539196	0.891119	8.88861e-08	2.18483e-07			#N/A	Gamma-glutamyltranspeptidase	#N/A	#N/A	#N/A	#N/A
VBIMorCat162853_0250	EA1_01267	ncbi	19384.6	14063.8	24705.3	1.75665	0.569265	0.812827	2.78044e-08	7.12417e-08			translation elongation factor Tu	Translation elongation factor Tu	#N/A	#N/A	#N/A	#N/A
VBIMorCat162853_r028	#N/A	#N/A	515.989	367.983	663.994	1.80441	0.554197	0.851529	1.71525e-09	4.80936e-09			#N/A	tRNA-Glu-TTC	#N/A	#N/A	#N/A	#N/A
VBIMorCat162853_0912	#N/A	#N/A	342.39	195.853	488.927	2.49639	0.400578	1.31985	6.71511e-10	1.94396e-09			#N/A	hypothetical protein	#N/A	#N/A	#N/A	#N/A
VBIMorCat162853_0615	#N/A	#N/A	622.989	477.156	768.823	1.61126	0.620631	0.688191	1.19616e-10	3.68489e-10			#N/A	hypothetical protein	#N/A	#N/A	#N/A	#N/A
VBIMorCat162853_0562	#N/A	#N/A	469.645	243.32	695.971	2.86031	0.349612	1.51617	2.09511e-11	6.73096e-11			#N/A	hypothetical protein	#N/A	#N/A	#N/A	#N/A
VBIMorCat162853_1294	#N/A	#N/A	1331.58	1001.27	1661.9	1.65978	0.602489	0.730994	1.41389e-14	5.52865e-14			#N/A	hypothetical protein	#N/A	#N/A	#N/A	#N/A
VBIMorCat162853_0595	#N/A	#N/A	297.353	167.632	427.074	2.54768	0.392514	1.34919	5.35278e-15	2.16072e-14			#N/A	Gamma-glutamyltranspeptidase	#N/A	#N/A	#N/A	#N/A
VBIMorCat162853_0744	#N/A	#N/A	259.368	150.525	368.211	2.44618	0.408801	1.29053	9.38848e-17	4.15712e-16			#N/A	hypothetical protein	#N/A	#N/A	#N/A	#N/A
VBIMorCat162853_0573	EA1_02868	ncbi	7862.17	4119.65	11604.7	2.81691	0.354999	1.49411	5.33419e-17	2.40746e-16			hypothetical protein	hypothetical protein	#N/A	#N/A	#N/A	#N/A
VBIMorCat162853_1723	EA1_08487	ncbi	304.551	168.253	440.848	2.62016	0.381657	1.38965	2.43251e-21	1.41055e-20			hypothetical protein	hypothetical protein	#N/A	#N/A	#N/A	#N/A
VBIMorCat162853_1570	#N/A	#N/A	1188.81	651.968	1725.64	2.64682	0.377812	1.40426	1.80716e-23	1.21319e-22			#N/A	hypothetical protein	#N/A	#N/A	#N/A	#N/A
VBIMorCat162853_1667	#N/A	#N/A	675.692	387.36	964.025	2.48871	0.401815	1.3154	7.85658e-30	7.54634e-29			#N/A	hypothetical protein	#N/A	#N/A	#N/A	#N/A
VBIMorCat162853_1090	EA1_05407	ncbi	2579.27	1189.07	3969.47	3.33829	0.299554	1.73911	1.67713e-77	1.20818e-75			mrr restriction system protein	Mrr restriction system protein	#N/A	#N/A	#N/A	#N/A
